# Supplementary material for: Goistrat: gene-of-interest-based sample stratification for the evaluation of functional differences
Source: BMC Bioinformatics. 2025 Apr 5;26:97. doi: 10.1186/s12859-025-06109-0 (PMC11971790; doi:10.1186/s12859-025-06109-0)
Supplement: Supplementary file 1 — Additional file 1. [file 12859_2025_6109_MOESM1_ESM.zip]

Archive with 4 entries (4 files):
- additional_file_1.xlsx
- additional_file_2.xlsx
- additional_file_3.xlsx
- additional_file_4.xlsx
