# Supplementary material for: Goistrat: gene-of-interest-based sample stratification for the evaluation of functional differences
Source: BMC Bioinformatics. 2025 Apr 5;26:97. doi: 10.1186/s12859-025-06109-0 (PMC11971790; doi:10.1186/s12859-025-06109-0)
Supplement: Supplementary file 1 — Additional file 1. [file 12859_2025_6109_MOESM1_ESM.zip › additional_file_1.xlsx]

## Sheet: 1A. PCTA+ Annotations
	dataset	patient_id	sample_id	sample_type	ethnicity	diagnosis_age	biopsy_age	psa_level_________________________(at_diagonosis_for_crpc)	gleason_score	gleason_score_of_initial_primary_tumor	library_type	tumor_tissue_site	primary_tumor_laterality	patient_primary_tumor_localization	tumor_level	lymph_node_status	american_join_committee_on_cancer_lymph_node_stage	pathologic_t	american_join_committee_on_cancer_clinical_primary_tumor_t_stage	recurrence_indicator	days_to_recurrence	erg_fusion	etv1_fusion	etv3_fusion	etv4_fusion	dbgap_subject_id	dbgap_sample_id	biosample_accession	subject_id	body_site	analyte_type	histological_type	is_tumor	affection	sex	race	file_id	file_name	data_category	data_type	project_id	sample_id.1	FOLH1_CNT	FOLH1_VST	FOLH1_level
dtb_067_rna_t	WCDT			met							total_rna															2696179	3462161	SAMN11252627	DTB-067	bone	RNA	metastatic castration-resistant prostate cancer	yes	case	male	white	426740dc-95ff-46d3-a7ba-e53b98a05604	0ad0e485-24ec-4235-9a59-9373e23d2ce5.rna_seq.augmented_star_gene_counts.tsv	Transcriptome Profiling	Gene Expression Quantification	WCDT-MCRPC	DTB-067-PRO	3	4.96768	low
dtb_167_rna_t	WCDT			met							total_rna															2696151	3462284	SAMN11252609	DTB-167	bone	RNA	metastatic castration-resistant prostate cancer	yes	case	male	white	866ce47c-3e73-446e-9b49-3042cdb1ef8a	9aaea3b3-0d87-46b0-a8b0-c19671b34d8e.rna_seq.augmented_star_gene_counts.tsv	Transcriptome Profiling	Gene Expression Quantification	WCDT-MCRPC	DTB-167-PRO	2	5.21455	low
dtb_040_rna_t	WCDT			met							total_rna															2696128	3462135	SAMN11252692	DTB-040	bone	RNA	metastatic castration-resistant prostate cancer	yes	case	male	white	0c8606d4-1900-41d1-bed7-09af856437c7	bf3ee2c3-38c0-4eae-8961-e7fb554ea2e8.rna_seq.augmented_star_gene_counts.tsv	Transcriptome Profiling	Gene Expression Quantification	WCDT-MCRPC	DTB-040-BL	8	5.26495	low
dtb_202_rna_t	WCDT			met							total_rna															2696158	3462325	SAMN11252550	DTB-202	bone	RNA	metastatic castration-resistant prostate cancer	yes	case	male	white	1c67b0d4-51a9-41ba-93f8-a8f9bbe68338	19713635-49ff-4d74-8b0d-2be5c5c25b05.rna_seq.augmented_star_gene_counts.tsv	Transcriptome Profiling	Gene Expression Quantification	WCDT-MCRPC	DTB-202-BL	32	6.29768	low
dtb_205_rna_t	WCDT			met							total_rna															2696211	3462331	SAMN11252571	DTB-205	bone	RNA	metastatic castration-resistant prostate cancer	yes	case	male	UNK	412cbf7c-1e64-41dc-a471-bc8e5a7bb3f4	50383b17-d0bf-4f08-b614-465799966c6b.rna_seq.augmented_star_gene_counts.tsv	Transcriptome Profiling	Gene Expression Quantification	WCDT-MCRPC	DTB-205-BL	16	6.3276	low
entry_1042	phs000673	MO_1240	MO_1240	met							hybrid_capture	BONE																															78	6.83497	low
dtb_137_rna_t	WCDT			met							total_rna															2696144	3462251	SAMN11252603	DTB-137	LN	RNA	metastatic castration-resistant prostate cancer	yes	case	male	white	0b47e035-fbdd-4b70-98ce-be879e6b513f	d6f6eecb-9582-4446-8569-71e367c43cba.rna_seq.augmented_star_gene_counts.tsv	Transcriptome Profiling	Gene Expression Quantification	WCDT-MCRPC	DTB-137-PRO	14	6.86343	low
dtb_126_rna_t	WCDT			met							total_rna															2696181	3462233	SAMN11252624	DTB-126	bone	RNA	metastatic castration-resistant prostate cancer	yes	case	male	white	4b59efab-676e-41ff-b152-5475fe81d6d1	35afad02-7bf0-4f57-8947-e7528dd23385.rna_seq.augmented_star_gene_counts.tsv	Transcriptome Profiling	Gene Expression Quantification	WCDT-MCRPC	DTB-126-BL	23	6.99792	low
entry_1040	phs000673	MO_1200	MO_1200	met							hybrid_capture	LYMPH_NODE																															195	7.19557	low
dtb_003_rna_t	WCDT			met							total_rna															2696189	3462087	SAMN11252556	DTB-003	liver	RNA	metastatic castration-resistant prostate cancer	yes	case	male	white	ef39ee06-8a94-4e6d-bced-6f04486576cd	093fdc59-e608-4dff-863a-b79134a5d49e.rna_seq.augmented_star_gene_counts.tsv	Transcriptome Profiling	Gene Expression Quantification	WCDT-MCRPC	DTB-003-BL	94	7.42041	low
dtb_090_rna_t	WCDT			met							total_rna															2696186	3462188	SAMN11252540	DTB-090	bone	RNA	metastatic castration-resistant prostate cancer	yes	case	male	white	3389315c-0299-43ca-a13b-f0087aa11763	fa91938f-78fa-41ab-8d80-e1d7372d0b0d.rna_seq.augmented_star_gene_counts.tsv	Transcriptome Profiling	Gene Expression Quantification	WCDT-MCRPC	DTB-090-PRO	194	8.13009	low
entry_1055	phs000673	TP_2156	TP_2156	met							hybrid_capture	LIVER																															249	8.21456	low
entry_1047	phs000673	MO_1446	MO_1446	met			57				hybrid_capture	BONE																															379	8.25199	low
entry_1151	GSE118435	15-010	15-010H1_LIVER	met							poly_a	LIVER																															251	8.27293	low
dtb_036_rna_t	WCDT			met							total_rna															2696185	3462129	SAMN11252510	DTB-036	LN	RNA	metastatic castration-resistant prostate cancer	yes	case	male	white	61be8f69-d52a-4d52-bc50-d3e50c074baa	6a7eddb5-609b-4113-aa7b-f19e7a03aba1.rna_seq.augmented_star_gene_counts.tsv	Transcriptome Profiling	Gene Expression Quantification	WCDT-MCRPC	DTB-036-BL	171	8.2811	low
entry_934	phs000915	MO_1118	MO_1118	met		69.5	73	8.14	9		poly_a	LIVER										fused	not_fused	not_fused	not_fused																		461	8.37534	low
dtb_159_rna_t	WCDT			met							total_rna															2696149	3462278	SAMN11252515	DTB-159	bone	RNA	metastatic castration-resistant prostate cancer	yes	case	male	African American	f7385610-5e4a-4a44-b0e0-062c28fa80b4	cc0d7474-0a1f-47f7-9b69-b4e390d33bfa.rna_seq.augmented_star_gene_counts.tsv	Transcriptome Profiling	Gene Expression Quantification	WCDT-MCRPC	DTB-159-BL	158	8.39696	low
entry_899	PRJEB21092	V5	1123_2	met			75	360	9		total_rna							T4	T3																								774	8.44582	low
entry_1155	GSE118435	15-023	15-023L2_LN	met							poly_a	LYMPH_NODE																															212	8.49362	low
entry_1211	GSE126078	17-007	17-007H1_LIVER	met							poly_a	LIVER																															229	8.52971	low
entry_1153	GSE118435	15-023	15-023AA1_BONE	met							poly_a	BONE																															323	8.56194	low
entry_1045	phs000673	MO_1437	MO_1437	met							hybrid_capture	LIVER																															497	8.62791	low
entry_1193	GSE126078	11-028	11-028H1_LIVER	met							poly_a	LIVER																															337	8.70442	low
entry_1195	GSE126078	12-021	12-021I1_LUNG	met							poly_a	LUNG																															373	8.79132	low
entry_1130	GSE118435	12-021	12-021FF6_BONE	met							poly_a	BONE																															244	8.89089	low
entry_1124	GSE118435	03-192	03-192C3_LN	met							poly_a	LYMPH_NODE																															276	8.90941	low
entry_1107	phs000909	WCMC90	WCMC90_5_C	met							poly_a	BONE										not_fused																					126	8.94454	low
entry_1168	GSE126078	03-163	03-163S5_LIVER	met							poly_a	LIVER																															413	8.97495	low
entry_1131	GSE118435	12-021	12-021H6_LIVER	met							poly_a	LIVER																															437	9.03761	low
entry_1075	phs000909	WCMC90	WCMC90_2_C	met							poly_a	LYMPH_NODE										not_fused																					101	9.11151	low
entry_1087	phs000909	WCMC131	WCMC131_1_C	met							poly_a	BONE										not_fused																					104	9.11779	low
entry_909	phs000915	MO_1094	MO_1094	met		66.2	67	2.4	9		poly_a	BONE										not_fused	not_fused	not_fused	not_fused																		626	9.12328	low
entry_1015	phs000915	MO_1482	MO_1482	met							poly_a	LIVER																															710	9.17435	low
entry_1212	GSE126078	17-017	17-017H8_LIVER	met							poly_a	LIVER																															477	9.1914	low
entry_1223	GSE126078	17-043	17-043K1_PELVIC_PERITONEAL	met							poly_a	PERITONEAL																															450	9.19907	low
entry_1192	GSE126078	11-028	11-028G3_ADRENAL	met							poly_a	ADRENAL																															466	9.21461	low
entry_1105	phs000909	WCMC90	WCMC90_1_C	met							poly_a	LIVER										not_fused																					149	9.29986	low
entry_937	phs000915	MO_1277	MO_1277	met		45.8	54	3.2	8		poly_a	BONE										fused	not_fused	not_fused	not_fused																		772	9.3012	low
entry_1132	GSE118435	12-021	12-021J3_PLEURAL	met							poly_a	PLEURAL																															407	9.30466	low
entry_995	phs000915	MO_1469	MO_1469	met			65				poly_a	PELVIC_MASS																															876	9.33147	low
entry_1154	GSE118435	15-023	15-023K2_SPLEEN	met							poly_a	SPLEEN																															406	9.33192	low
entry_1086	phs000909	WCMC164	WCMC164_1_C	met							poly_a	BONE										fused																					141	9.37766	low
entry_1057	phs000673	MO_1584	MO_1584	met							hybrid_capture	PERITONEAL																															555	9.39837	low
entry_1127	GSE118435	12-005	12-005K3_RENAL	met							poly_a	RENAL																															417	9.43688	low
dtb_024_rna_t	WCDT			met							total_rna															2696127	3462120	SAMN11252629	DTB-024	LN	RNA	metastatic castration-resistant prostate cancer	yes	case	male	Asian	6e8bf564-2f3b-494c-93df-c2afb339e1fd	46b17f3e-46ed-4bb3-b11a-4f02c0cf7bd2.rna_seq.augmented_star_gene_counts.tsv	Transcriptome Profiling	Gene Expression Quantification	WCDT-MCRPC	DTB-024-PRO	107	9.45738	low
entry_1125	GSE118435	11-028	11-028L3_LUNG	met							poly_a	LUNG																															570	9.47267	low
entry_921	phs000915	MO_1215	MO_1215	met		53.9	65	5.5	7		poly_a	PERIRECTAL										fused	not_fused	not_fused	not_fused																		985	9.5766	low
entry_1221	GSE126078	17-043	17-043I1_LN	met							poly_a	LYMPH_NODE																															529	9.59079	low
entry_1108	phs000909	WCMC170	WCMC170_1_C	met							poly_a	BONE										not_fused																					391	9.64457	low
entry_1068	phs000673	MO_1812	MO_1812	met							hybrid_capture	LIVER																															983	9.72802	low
dtb_018_rna_t	WCDT			met							total_rna															2696193	3462102	SAMN11252473	DTB-018	LN	RNA	metastatic castration-resistant prostate cancer	yes	case	male	white	b3f5e047-858c-4e1c-afbb-27ba0226888f	72b740a2-d6c9-4424-84e4-5165c9e64b16.rna_seq.augmented_star_gene_counts.tsv	Transcriptome Profiling	Gene Expression Quantification	WCDT-MCRPC	DTB-018-BL	645	9.76922	low
entry_1134	GSE118435	13-084	13-084H5_LIVER	met							poly_a	LIVER																															618	9.8423	low
entry_1106	phs000909	WCMC90	WCMC90_3_C	met							poly_a	LIVER										not_fused																					272	9.87754	low
entry_1222	GSE126078	17-043	17-043J1_PERIRECTAL_OMENTAL	met							poly_a	PERIRECTAL																															839	9.90895	low
entry_1033	phs000915	MO_1460	MO_1460	met		61.5	64	4.8	9		poly_a	LIVER																															1414	10.0494	low
entry_1163	GSE118435	16-071	16-071H10_LIVER	met							poly_a	LIVER																															542	10.0803	low
dtb_092_rna_t	WCDT			met							total_rna															2696135	3462194	SAMN11252715	DTB-092	bone	RNA	metastatic castration-resistant prostate cancer	yes	case	male	white	946f4381-90b0-4cf2-95f0-874c9473e745	0d29d871-cd56-4a25-885e-a45d66784461.rna_seq.augmented_star_gene_counts.tsv	Transcriptome Profiling	Gene Expression Quantification	WCDT-MCRPC	DTB-092-BL	267	10.1298	low
entry_1135	GSE118435	13-099	13-099H7_LIVER	met							poly_a	LIVER																															1062	10.2326	low
entry_1189	GSE126078	10-039	10-039G1_LN	met							poly_a	LYMPH_NODE																															561	10.3199	low
entry_1177	GSE126078	05-214	05-214E2_LN	met							poly_a	LYMPH_NODE																															1085	10.3345	low
entry_915	phs000915	MO_1114	MO_1114	met		53.4	62	4.4	7		poly_a	LYMPH_NODE										fused	not_fused	not_fused	not_fused																		1804	10.4145	low
entry_901	phs000915	MO_1013	MO_1013	met		50.1	55	20	8		poly_a	LYMPH_NODE										not_fused	not_fused	not_fused	not_fused																		1308	10.4319	low
entry_1164	GSE118435	16-071	16-071I2_LUNG	met							poly_a	LUNG																															674	10.5204	low
entry_1214	GSE126078	17-022	17-022K1_LIVER	met							poly_a	LIVER																															1087	10.5595	low
dtb_005_rna_t	WCDT			met							total_rna															2696190	3462090	SAMN11252662	DTB-005	liver	RNA	metastatic castration-resistant prostate cancer	yes	case	male	African American	197dfd4c-5b3c-4840-aea7-8428c414913e	70fa0d06-cec2-4e37-8388-f470a11a83ea.rna_seq.augmented_star_gene_counts.tsv	Transcriptome Profiling	Gene Expression Quantification	WCDT-MCRPC	DTB-005-BL	426	10.6524	low
entry_1165	GSE126078	03-027	03-027P3_LIVER	met							poly_a	LIVER																															1351	10.6888	low
dtb_135_rna_t	WCDT			met							total_rna															2696143	3462248	SAMN11252476	DTB-135	other	RNA	metastatic castration-resistant prostate cancer	yes	case	male	white	1de7cc76-8a59-4f24-af1c-d7a090ad0c8d	47e1375c-de35-4fc8-8076-daf7b42ed86b.rna_seq.augmented_star_gene_counts.tsv	Transcriptome Profiling	Gene Expression Quantification	WCDT-MCRPC	DTB-135-PRO	1410	10.7075	low
dtb_214_rna_t	WCDT			met							total_rna															2696212	3462343	SAMN11252690	DTB-214	LN	RNA	metastatic castration-resistant prostate cancer	yes	case	male	Asian	a89b287c-f06e-4fa4-8f6f-e7cbbaf1647e	c5c6e699-0147-492b-bd5c-01abc8f15f87.rna_seq.augmented_star_gene_counts.tsv	Transcriptome Profiling	Gene Expression Quantification	WCDT-MCRPC	DTB-214-BL	560	10.7706	low
entry_1004	phs000915	MO_1492	MO_1492	met			58.2				poly_a	ABDOMINAL																															2936	10.816	low
entry_1126	GSE118435	12-005	12-005H6_LIVER	met							poly_a	LIVER																															1244	10.8528	low
dtb_102_rna_t	WCDT			met							total_rna															2696138	3462212	SAMN11252462	DTB-102	other	RNA	metastatic castration-resistant prostate cancer	yes	case	male	white	87af5abf-0584-4828-83a6-e8f836575079	67a23421-5e61-4f41-b278-ce976b004125.rna_seq.augmented_star_gene_counts.tsv	Transcriptome Profiling	Gene Expression Quantification	WCDT-MCRPC	DTB-102-PRO	616	10.8568	low
entry_1199	GSE126078	13-117	13-117H7_LIVER	met							poly_a	LIVER																															1309	10.8728	low
entry_1078	phs000909	WCMC90	WCMC90_4_C	met							poly_a	LYMPH_NODE										not_fused																					562	10.9267	low
entry_999	phs000915	MO_1473	MO_1473	met			76				hybrid_capture	BONE																															2290	10.9331	low
entry_1159	GSE118435	15-090	15-090KK1_BONE	met							poly_a	BONE																															1734	11.0914	low
entry_922	phs000915	MO_1241	MO_1241	met		74.6	75	45.4	10		poly_a	LIVER										fused	not_fused	not_fused	not_fused																		2951	11.1032	low
dtb_061_rna_t	WCDT			met							total_rna															2696169	3462153	SAMN11252595	DTB-061	other	RNA	metastatic castration-resistant prostate cancer	yes	case	male	white	e102b4ec-bf99-45c8-a5f9-c3486147eb4e	18fcaf76-2f1d-40ae-8ea3-20574805dba0.rna_seq.augmented_star_gene_counts.tsv	Transcriptome Profiling	Gene Expression Quantification	WCDT-MCRPC	DTB-061-BL	96	11.1211	low
entry_1070	phs000673	MO_1901	MO_1901	met							hybrid_capture	LIVER																															1820	11.1682	low
entry_1037	phs000673	MO_1093	MO_1093	met							hybrid_capture	LYMPH_NODE																															3232	11.3534	low
entry_1066	phs000673	MO_1788	MO_1788	met							hybrid_capture	LIVER																															2660	11.3542	low
entry_1145	GSE118435	14-053	14-053AA3_BONE	met							poly_a	BONE																															1784	11.3887	low
entry_1146	GSE118435	14-053	14-053H3_LIVER	met							poly_a	LIVER																															2367	11.3926	low
entry_893	PRJEB21092	V2	933LP-LN_2	met			64		7		total_rna					NEGATIVE		T4	T2b																								27554	11.4275	low
entry_966	phs000915	MO_1263	MO_1263	met		55.1	64.7	24.5	9		hybrid_capture	LYMPH_NODE										fused	not_fused	not_fused	not_fused																		3598	11.4405	low
dtb_020_rna_t	WCDT			met							total_rna															2696183	3462108	SAMN11252712	DTB-020	bone	RNA	metastatic castration-resistant prostate cancer	yes	case	male	white	4f5d4c9b-3df7-4aec-be77-7b5252b8b1fb	c5280288-e6b0-44c8-9d7a-8e79bc464487.rna_seq.augmented_star_gene_counts.tsv	Transcriptome Profiling	Gene Expression Quantification	WCDT-MCRPC	DTB-020-BL	874	11.4587	low
entry_988	phs000915	MO_1012	MO_1012	met		64.1	71.4	27.4	7		hybrid_capture	ABDOMINAL										not_fused	not_fused	not_fused	not_fused																		2848	11.4862	low
entry_1007	phs000915	MO_1499	MO_1499	met			72.2				hybrid_capture	BONE																															4503	11.6266	low
entry_1147	GSE118435	14-053	14-053O7_LN	met							poly_a	LYMPH_NODE																															2495	11.6824	low
dtb_156_rna_t	WCDT			met							total_rna															2696123	3462275	SAMN11252647	DTB-156	LN	RNA	metastatic castration-resistant prostate cancer	yes	case	male	white	15b18b91-d728-4259-97d8-212c565d35ed	317d8e3d-8167-4ef1-b739-305f1ef7e83a.rna_seq.augmented_star_gene_counts.tsv	Transcriptome Profiling	Gene Expression Quantification	WCDT-MCRPC	DTB-156-BL	1180	11.7302	low
dtb_097_rna_t	WCDT			met							total_rna															2696136	3462200	SAMN11252661	DTB-097	LN	RNA	metastatic castration-resistant prostate cancer	yes	case	male	African American	6ca7f254-e2a0-4e41-9280-744933c6e5eb	c84e5158-68e5-4653-9d81-b7175c38af97.rna_seq.augmented_star_gene_counts.tsv	Transcriptome Profiling	Gene Expression Quantification	WCDT-MCRPC	DTB-097-PRO	2078	11.7576	low
entry_1149	GSE118435	14-091	14-091E1_LUNG	met							poly_a	LUNG																															1750	11.7588	low
entry_1062	phs000673	MO_1649	MO_1649	met							hybrid_capture	LYMPH_NODE																															3065	11.8176	low
entry_914	phs000915	MO_1124	MO_1124	met		42.3	66				poly_a	BLADDER										fused	not_fused	not_fused	not_fused																		5016	11.8373	low
entry_1158	GSE118435	15-090	15-090H1_LIVER	met							poly_a	LIVER																															2121	11.8906	low
entry_1026	phs000915	MO_1421	MO_1421	met		54	56	5.26	9		poly_a	BONE																															4148	11.9007	low
entry_1196	GSE126078	13-012	13-012L2_LIVER	met							poly_a	LIVER																															3209	12.0175	low
entry_1054	phs000673	TP_2090	TP_2090	met							hybrid_capture	BONE																															3820	12.0343	low
entry_1061	phs000673	MO_1644	MO_1644	met							hybrid_capture	BONE																															6399	12.035	low
dtb_172_rna_t	WCDT			met							total_rna															2696124	3462290	SAMN11252703	DTB-172	LN	RNA	metastatic castration-resistant prostate cancer	yes	case	male	white	08e61bf2-85de-4a73-b630-7228c116cbf6	b2bdff08-b7ef-41de-b02b-f70718df6c4e.rna_seq.augmented_star_gene_counts.tsv	Transcriptome Profiling	Gene Expression Quantification	WCDT-MCRPC	DTB-172-BL	2366	12.0726	low
entry_940	phs000915	TP_2061	TP_2061	met			64.7		9		poly_a	PELVIC_MASS										not_fused	not_fused	not_fused	not_fused																		6030	12.1803	low
dtb_124_rna_t	WCDT			met							total_rna															2696174	3462230	SAMN11252465	DTB-124	liver	RNA	metastatic castration-resistant prostate cancer	yes	case	male	white	4f35ac11-f556-433e-9b0e-0f25f5a02f5c	d8a7d5cd-eaa6-4b37-bfe8-9f99dcf7d59b.rna_seq.augmented_star_gene_counts.tsv	Transcriptome Profiling	Gene Expression Quantification	WCDT-MCRPC	DTB-124-BL	1128	12.1979	low
entry_973	phs000915	MO_1015	MO_1015	met		64.6	75	7.2	8		hybrid_capture	LYMPH_NODE										fused	not_fused	not_fused	not_fused																		4274	12.2046	low
entry_1203	GSE126078	14-053	14-053K7_LN	met							poly_a	LYMPH_NODE																															3548	12.2393	low
entry_1216	GSE126078	17-033	17-033J1_PANCREAS	met							poly_a	PANCREAS																															3611	12.2396	low
dtb_258_rna_t	WCDT			met							total_rna															2696165	3462373	SAMN11252604	DTB-258	LN	RNA	metastatic castration-resistant prostate cancer	yes	case	male	white	cb61011b-faa5-4e59-96fa-85ff9b49bdd3	ffad4766-aac1-4e38-b7b0-732f9b38a5c2.rna_seq.augmented_star_gene_counts.tsv	Transcriptome Profiling	Gene Expression Quantification	WCDT-MCRPC	DTB-258-BL	3020	12.2528	low
entry_928	phs000915	MO_1244	MO_1244	met		56.4	57.6	28.1	9		poly_a	LIVER										fused	not_fused	not_fused	not_fused																		7666	12.3232	low
entry_1152	GSE118435	15-010	15-010K4_LN	met							poly_a	LYMPH_NODE																															2673	12.3578	low
dtb_206_rna_t	WCDT			met							total_rna															2696159	3462334	SAMN11252721	DTB-206	LN	RNA	metastatic castration-resistant prostate cancer	yes	case	male	white	e6e53cc1-ac6d-4b69-809c-6a4fcf6b0c6e	4083ac66-59a8-4407-981b-8d6d6b007c98.rna_seq.augmented_star_gene_counts.tsv	Transcriptome Profiling	Gene Expression Quantification	WCDT-MCRPC	DTB-206-BL	2134	12.4053	low
dtb_141_rna_t	WCDT			met							total_rna															2696145	3462260	SAMN11252499	DTB-141	bone	RNA	metastatic castration-resistant prostate cancer	yes	case	male	white	17b2f87f-bfc5-45ed-85e4-94f142738328	45bde083-d4b9-48e9-af95-e5b495ca1fbf.rna_seq.augmented_star_gene_counts.tsv	Transcriptome Profiling	Gene Expression Quantification	WCDT-MCRPC	DTB-141-BL	1988	12.4416	low
entry_919	phs000915	MO_1179	MO_1179	met		70	75	3.75	9		poly_a	BONE										fused	not_fused	not_fused	not_fused																		2051	12.5043	low
entry_1115	phs000909	WCMC159	WCMC159_6_C	met							poly_a	BONE										not_fused																					1018	12.5541	low
entry_1142	GSE118435	14-039	14-039E3_LUNG	met							poly_a	LUNG																															4683	12.5542	low
entry_1065	phs000673	MO_1752	MO_1752	met							hybrid_capture	LIVER																															10086	12.5652	low
dtb_222_rna_t	WCDT			met							total_rna															2696176	3462352	SAMN11252538	DTB-222	other	RNA	metastatic castration-resistant prostate cancer	yes	case	male	white	1ec144e2-8c1c-4f39-aebf-b6beccc0a5f9	42d459b4-cc20-4e22-b177-b456f28eade0.rna_seq.augmented_star_gene_counts.tsv	Transcriptome Profiling	Gene Expression Quantification	WCDT-MCRPC	DTB-222-BL	2713	12.5697	low
entry_1103	phs000909	WCMC158	WCMC158_1_C	met							poly_a	BONE										not_fused																					3138	12.6098	low
dtb_019_rna_t	WCDT			met							total_rna															2696194	3462105	SAMN11252639	DTB-019	LN	RNA	metastatic castration-resistant prostate cancer	yes	case	male	white	1720ee30-b3f7-4e36-872e-49956304cb1b	6c8a7ebd-cef4-40a5-b47d-b6bc09b70f56.rna_seq.augmented_star_gene_counts.tsv	Transcriptome Profiling	Gene Expression Quantification	WCDT-MCRPC	DTB-019-PRO	3579	12.614	low
entry_911	phs000915	TP_2001	TP_2001	met			70	203.8	9		poly_a	LYMPH_NODE										fused	not_fused	not_fused	not_fused																		9010	12.6331	low
entry_1183	GSE126078	07-042	07-042L3_ADRENAL	met							poly_a	ADRENAL																															6451	12.6348	low
entry_994	phs000915	TP_2079	TP_2079	met			65				hybrid_capture	BONE																															7451	12.6386	low
dtb_104_rna_t	WCDT			met							total_rna															2696202	3462215	SAMN11252528	DTB-104	other	RNA	metastatic castration-resistant prostate cancer	yes	case	male	white	985a5385-978e-40cb-933d-2f06b2f60bbe	8d12b036-109c-45e4-8232-14c1152c3ccc.rna_seq.augmented_star_gene_counts.tsv	Transcriptome Profiling	Gene Expression Quantification	WCDT-MCRPC	DTB-104-BL	3700	12.6601	low
entry_1111	phs000909	WCMC119	WCMC119_1_C	met							poly_a	LYMPH_NODE										fused																					4766	12.6652	low
entry_1194	GSE126078	12-005	12-005I5_LIVER	met							poly_a	LIVER																															5919	12.6858	low
entry_1150	GSE118435	15-003	15-003H1_LIVER	met							poly_a	LIVER																															4232	12.6929	low
dtb_251_rna_t	WCDT			met							total_rna															2696216	3462364	SAMN11252477	DTB-251	LN	RNA	metastatic castration-resistant prostate cancer	yes	case	male	white	0c471ff3-a518-4918-acfc-a240bb91e1fb	84deee8c-69ae-4d4a-9c60-df2e9c9397b8.rna_seq.augmented_star_gene_counts.tsv	Transcriptome Profiling	Gene Expression Quantification	WCDT-MCRPC	DTB-251-BL	3469	12.7356	low
entry_932	phs000915	MO_1337	MO_1337	met		60.6	62	11.66	7		poly_a	LIVER										fused	not_fused	not_fused	not_fused																		7183	12.7598	low
entry_925	phs000915	MO_1202	MO_1202	met		67.8	69.8	8.5	7		poly_a	LIVER										fused	not_fused	not_fused	not_fused																		11708	12.8222	low
dtb_128_rna_t	WCDT			met							total_rna															2696140	3462239	SAMN11252446	DTB-128	LN	RNA	metastatic castration-resistant prostate cancer	yes	case	male	African American	099223a8-a9e8-4137-8255-6606a7440f2f	fdd8fe6d-584d-4d1c-acce-d592f3472e06.rna_seq.augmented_star_gene_counts.tsv	Transcriptome Profiling	Gene Expression Quantification	WCDT-MCRPC	DTB-128-BL	2543	12.8323	low
dtb_089_rna_t	WCDT			met							total_rna															2696133	3462185	SAMN11252607	DTB-089	other	RNA	metastatic castration-resistant prostate cancer	yes	case	male	white	3fac4e09-cb25-4d66-92ac-b72c5570ea1a	b7f76032-79c5-42c7-98df-2468912b1f6a.rna_seq.augmented_star_gene_counts.tsv	Transcriptome Profiling	Gene Expression Quantification	WCDT-MCRPC	DTB-089-BL	2439	12.8766	low
entry_897	PRJEB21092	V4	1065RP-LN	met			51	43	6		total_rna					POSITIVE			T2c																								12849	12.941	low
entry_900	phs000915	MO_1128	MO_1128	met		59.7	71	7.7	7		poly_a	LYMPH_NODE										not_fused	not_fused	not_fused	not_fused																		10026	13.0096	low
dtb_009_rna_t	WCDT			met							total_rna															2696192	3462096	SAMN11252713	DTB-009	bone	RNA	metastatic castration-resistant prostate cancer	yes	case	male	white	3b16b992-e49a-4c81-889e-2836e49c291f	b5d625fd-fc52-4ae5-b5ef-82c4ba9d500b.rna_seq.augmented_star_gene_counts.tsv	Transcriptome Profiling	Gene Expression Quantification	WCDT-MCRPC	DTB-009-BL	3661	13.0621	low
entry_1099	phs000909	WCMC161	WCMC161_1_C	met							poly_a	LYMPH_NODE										fused																					5495	13.0808	mid
dtb_149_rna_t	WCDT			met							total_rna															2696147	3462269	SAMN11252509	DTB-149	bone	RNA	metastatic castration-resistant prostate cancer	yes	case	male	white	9a70a47f-abfb-457c-8273-2f5f8006304a	b4520e11-5d38-4861-9655-23a43b6584e0.rna_seq.augmented_star_gene_counts.tsv	Transcriptome Profiling	Gene Expression Quantification	WCDT-MCRPC	DTB-149-BL	4993	13.1095	mid
entry_1092	phs000909	WCMC59	WCMC59_1_C	met							poly_a	LIVER										not_fused																					9043	13.1259	mid
entry_989	phs000915	MO_1096	MO_1096	met		57.4	65.3		8		hybrid_capture	BONE										not_fused	not_fused	not_fused	not_fused																		8336	13.1268	mid
entry_1038	phs000673	MO_1112	MO_1112	met							hybrid_capture	BONE																															10928	13.1393	mid
entry_918	phs000915	MO_1192	MO_1192	met		55.7	62	20	8		poly_a	LYMPH_NODE										fused	not_fused	not_fused	not_fused																		11623	13.1595	mid
dtb_175_rna_t	WCDT			met							total_rna															2696206	3462296	SAMN11252694	DTB-175	LN	RNA	metastatic castration-resistant prostate cancer	yes	case	male	white	f742f2af-fe5d-404c-91e4-e4a1ef41e9fb	84d0fb85-0ffe-4024-b297-ab4bb204448c.rna_seq.augmented_star_gene_counts.tsv	Transcriptome Profiling	Gene Expression Quantification	WCDT-MCRPC	DTB-175-BL	4871	13.1801	mid
entry_1143	GSE118435	14-039	14-039K4_LIVER	met							poly_a	LIVER																															5408	13.2003	mid
dtb_023_rna_t	WCDT			met							total_rna															2696196	3462117	SAMN11252656	DTB-023	bone	RNA	metastatic castration-resistant prostate cancer	yes	case	male	white	65b89e24-7603-46c5-a573-6e12b11983fb	fde125bf-03ae-47dd-9bce-2b97f487d145.rna_seq.augmented_star_gene_counts.tsv	Transcriptome Profiling	Gene Expression Quantification	WCDT-MCRPC	DTB-023-BL	7126	13.2147	mid
entry_1089	phs000909	WCMC159	WCMC159_1_C	met							poly_a	ADRENAL										not_fused																					1114	13.2208	mid
entry_1039	phs000673	MO_1132	MO_1132	met							hybrid_capture	BONE																															10427	13.2385	mid
entry_1144	GSE118435	14-043	14-043H6_LIVER	met							poly_a	LIVER																															6918	13.2911	mid
entry_1133	GSE118435	13-012	13-012M3_LUNG	met							poly_a	LUNG																															8001	13.2955	mid
entry_938	phs000915	TP_2060	TP_2060	met			72	29.4	10		poly_a	LYMPH_NODE										not_fused	not_fused	not_fused	not_fused																		10926	13.3059	mid
entry_997	phs000915	TP_2081	TP_2081	met			59.4	29.36	8		poly_a	BONE																															10134	13.3202	mid
dtb_034_rna_t	WCDT			met							total_rna															2696197	3462123	SAMN11252545	DTB-034	bone	RNA	metastatic castration-resistant prostate cancer	yes	case	male	white	2073d1da-38f4-4f4d-94d7-dbb4f1721988	79b99487-8951-4820-b081-d865b1ca4aa4.rna_seq.augmented_star_gene_counts.tsv	Transcriptome Profiling	Gene Expression Quantification	WCDT-MCRPC	DTB-034-BL	1657	13.4323	mid
dtb_055_rna_t	WCDT			met							total_rna															2696177	3462144	SAMN11252516	DTB-055	bone	RNA	metastatic castration-resistant prostate cancer	yes	case	male	white	43c4a8f4-ddc8-442d-84a2-9bb8cc6123b4	e46fb210-0015-4e14-b968-a010133b5129.rna_seq.augmented_star_gene_counts.tsv	Transcriptome Profiling	Gene Expression Quantification	WCDT-MCRPC	DTB-055-PRO	4091	13.438	mid
dtb_060_rna_t	WCDT			met							total_rna															2696129	3462150	SAMN11252455	DTB-060	liver	RNA	metastatic castration-resistant prostate cancer	yes	case	male	white	e86b973c-3ffe-4fca-a7ef-0391040013c7	b13d655f-be47-4acc-843f-e0e76067da88.rna_seq.augmented_star_gene_counts.tsv	Transcriptome Profiling	Gene Expression Quantification	WCDT-MCRPC	DTB-060-BL	961	13.4418	mid
entry_1046	phs000673	MO_1443	MO_1443	met			63				hybrid_capture	BONE																															8519	13.4885	mid
entry_1175	GSE126078	05-165	05-165K1_LUNG	met							poly_a	LUNG																															7241	13.5134	mid
entry_1215	GSE126078	17-033	17-033H7_TAIL_OF_PANCREAS	met							poly_a	PANCREAS																															10461	13.5185	mid
entry_952	phs000915	MO_1162	MO_1162	met		41.2	50	18.1	8		hybrid_capture	PERITONEAL										not_fused	not_fused	not_fused	not_fused																		17987	13.546	mid
dtb_183_rna_t	WCDT			met							total_rna															2696153	3462302	SAMN11252681	DTB-183	other	RNA	metastatic castration-resistant prostate cancer	yes	case	male	white	c7f16f96-ff21-4a62-a43e-9ac58619d466	726b7ac7-f9a1-4738-96b5-03f937cf115b.rna_seq.augmented_star_gene_counts.tsv	Transcriptome Profiling	Gene Expression Quantification	WCDT-MCRPC	DTB-183-BL	3433	13.5506	mid
entry_1161	GSE118435	16-052	16-052H1_LIVER	met							poly_a	LIVER																															4181	13.5972	mid
entry_1205	GSE126078	14-105	14-105J1_LIVER	met							poly_a	LIVER																															6033	13.6039	mid
entry_1073	phs000673	TP_2249	TP_2249	met							hybrid_capture	BONE																															16764	13.6084	mid
entry_930	phs000915	MO_1219	MO_1219	met		65.9	67.5	16.3	7		poly_a	BONE										not_fused	not_fused	not_fused	not_fused																		8159	13.6129	mid
dtb_053_rna_t	WCDT			met							total_rna															2696200	3462141	SAMN11252575	DTB-053	bone	RNA	metastatic castration-resistant prostate cancer	yes	case	male	white	4c8bf7ee-e6a1-4f99-a874-021d2c0343bc	9808de59-f0b9-4b70-98eb-0459766c146e.rna_seq.augmented_star_gene_counts.tsv	Transcriptome Profiling	Gene Expression Quantification	WCDT-MCRPC	DTB-053-BL	7706	13.6167	mid
entry_1097	phs000909	WCMC159	WCMC159_2_C	met							poly_a	LYMPH_NODE										not_fused																					1966	13.6168	mid
dtb_091_rna_t	WCDT			met							total_rna															2696134	3462191	SAMN11252705	DTB-091	LN	RNA	metastatic castration-resistant prostate cancer	yes	case	male	UNK	1b9b509d-2df8-4845-856c-48b4bd81482c	c9120202-1e0d-423f-997f-bd02c86e8eaa.rna_seq.augmented_star_gene_counts.tsv	Transcriptome Profiling	Gene Expression Quantification	WCDT-MCRPC	DTB-091-BL	1674	13.6205	mid
entry_1096	phs000909	WCMC189	WCMC189_1_C	met							poly_a	LYMPH_NODE										not_fused																					9728	13.63	mid
dtb_035_rna_t	WCDT			met							total_rna															2696184	3462126	SAMN11252664	DTB-035	LN	RNA	metastatic castration-resistant prostate cancer	yes	case	male	white	ada700a2-54fb-4f9f-9e2b-738b4fa46087	cce9207e-9272-49a0-8b76-366292fa7fe5.rna_seq.augmented_star_gene_counts.tsv	Transcriptome Profiling	Gene Expression Quantification	WCDT-MCRPC	DTB-035-BL	4569	13.6515	mid
entry_1052	phs000673	TP_2037	TP_2037	met							hybrid_capture	LYMPH_NODE																															11470	13.6646	mid
entry_1072	phs000673	MO_1941	MO_1941	met							hybrid_capture	LIVER																															17686	13.7117	mid
entry_1067	phs000673	MO_1811	MO_1811	met							hybrid_capture	L.SUPRACLAVICULAR																															19419	13.715	mid
dtb_255_rna_t	WCDT			met							total_rna															2696164	3462370	SAMN11252693	DTB-255	LN	RNA	metastatic castration-resistant prostate cancer	yes	case	male	white	9f5d2b3d-4941-4ab5-bc7a-497d35d64158	ce2ddfc9-01bb-45f0-ac81-b14f5ecba7d7.rna_seq.augmented_star_gene_counts.tsv	Transcriptome Profiling	Gene Expression Quantification	WCDT-MCRPC	DTB-255-BL	11318	13.7342	mid
dtb_190_rna_t	WCDT			met							total_rna															2696155	3462314	SAMN11252481	DTB-190	bone	RNA	metastatic castration-resistant prostate cancer	yes	case	male	white	17f032b0-e091-48e5-baeb-ce2070f981de	0e468f6e-67c5-4d6d-a967-620d793960d2.rna_seq.augmented_star_gene_counts.tsv	Transcriptome Profiling	Gene Expression Quantification	WCDT-MCRPC	DTB-190-BL	4679	13.7534	mid
dtb_223_rna_t	WCDT			met							total_rna															2696162	3462355	SAMN11252674	DTB-223	LN	RNA	metastatic castration-resistant prostate cancer	yes	case	male	UNK	f49fba36-dc2b-4c21-ae76-c960561a0dc7	d3591ac1-6502-4ec7-8ad3-3cd1b89e8867.rna_seq.augmented_star_gene_counts.tsv	Transcriptome Profiling	Gene Expression Quantification	WCDT-MCRPC	DTB-223-BL	5494	13.7882	mid
entry_904	phs000915	MO_1040	MO_1040	met		50.5	68.1	23.6	7		poly_a	LYMPH_NODE										fused	not_fused	not_fused	not_fused																		19190	13.7981	mid
entry_1180	GSE126078	06-127	06-127G3_LN	met							poly_a	LYMPH_NODE																															13819	13.8126	mid
entry_1041	phs000673	MO_1201	MO_1201	met							hybrid_capture	BONE																															15558	13.8173	mid
dtb_204_rna_t	WCDT			met							total_rna															2696210	3462328	SAMN11252554	DTB-204	liver	RNA	metastatic castration-resistant prostate cancer	yes	case	male	white	42bc25a6-49d4-4581-a7cb-97c65a901e76	4903564e-6a1f-424f-9c92-98715ba40838.rna_seq.augmented_star_gene_counts.tsv	Transcriptome Profiling	Gene Expression Quantification	WCDT-MCRPC	DTB-204-BL	5312	13.8483	mid
entry_942	phs000915	MO_1410	MO_1410	met		63.4	66	34.7	8		poly_a	LIVER										fused	not_fused	not_fused	not_fused																		19934	13.8791	mid
entry_1136	GSE118435	13-099	13-099J2_LUNG	met							poly_a	LUNG																															10701	13.8894	mid
dtb_008_rna_t	WCDT			met							total_rna															2696191	3462093	SAMN11252493	DTB-008	bone	RNA	metastatic castration-resistant prostate cancer	yes	case	male	UNK	8a2e432f-8af6-490b-acb2-86c82e74ec87	60a26682-9f7d-4b4c-a41a-a2e3ec5af2b4.rna_seq.augmented_star_gene_counts.tsv	Transcriptome Profiling	Gene Expression Quantification	WCDT-MCRPC	DTB-008-BL	4522	13.9164	mid
dtb_074_rna_t	WCDT			met							total_rna															2696119	3462170	SAMN11252505	DTB-074	LN	RNA	metastatic castration-resistant prostate cancer	yes	case	male	white	666e7996-8bac-41a7-891d-1157df935c24	7b93177e-4db8-409b-8e8e-701a6723d6e8.rna_seq.augmented_star_gene_counts.tsv	Transcriptome Profiling	Gene Expression Quantification	WCDT-MCRPC	DTB-074-BL	3671	13.9424	mid
entry_917	phs000915	TP_2020	TP_2020	met			55	467			poly_a	BONE										not_fused	not_fused	not_fused	fused																		13420	13.9675	mid
entry_1090	phs000909	WCMC162	WCMC162_1_C	met							poly_a	LUNG										not_fused																					13587	13.9939	mid
entry_1080	phs000909	WCMC159	WCMC159_5_C	met							poly_a	LYMPH_NODE										not_fused																					4446	14.0023	mid
entry_1176	GSE126078	05-165	05-165O1_ADRENAL	met							poly_a	ADRENAL																															17208	14.0257	mid
dtb_265_rna_t	WCDT			met							total_rna															2696167	3462382	SAMN11252567	DTB-265	bone	RNA	metastatic castration-resistant prostate cancer	yes	case	male	white	6ce0d0a2-c59f-4693-892f-42977ac2d216	a8f1dff3-66f0-4187-a2be-1fe578763a5d.rna_seq.augmented_star_gene_counts.tsv	Transcriptome Profiling	Gene Expression Quantification	WCDT-MCRPC	DTB-265-PRO	3533	14.0276	mid
dtb_194_rna_t	WCDT			met							total_rna															2696156	3462319	SAMN11252619	DTB-194	LN	RNA	metastatic castration-resistant prostate cancer	yes	case	male	white	3cfb4fc8-9289-4457-8f28-1d052184e656	44118a52-eae3-4185-9dbe-00e08b48ef55.rna_seq.augmented_star_gene_counts.tsv	Transcriptome Profiling	Gene Expression Quantification	WCDT-MCRPC	DTB-194-PRO	9785	14.0524	mid
dtb_094_rna_t	WCDT			met							total_rna															2696120	3462197	SAMN11252468	DTB-094	bone	RNA	metastatic castration-resistant prostate cancer	yes	case	male	white	17f18f70-446a-4cf3-8c73-c9e9e8ed2117	af5609ca-f834-42a5-874f-580947d65c33.rna_seq.augmented_star_gene_counts.tsv	Transcriptome Profiling	Gene Expression Quantification	WCDT-MCRPC	DTB-094-BL	9986	14.0686	mid
entry_1128	GSE118435	12-011	12-011I8_LN	met							poly_a	LYMPH_NODE																															13289	14.0808	mid
entry_1094	phs000909	WCMC91	WCMC91_1_C	met							poly_a	BONE										fused																					7971	14.0927	mid
entry_1036	phs000673	MO_1066	MO_1066	met							hybrid_capture	NECK																															23118	14.1007	mid
entry_895	PRJEB21092	V3	1065RT	met			51	43	6		total_rna					POSITIVE		T4	T2c																								21550	14.12	mid
dtb_077_rna_t	WCDT			met							total_rna															2696131	3462173	SAMN11252504	DTB-077	bone	RNA	metastatic castration-resistant prostate cancer	yes	case	male	African American	5c7fa45c-a6b5-4bb5-b512-8e240acbce11	7b5313bc-1107-4f7a-bab3-7a055f8f1ae7.rna_seq.augmented_star_gene_counts.tsv	Transcriptome Profiling	Gene Expression Quantification	WCDT-MCRPC	DTB-077-PRO	3722	14.1346	mid
dtb_266_rna_t	WCDT			met							total_rna															2696218	3462385	SAMN11252486	DTB-266	bone	RNA	metastatic castration-resistant prostate cancer	yes	case	male	white	3def6fbf-6719-4abb-a64d-be6704c8fa99	3c4da6d8-be65-4ce9-b65d-09dced0e4500.rna_seq.augmented_star_gene_counts.tsv	Transcriptome Profiling	Gene Expression Quantification	WCDT-MCRPC	DTB-266-BL	12232	14.1398	mid
entry_1098	phs000909	WCMC2	WCMC2_1_C	met							poly_a	LYMPH_NODE										not_fused																					9017	14.1605	mid
dtb_252_rna_t	WCDT			met							total_rna															2696188	3462367	SAMN11252494	DTB-252	bone	RNA	metastatic castration-resistant prostate cancer	yes	case	male	white	595466fe-ea69-47ad-a633-ee74e1d08deb	9e201eaa-2dc1-4089-9201-b47aaa8fe316.rna_seq.augmented_star_gene_counts.tsv	Transcriptome Profiling	Gene Expression Quantification	WCDT-MCRPC	DTB-252-BL	10972	14.1907	mid
entry_1095	phs000909	WCMC159	WCMC159_3_C	met							poly_a	LUNG										not_fused																					8291	14.1929	mid
entry_1186	GSE126078	08-093	08-093H3_LN	met							poly_a	LYMPH_NODE																															14121	14.2067	mid
dtb_059_rna_t	WCDT			met							total_rna															2696168	3462147	SAMN11252655	DTB-059	bone	RNA	metastatic castration-resistant prostate cancer	yes	case	male	white	b96ce75b-ab87-44b5-9a76-3e1132cd8108	0eaaf14f-07fd-4b95-a23d-fbd81f5a54a0.rna_seq.augmented_star_gene_counts.tsv	Transcriptome Profiling	Gene Expression Quantification	WCDT-MCRPC	DTB-059-BL	1984	14.221	mid
dtb_100_rna_t	WCDT			met							total_rna															2696172	3462206	SAMN11252615	DTB-100	LN	RNA	metastatic castration-resistant prostate cancer	yes	case	male	white	1f167a43-9331-4bbd-abee-57e879ca08dd	486dd663-5b32-4b16-861b-ab4ba87b0ee2.rna_seq.augmented_star_gene_counts.tsv	Transcriptome Profiling	Gene Expression Quantification	WCDT-MCRPC	DTB-100-BL	6411	14.2296	mid
entry_903	phs000915	MO_1020	MO_1020	met		60.7	63	6.6	8		poly_a	LIVER										not_fused	not_fused	not_fused	not_fused																		23261	14.2528	mid
entry_990	phs000915	TP_2077	TP_2077	met			66.2				poly_a	LYMPH_NODE																															31622	14.2645	mid
entry_1171	GSE126078	05-011	05-011D5_LN	met							poly_a	LYMPH_NODE																															16529	14.3225	mid
entry_1200	GSE126078	14-031	14-031H2_LIVER	met							poly_a	LIVER																															11750	14.3467	mid
entry_1160	GSE118435	15-096	15-096FF1_BONE	met							poly_a	BONE																															16243	14.35	mid
entry_923	phs000915	MO_1176	MO_1176	met		55.2	55.3		10		poly_a	LYMPH_NODE										fused	not_fused	not_fused	not_fused																		26558	14.3571	mid
entry_1051	phs000673	MO_1541	MO_1541	met							hybrid_capture	LIVER																															21523	14.4094	mid
entry_920	phs000915	MO_1184	MO_1184	met		67.1	71		9		poly_a	LIVER										not_fused	not_fused	not_fused	not_fused																		22557	14.4097	mid
entry_1181	GSE126078	06-131	06-131TT1_BONE	met							poly_a	BONE																															11331	14.4118	mid
entry_1079	phs000909	WCMC172	WCMC172_1_C	met							poly_a	BONE										not_fused																					12853	14.4254	mid
entry_1204	GSE126078	14-096	14-096J1_LEFT_POSTERIOR	met							poly_a	LEFT_POSTERIOR																															14123	14.449	mid
entry_1109	phs000909	WCMC4	WCMC4_1_C	met							poly_a	BONE										not_fused																					15598	14.4687	mid
dtb_173_rna_t	WCDT			met							total_rna															2696205	3462293	SAMN11252523	DTB-173	UNK	RNA	metastatic castration-resistant prostate cancer	yes	case	male	white	5f627d7a-bbe7-4b75-982a-2477deb2703e	7882b3d4-a971-4940-bcb9-e35d4bd42638.rna_seq.augmented_star_gene_counts.tsv	Transcriptome Profiling	Gene Expression Quantification	WCDT-MCRPC	DTB-173-BL	9464	14.4965	mid
entry_1009	phs000915	MO_1511	MO_1511	met							poly_a	LYMPH_NODE																															34339	14.4998	mid
dtb_071_rna_t	WCDT			met							total_rna															2696118	3462167	SAMN11252591	DTB-071	LN	RNA	metastatic castration-resistant prostate cancer	yes	case	male	white	e55e248d-2a87-444f-9a98-e42698852cca	2edec684-337e-49fe-9eb5-ef2c425d5eee.rna_seq.augmented_star_gene_counts.tsv	Transcriptome Profiling	Gene Expression Quantification	WCDT-MCRPC	DTB-071-BL	3833	14.5155	mid
entry_1202	GSE126078	14-043	14-043CC3_BONE	met							poly_a	BONE																															16378	14.5242	mid
dtb_042_rna_t	WCDT			met							total_rna															2696199	3462138	SAMN11252667	DTB-042	liver	RNA	metastatic castration-resistant prostate cancer	yes	case	male	white	0c5601ec-c96a-4888-8fab-5b6cfc1b3918	0a81b0d5-6f96-4b2b-86b2-d4093badb781.rna_seq.augmented_star_gene_counts.tsv	Transcriptome Profiling	Gene Expression Quantification	WCDT-MCRPC	DTB-042-BL	4238	14.5268	mid
entry_979	phs000915	TP_2034	TP_2034	met			50.1	15.93	9		hybrid_capture	BONE										fused	not_fused	not_fused	not_fused																		20885	14.5994	mid
dtb_129_rna_t	WCDT			met							total_rna															2696141	3462242	SAMN11252557	DTB-129	bone	RNA	metastatic castration-resistant prostate cancer	yes	case	male	white	ef36259a-6c9d-4e3e-b3a4-1a5812490852	bbfcc376-108f-4e41-b927-f839b23072cb.rna_seq.augmented_star_gene_counts.tsv	Transcriptome Profiling	Gene Expression Quantification	WCDT-MCRPC	DTB-129-BL	7521	14.6093	mid
entry_1179	GSE126078	05-217	05-217I3_LN	met							poly_a	LYMPH_NODE																															20105	14.6149	mid
dtb_176_rna_t	WCDT			met							total_rna															2696152	3462299	SAMN11252459	DTB-176	liver	RNA	metastatic castration-resistant prostate cancer	yes	case	male	white	dfdffea3-2422-4129-9985-7588eaa39199	3882e680-ba8d-4c65-8d90-32555dbe122a.rna_seq.augmented_star_gene_counts.tsv	Transcriptome Profiling	Gene Expression Quantification	WCDT-MCRPC	DTB-176-BL	8535	14.6191	mid
entry_1209	GSE126078	16-101	16-101J6_LIVER	met							poly_a	LIVER																															17994	14.6276	mid
entry_1074	phs000673	TP_2278	TP_2278	met							hybrid_capture	BONE																															22463	14.6354	mid
entry_1162	GSE118435	16-052	16-052K1_LN	met							poly_a	LYMPH_NODE																															15992	14.6514	mid
entry_1220	GSE126078	17-042	17-042H2_BONE	met							poly_a	BONE																															21035	14.6611	mid
entry_1010	phs000915	MO_1514	MO_1514	met							poly_a	LYMPH_NODE																															42476	14.6635	mid
dtb_022_rna_t	WCDT			met							total_rna															2696126	3462114	SAMN11252671	DTB-022	bone	RNA	metastatic castration-resistant prostate cancer	yes	case	male	UNK	80ca4666-9a90-416d-bd36-29b2583091de	b07ff1bb-fc3b-4c05-b2ce-7781f50ec7c8.rna_seq.augmented_star_gene_counts.tsv	Transcriptome Profiling	Gene Expression Quantification	WCDT-MCRPC	DTB-022-BL	4898	14.6836	mid
entry_912	phs000915	TP_2009	TP_2009	met			58	2.8	9		poly_a	BONE										not_fused	not_fused	not_fused	fused																		20208	14.6841	mid
dtb_140_rna_t	WCDT			met							total_rna															2696203	3462257	SAMN11252696	DTB-140	other	RNA	metastatic castration-resistant prostate cancer	yes	case	male	white	4494b4cf-8a91-4923-bbd1-a352d5e1c3d7	37ad0515-1a70-4148-acbc-8ec11439cf12.rna_seq.augmented_star_gene_counts.tsv	Transcriptome Profiling	Gene Expression Quantification	WCDT-MCRPC	DTB-140-BL	10921	14.7061	mid
dtb_080_rna_t	WCDT			met							total_rna															2696132	3462176	SAMN11252583	DTB-080	bone	RNA	metastatic castration-resistant prostate cancer	yes	case	male	white	316979bc-6949-4add-b42b-7fc07e07d6eb	59c5549d-14a4-444c-b9b4-abbc6e0e2b92.rna_seq.augmented_star_gene_counts.tsv	Transcriptome Profiling	Gene Expression Quantification	WCDT-MCRPC	DTB-080-BL	9962	14.7159	mid
entry_1178	GSE126078	05-217	05-217F4_LN	met							poly_a	LYMPH_NODE																															22629	14.7166	mid
entry_1014	phs000915	MO_1517	MO_1517	met							hybrid_capture	ADRENAL																															33047	14.7201	mid
entry_1148	GSE118435	14-077	14-077N15_LIVER	met							poly_a	LIVER																															14080	14.7205	mid
entry_1043	phs000673	MO_1260	MO_1260	met							hybrid_capture	LYMPH_NODE																															32808	14.7354	mid
dtb_101_rna_t	WCDT			met							total_rna															2696201	3462209	SAMN11252501	DTB-101	UNK	RNA	metastatic castration-resistant prostate cancer	yes	case	male	white	b1485e8f-0ff5-4691-bed3-95a02874a2f8	9e94ad47-57ba-4ae4-a504-a39cf1bd0781.rna_seq.augmented_star_gene_counts.tsv	Transcriptome Profiling	Gene Expression Quantification	WCDT-MCRPC	DTB-101-BL	14334	14.7396	mid
dtb_083_rna_t	WCDT			met							total_rna															2696180	3462179	SAMN11252492	DTB-083	LN	RNA	metastatic castration-resistant prostate cancer	yes	case	male	white	81c991f1-867f-4432-982a-9f043b0ba6a9	cc325564-9d85-4f50-9b4c-92230cb7a1f2.rna_seq.augmented_star_gene_counts.tsv	Transcriptome Profiling	Gene Expression Quantification	WCDT-MCRPC	DTB-083-BL	5050	14.7628	mid
entry_1218	GSE126078	17-036	17-036L3_LN	met							poly_a	LYMPH_NODE																															23235	14.7976	mid
dtb_260_rna_t	WCDT			met							total_rna															2696166	3462376	SAMN11252677	DTB-260	bone	RNA	metastatic castration-resistant prostate cancer	yes	case	male	white	427aeee8-8971-4fa9-94be-6174dfb5c79e	3898b003-d1be-43fd-9989-600909b18c58.rna_seq.augmented_star_gene_counts.tsv	Transcriptome Profiling	Gene Expression Quantification	WCDT-MCRPC	DTB-260-BL	13916	14.7983	mid
entry_943	phs000915	MO_1008	MO_1008	met		44.5	47.9	1049.6	8		hybrid_capture	DURA										not_fused	not_fused	not_fused	not_fused																		18853	14.7988	mid
entry_1122	phs000909	WCMC188	WCMC188_1_C	met							poly_a	SKULL_BASE										fused																					17546	14.8012	mid
dtb_037_rna_t	WCDT			met							total_rna															2696198	3462132	SAMN11252497	DTB-037	LN	RNA	metastatic castration-resistant prostate cancer	yes	case	male	white	cc95e98f-f2c4-476d-a726-a3e02b14cda1	62eaeacb-8ee6-4088-9330-b8c3150cccd4.rna_seq.augmented_star_gene_counts.tsv	Transcriptome Profiling	Gene Expression Quantification	WCDT-MCRPC	DTB-037-BL	3505	14.8081	mid
entry_1210	GSE126078	16-101	16-101N2_PARIETAL_DIAPHRAGM	met							poly_a	PARIETAL																															21696	14.8337	mid
entry_1048	phs000673	MO_1472	MO_1472	met							hybrid_capture	LYMPH_NODE																															35245	14.8483	mid
entry_1137	GSE118435	13-101	13-101H1_LN	met							poly_a	LYMPH_NODE																															27964	14.8593	mid
entry_1113	phs000909	WCMC139	WCMC139_1_C	met							poly_a	BONE										not_fused																					9874	14.883	mid
dtb_234_rna_t	WCDT			met							total_rna															2696215	3462361	SAMN11252593	DTB-234	bone	RNA	metastatic castration-resistant prostate cancer	yes	case	male	white	25fc065c-164e-48b4-94c9-69b4a197607a	d219f1ac-18e3-4d48-9efd-d48efbd50acc.rna_seq.augmented_star_gene_counts.tsv	Transcriptome Profiling	Gene Expression Quantification	WCDT-MCRPC	DTB-234-BL	9870	14.8867	mid
entry_1201	GSE126078	14-031	14-031L2_PLEURAL	met							poly_a	PLEURAL																															22283	14.8884	mid
entry_891	PRJEB21092	V1	1022_1	met			57	100	6		total_rna																																127901	14.8895	mid
entry_933	phs000915	MO_1316	MO_1316	met		54.8	70	4.7	6		poly_a	LYMPH_NODE										fused	not_fused	not_fused	not_fused																		41567	14.9046	mid
entry_1050	phs000673	MO_1496	MO_1496	met							hybrid_capture	LYMPH_NODE																															43594	14.9331	mid
dtb_261_rna_t	WCDT			met							total_rna															2696217	3462379	SAMN11252577	DTB-261	bone	RNA	metastatic castration-resistant prostate cancer	yes	case	male	white	340e7e0a-2d3e-4968-b366-2c3cc0cc13eb	5f4c06fa-4d90-43bb-b3e7-395d7ea6b8b9.rna_seq.augmented_star_gene_counts.tsv	Transcriptome Profiling	Gene Expression Quantification	WCDT-MCRPC	DTB-261-BL	19213	14.9345	mid
entry_941	phs000915	TP_2064	TP_2064	met			71	23	7		poly_a	LYMPH_NODE										not_fused	not_fused	not_fused	not_fused																		40323	14.941	mid
entry_1170	GSE126078	04-050	04-050S1_LN	met							poly_a	LYMPH_NODE																															22325	14.9471	mid
entry_1172	GSE126078	05-011	05-011G2_LUNG	met							poly_a	LUNG																															24873	14.9495	mid
dtb_220_rna_t	WCDT			met							total_rna															2696214	3462349	SAMN11252725	DTB-220	bone	RNA	metastatic castration-resistant prostate cancer	yes	case	male	white	b21c001a-4cfc-483b-9776-a283cfae47f8	89a754f2-706b-4882-926c-233a4a0d9e18.rna_seq.augmented_star_gene_counts.tsv	Transcriptome Profiling	Gene Expression Quantification	WCDT-MCRPC	DTB-220-BL	14590	14.9527	mid
entry_908	phs000915	MO_1084	MO_1084	met		63.1	77		6		poly_a	LYMPH_NODE										fused	not_fused	not_fused	not_fused																		14758	14.9528	mid
entry_1069	phs000673	MO_1814	MO_1814	met							hybrid_capture	LIVER																															39798	14.9682	mid
entry_907	phs000915	MO_1074	MO_1074	met		58.2	69		7		poly_a	BONE										not_fused	not_fused	not_fused	not_fused																		83026	15.0001	mid
entry_1029	phs000915	TP_2069	TP_2069	met			65.8	24.37	9		poly_a	LYMPH_NODE																															36505	15.0308	mid
entry_927	phs000915	MO_1232	MO_1232	met		60.7	64.6	4.86	9		poly_a	CHEST_WALL										not_fused	not_fused	not_fused	not_fused																		31382	15.052	mid
entry_1138	GSE118435	13-101	13-101K3_LN	met							poly_a	LYMPH_NODE																															28300	15.0654	mid
entry_1006	phs000915	MO_1490	MO_1490	met			74				hybrid_capture	BONE																															42673	15.0701	mid
entry_1020	phs000915	MO_1556	MO_1556	met							poly_a	LYMPH_NODE																															50200	15.0737	mid
entry_1018	phs000915	MO_1543	MO_1543	met			60.5				hybrid_capture	LIVER																															33071	15.076	mid
entry_1190	GSE126078	10-056	10-056J1_LN	met							poly_a	LYMPH_NODE																															22424	15.0766	mid
dtb_021_rna_t	WCDT			met							total_rna															2696195	3462111	SAMN11252716	DTB-021	liver	RNA	metastatic castration-resistant prostate cancer	yes	case	male	white	a40ffadc-c9e1-4ad3-8929-f147951acb35	c5320b28-ef6c-4fb8-ab20-fcd64aeff63e.rna_seq.augmented_star_gene_counts.tsv	Transcriptome Profiling	Gene Expression Quantification	WCDT-MCRPC	DTB-021-BL	3702	15.0808	mid
entry_1157	GSE118435	15-069	15-069P5_LN	met							poly_a	LYMPH_NODE																															27517	15.1197	mid
entry_1217	GSE126078	17-036	17-036H10_LIVER	met							poly_a	LIVER																															33944	15.122	mid
dtb_232_rna_t	WCDT			met							total_rna															2696163	3462358	SAMN11252640	DTB-232	LN	RNA	metastatic castration-resistant prostate cancer	yes	case	male	white	927f222f-0111-4c52-a51a-3ba80d833e1e	33bc5de8-9905-49ed-8fbb-380047e8de5f.rna_seq.augmented_star_gene_counts.tsv	Transcriptome Profiling	Gene Expression Quantification	WCDT-MCRPC	DTB-232-PRO	31146	15.1496	mid
entry_910	phs000915	MO_1095	MO_1095	met		69.8	71.9	48.6	9		poly_a	THORACIC_EPIDURAL										fused	not_fused	not_fused	not_fused																		35539	15.1548	mid
entry_1060	phs000673	MO_1637	MO_1637	met							hybrid_capture	LIVER																															53986	15.1594	mid
dtb_187_rna_t	WCDT			met							total_rna															2696154	3462308	SAMN11252483	DTB-187	LN	RNA	metastatic castration-resistant prostate cancer	yes	case	male	white	ceb58be5-1c9b-4619-85dc-44bfe1a73a3c	47d8cc69-155b-4542-bfa4-0d71bda30bed.rna_seq.augmented_star_gene_counts.tsv	Transcriptome Profiling	Gene Expression Quantification	WCDT-MCRPC	DTB-187-BL	24882	15.165	mid
dtb_064_rna_t	WCDT			met							total_rna															2696130	3462158	SAMN11252535	DTB-064	LN	RNA	metastatic castration-resistant prostate cancer	yes	case	male	white	5f5fa6bd-6dbe-4c5e-a756-963d40cf513d	dad4419e-780a-4c43-a220-efc0c14b8da2.rna_seq.augmented_star_gene_counts.tsv	Transcriptome Profiling	Gene Expression Quantification	WCDT-MCRPC	DTB-064-BL	6730	15.1698	mid
entry_902	phs000915	MO_1014	MO_1014	met		61.1	65	8.3	8		poly_a	LYMPH_NODE										not_fused	not_fused	not_fused	not_fused																		30490	15.2006	mid
entry_929	phs000915	MO_1249	MO_1249	met		50.3	69.6				poly_a	LYMPH_NODE										fused	not_fused	not_fused	not_fused																		43323	15.2266	mid
dtb_210_rna_t	WCDT			met							total_rna															2696160	3462337	SAMN11252731	DTB-210	LN	RNA	metastatic castration-resistant prostate cancer	yes	case	male	white	110f9abe-afdc-41c9-8226-031d6d7d1ae3	0bb27df0-7421-4b59-b2d9-5d23706fed63.rna_seq.augmented_star_gene_counts.tsv	Transcriptome Profiling	Gene Expression Quantification	WCDT-MCRPC	DTB-210-BL	11549	15.2293	mid
entry_1198	GSE126078	13-104	13-104I3_LN	met							poly_a	LYMPH_NODE																															25561	15.2478	mid
entry_1156	GSE118435	15-069	15-069K1_LIVER	met							poly_a	LIVER																															33492	15.2597	mid
dtb_127_rna_t	WCDT			met							total_rna															2696122	3462236	SAMN11252484	DTB-127	bone	RNA	metastatic castration-resistant prostate cancer	yes	case	male	white	7a4998f6-ad8b-4936-8fb5-c445bf608121	b19edbd6-9adb-4c41-ab40-9c0722a3e181.rna_seq.augmented_star_gene_counts.tsv	Transcriptome Profiling	Gene Expression Quantification	WCDT-MCRPC	DTB-127-PRO	20189	15.271	mid
dtb_069_rna_t	WCDT			met							total_rna															2696170	3462164	SAMN11252511	DTB-069	bone	RNA	metastatic castration-resistant prostate cancer	yes	case	male	white	952f7639-791b-4605-9d11-d488a2f95bdf	83bb2d21-61e8-4bb0-af03-d4ee83d6bfb4.rna_seq.augmented_star_gene_counts.tsv	Transcriptome Profiling	Gene Expression Quantification	WCDT-MCRPC	DTB-069-BL	17696	15.2714	mid
dtb_085_rna_t	WCDT			met							total_rna															2696171	3462182	SAMN11252698	DTB-085	LN	RNA	metastatic castration-resistant prostate cancer	yes	case	male	UNK	93b37d3c-6439-4d95-be6a-92ffbeab77c8	d12668c1-d8c8-4686-bd58-726ad611d4ca.rna_seq.augmented_star_gene_counts.tsv	Transcriptome Profiling	Gene Expression Quantification	WCDT-MCRPC	DTB-085-BL	22734	15.2725	mid
entry_1141	GSE118435	13-122	13-122H1_PELVIC_MASS	met							poly_a	PELVIC_MASS																															25019	15.3117	mid
dtb_119_rna_t	WCDT			met							total_rna															2696187	3462224	SAMN11252581	DTB-119	LN	RNA	metastatic castration-resistant prostate cancer	yes	case	male	white	864a469b-a716-4b56-b947-3911a7251e0b	f7269a77-cb50-4916-b8ef-f968566fe37e.rna_seq.augmented_star_gene_counts.tsv	Transcriptome Profiling	Gene Expression Quantification	WCDT-MCRPC	DTB-119-PRO	18196	15.3192	mid
entry_935	phs000915	MO_1161	MO_1161	met		63.7	65	320	10		poly_a	LIVER										fused	not_fused	not_fused	not_fused																		62928	15.3358	mid
dtb_186_rna_t	WCDT			met							total_rna															2696207	3462305	SAMN11252592	DTB-186	LN	RNA	metastatic castration-resistant prostate cancer	yes	case	male	white	f45552bd-d72f-41f9-8290-5d67c7e09472	d08a4dd8-6910-4c73-807d-a3bf8128fd8a.rna_seq.augmented_star_gene_counts.tsv	Transcriptome Profiling	Gene Expression Quantification	WCDT-MCRPC	DTB-186-BL	15631	15.3421	mid
entry_939	phs000915	MO_1339	MO_1339	met		77.1	78	19	8		poly_a	LYMPH_NODE										not_fused	not_fused	not_fused	not_fused																		53787	15.3469	mid
dtb_151_rna_t	WCDT			met							total_rna															2696148	3462272	SAMN11252599	DTB-151	bone	RNA	metastatic castration-resistant prostate cancer	yes	case	male	white	d00c3580-8f28-4c70-9880-4f4b317d9d3b	a0274b64-0358-4639-ace3-66044fd63c29.rna_seq.augmented_star_gene_counts.tsv	Transcriptome Profiling	Gene Expression Quantification	WCDT-MCRPC	DTB-151-BL	18586	15.3569	mid
entry_1064	phs000673	MO_1674	MO_1674	met							hybrid_capture	LYMPH_NODE																															41069	15.3719	mid
entry_1169	GSE126078	04-050	04-050P1_LN	met							poly_a	LYMPH_NODE																															29181	15.3728	mid
dtb_165_rna_t	WCDT			met							total_rna															2696150	3462281	SAMN11252531	DTB-165	bone	RNA	metastatic castration-resistant prostate cancer	yes	case	male	white	3f3730b2-34f3-4be4-b2cb-19ca43d6e575	1356b880-5d44-41ca-8d6f-5db65b5d1202.rna_seq.augmented_star_gene_counts.tsv	Transcriptome Profiling	Gene Expression Quantification	WCDT-MCRPC	DTB-165-PRO	19328	15.3999	mid
entry_1025	phs000915	MO_1420	MO_1420	met		59.6	63	52.7	9		poly_a	BONE																															11578	15.406	mid
entry_1058	phs000673	MO_1608	MO_1608	met							hybrid_capture	LYMPH_NODE																															58594	15.4141	mid
entry_1059	phs000673	MO_1635	MO_1635	met							hybrid_capture	BONE																															51941	15.4145	mid
entry_1197	GSE126078	13-042	13-042M3_LN	met							poly_a	LYMPH_NODE																															36747	15.4206	mid
entry_1091	phs000909	WCMC89	WCMC89_1_C	met							poly_a	LYMPH_NODE										fused																					43398	15.4422	mid
entry_1071	phs000673	MO_1909	MO_1909	met							hybrid_capture	ADRENAL																															63722	15.4424	mid
entry_931	phs000915	TP_2054	TP_2054	met			70.7	6	10		poly_a	LYMPH_NODE										fused	not_fused	not_fused	not_fused																		59357	15.4549	mid
entry_1129	GSE118435	12-011	12-011J3_BLADDER	met							poly_a	BLADDER																															34753	15.4549	mid
entry_1000	phs000915	TP_2093	TP_2093	met			64	3.5	9		poly_a	LYMPH_NODE																															55983	15.464	mid
dtb_213_rna_t	WCDT			met							total_rna															2696161	3462340	SAMN11252443	DTB-213	bone	RNA	metastatic castration-resistant prostate cancer	yes	case	male	white	5350d12f-07e0-461b-aafe-6f3e46674dbe	5fc0f3c6-02b1-4fbc-b751-c7cff6ee0f0b.rna_seq.augmented_star_gene_counts.tsv	Transcriptome Profiling	Gene Expression Quantification	WCDT-MCRPC	DTB-213-BL	21979	15.479	mid
entry_1139	GSE118435	13-104	13-104AA2_BONE	met							poly_a	BONE																															34110	15.4952	mid
entry_1083	phs000909	WCMC9	WCMC9_1_C	met							poly_a	BONE										not_fused																					27784	15.5268	mid
dtb_216_rna_t	WCDT			met							total_rna															2696213	3462346	SAMN11252502	DTB-216	bone	RNA	metastatic castration-resistant prostate cancer	yes	case	male	white	280d3f0d-66aa-4472-8836-f8c7277cd7ea	d54876f7-5533-40de-8062-86130ea8d0f8.rna_seq.augmented_star_gene_counts.tsv	Transcriptome Profiling	Gene Expression Quantification	WCDT-MCRPC	DTB-216-PRO	28975	15.5807	mid
entry_1219	GSE126078	17-036	17-036N6_LN	met							poly_a	LYMPH_NODE																															38806	15.5879	high
entry_1187	GSE126078	10-013	10-013K4_DIAPHRAM	met							poly_a	DIAPHRAM																															44468	15.5969	high
entry_1008	phs000915	MO_1510	MO_1510	met			63.3				poly_a	LYMPH_NODE																															70295	15.6031	high
entry_1031	phs000915	MO_1447	MO_1447	met		57.2	58	46.74	9		poly_a	LYMPH_NODE																															59964	15.6562	high
dtb_143_rna_t	WCDT			met							total_rna															2696146	3462263	SAMN11252622	DTB-143	bone	RNA	metastatic castration-resistant prostate cancer	yes	case	male	white	4c973499-2df7-4ae7-acde-b7ac8192b86b	a6ef4855-7868-49a4-a6c3-d1501c31f191.rna_seq.augmented_star_gene_counts.tsv	Transcriptome Profiling	Gene Expression Quantification	WCDT-MCRPC	DTB-143-BL	39166	15.7121	high
dtb_132_rna_t	WCDT			met							total_rna															2696142	3462245	SAMN11252495	DTB-132	LN	RNA	metastatic castration-resistant prostate cancer	yes	case	male	white	76c1c6f1-d987-45b0-a677-714d0a910bf2	c7a6f6bd-5a6f-4054-a08b-50281f356c60.rna_seq.augmented_star_gene_counts.tsv	Transcriptome Profiling	Gene Expression Quantification	WCDT-MCRPC	DTB-132-BL	17151	15.7441	high
entry_924	phs000915	MO_1262	MO_1262	met		47.1	52.7	15.7	7		poly_a	LYMPH_NODE										not_fused	not_fused	not_fused	fused																		83059	15.7529	high
entry_1182	GSE126078	07-042	07-042K2_LN	met							poly_a	LYMPH_NODE																															59141	15.7629	high
dtb_098_rna_t	WCDT			met							total_rna															2696137	3462203	SAMN11252720	DTB-098	bone	RNA	metastatic castration-resistant prostate cancer	yes	case	male	white	b7f134b2-5da0-41a0-ba9a-694fe40d66d5	a2159d7e-77d3-426e-8ad8-c585e4d3756e.rna_seq.augmented_star_gene_counts.tsv	Transcriptome Profiling	Gene Expression Quantification	WCDT-MCRPC	DTB-098-PRO2	8579	15.7836	high
dtb_111_rna_t	WCDT			met							total_rna															2696139	3462218	SAMN11252702	DTB-111	LN	RNA	metastatic castration-resistant prostate cancer	yes	case	male	white	a814cbd6-560e-41ca-a13f-bab5f60e32b8	ac9d87ea-2d30-4f77-a134-b36290c29565.rna_seq.augmented_star_gene_counts.tsv	Transcriptome Profiling	Gene Expression Quantification	WCDT-MCRPC	DTB-111-PRO	15669	15.7929	high
dtb_188_rna_t	WCDT			met							total_rna															2696208	3462311	SAMN11252475	DTB-188	bone	RNA	metastatic castration-resistant prostate cancer	yes	case	male	UNK	f5950621-2e2e-4315-8ba1-2f8ae4d4bc95	40a39e9e-890b-4259-9cf8-ad0e22aa4f05.rna_seq.augmented_star_gene_counts.tsv	Transcriptome Profiling	Gene Expression Quantification	WCDT-MCRPC	DTB-188-BL	10828	15.8087	high
entry_1191	GSE126078	10-056	10-056K1_LIVER	met							poly_a	LIVER																															45259	15.8153	high
dtb_121_rna_t	WCDT			met							total_rna															2696121	3462227	SAMN11252474	DTB-121	bone	RNA	metastatic castration-resistant prostate cancer	yes	case	male	African American	60ddb4a1-e5ba-4702-92ac-cca91653edc7	d6c0534c-5b27-4765-945c-dde7a5c48f40.rna_seq.augmented_star_gene_counts.tsv	Transcriptome Profiling	Gene Expression Quantification	WCDT-MCRPC	DTB-121-BL	18939	15.8227	high
entry_913	phs000915	TP_2010	TP_2010	met			64	9.63	9		poly_a	LYMPH_NODE										not_fused	not_fused	not_fused	not_fused																		62728	15.8279	high
dtb_138_rna_t	WCDT			met							total_rna															2696175	3462254	SAMN11252665	DTB-138	bone	RNA	metastatic castration-resistant prostate cancer	yes	case	male	white	41dfdcc6-cd27-42b1-9867-1423f4880d6f	ac50482d-b870-4abe-999f-18950e0359cd.rna_seq.augmented_star_gene_counts.tsv	Transcriptome Profiling	Gene Expression Quantification	WCDT-MCRPC	DTB-138-BL	27121	15.9118	high
entry_1002	phs000915	TP_2096	TP_2096	met			53.4				poly_a	LYMPH_NODE																															100436	15.9314	high
entry_1184	GSE126078	08-020	08-020I2_DIAPHRAM	met							poly_a	DIAPHRAM																															64259	15.9359	high
entry_926	phs000915	MO_1221	MO_1221	met		50.1	58.5	362.7	9		poly_a	BONE										not_fused	not_fused	not_fused	not_fused																		67300	15.9695	high
dtb_146_rna_t	WCDT			met							total_rna															2696204	3462266	SAMN11252445	DTB-146	bone	RNA	metastatic castration-resistant prostate cancer	yes	case	male	white	40927262-db01-44f0-b033-c56bbe52a385	2f3bdc5a-ce6a-4ba6-8530-4043f4652e0f.rna_seq.augmented_star_gene_counts.tsv	Transcriptome Profiling	Gene Expression Quantification	WCDT-MCRPC	DTB-146-BL	36202	16.0204	high
entry_950	phs000915	MO_1130	MO_1130	met		52.5	56	19.3	7		hybrid_capture	BONE										not_fused	not_fused	not_fused	not_fused																		76394	16.1009	high
entry_1185	GSE126078	08-020	08-020T1_LN	met							poly_a	LYMPH_NODE																															53095	16.1574	high
entry_1206	GSE126078	15-096	15-096L2_PERIAORTIC	met							poly_a	PERIAORTIC																															59448	16.1679	high
entry_1140	GSE118435	13-104	13-104K7_LN	met							poly_a	LYMPH_NODE																															46660	16.201	high
dtb_170_rna_t	WCDT			met							total_rna															2696182	3462287	SAMN11252633	DTB-170	LN	RNA	metastatic castration-resistant prostate cancer	yes	case	male	white	c4e7f8e5-a837-48f0-a059-fd2651802622	dd1a7121-e507-4894-b2db-19bef28049ef.rna_seq.augmented_star_gene_counts.tsv	Transcriptome Profiling	Gene Expression Quantification	WCDT-MCRPC	DTB-170-BL	42808	16.2017	high
entry_916	phs000915	TP_2032	TP_2032	met			74	15	9		poly_a	LYMPH_NODE										not_fused	not_fused	not_fused	not_fused																		101073	16.2769	high
entry_936	phs000915	MO_1336	MO_1336	met		57.6	75		6		poly_a	BONE										not_fused	not_fused	not_fused	not_fused																		65137	16.2983	high
dtb_112_rna_t	WCDT			met							total_rna															2696173	3462221	SAMN11252480	DTB-112	LN	RNA	metastatic castration-resistant prostate cancer	yes	case	male	white	fdf291e1-5e91-4d03-87d0-b97401d107bb	03fc2a89-31c2-48f8-b7a0-7023a2945539.rna_seq.augmented_star_gene_counts.tsv	Transcriptome Profiling	Gene Expression Quantification	WCDT-MCRPC	DTB-112-BL	33986	16.3318	high
entry_1167	GSE126078	03-139	03-139M5_RETROPERITONEAL	met							poly_a	PERITONEAL																															83618	16.3874	high
entry_1188	GSE126078	10-013	10-013L2_LN	met							poly_a	LYMPH_NODE																															77352	16.4391	high
entry_1207	GSE126078	15-096	15-096M1_PERIAORTIC_DIAPHRAGM	met							poly_a	PERIAORTIC																															69121	16.455	high
dtb_201_rna_t	WCDT			met							total_rna															2696157	3462322	SAMN11252498	DTB-201	bone	RNA	metastatic castration-resistant prostate cancer	yes	case	male	white	cb6e1e73-b499-4230-8344-5545bb606e75	acdf78ed-9397-481e-9715-e634a64de3c5.rna_seq.augmented_star_gene_counts.tsv	Transcriptome Profiling	Gene Expression Quantification	WCDT-MCRPC	DTB-201-PRO	51529	16.5588	high
entry_1019	phs000915	MO_1553	MO_1553	met			56				hybrid_capture	LYMPH_NODE																															82203	16.6511	high
dtb_011_rna_t	WCDT			met							total_rna															2696125	3462099	SAMN11252710	DTB-011	bone	RNA	metastatic castration-resistant prostate cancer	yes	case	male	white	7b0b8d72-dc93-4c3b-b266-f5d915965861	5e0bed2c-fa1a-4e3e-bf37-300df5a501c8.rna_seq.augmented_star_gene_counts.tsv	Transcriptome Profiling	Gene Expression Quantification	WCDT-MCRPC	DTB-011-BL	103603	16.9105	high
entry_1056	phs000673	MO_1234	MO_1234	met							hybrid_capture	LYMPH_NODE																															107924	16.9363	high
entry_1063	phs000673	MO_1670	MO_1670	met							hybrid_capture	LYMPH_NODE																															145501	16.9855	high
entry_991	phs000915	TP_2078	TP_2078	met			85				poly_a	LYMPH_NODE																															164196	16.9934	high
entry_1166	GSE126078	03-139	03-139E5_RETROPERITONEAL	met							poly_a	PERITONEAL																															123808	17.2276	high
entry_549	TCGA	TCGA-XQ-A8TA-01	TCGA-XQ-A8TA-01	prim	WHITE		59		10	10	poly_a	PROSTATE	Bilateral	Peripheral Zone					T3a	NO		not_fused	not_fused	not_fused	not_fused																		115	6.68337	low
entry_580	TCGA	TCGA-YL-A9WI-01	TCGA-YL-A9WI-01	prim	WHITE		63		9	9	poly_a	PROSTATE	Bilateral	Overlapping	Apex|Middle|Base	POSITIVE	N1	T3a		NO		not_fused	not_fused	not_fused	not_fused																		378	8.43159	low
entry_796	PRJNA477449	Pat14	N0_88T	prim			59	8.59	7		poly_a	PROSTATE				NEGATIVE	N0	?3?				not_fused																					102	8.83005	low
entry_708	GSE120741	P452T	P452T	prim							poly_a	PROSTATE								YES																							143	9.01165	low
entry_256	TCGA	TCGA-EJ-5525-01	TCGA-EJ-5525-01	prim	WHITE		67	4	9	9	poly_a	PROSTATE	Bilateral		Apex|Base	NEGATIVE	N0	T2c	T3a	YES	338	fused	not_fused	not_fused	not_fused																		501	9.05683	low
entry_831	PRJEB21092	V26	1067RT	prim			74	26	7		total_rna	PROSTATE				POSITIVE		T3a	T3	YES																							4108	9.28628	low
entry_789	PRJNA477449	Pat1	N0_4T	prim			57	6	7		poly_a	PROSTATE				NEGATIVE	N0	?3b				not_fused																					146	9.62372	low
entry_631	TCGA	TCGA-EJ-AB20-01	TCGA-EJ-AB20-01	prim			61		6	6	poly_a	PROSTATE	Bilateral			NEGATIVE	N0	T2c	T2c	NO		not_fused	not_fused	not_fused	not_fused																		668	9.68069	low
entry_286	TCGA	TCGA-HI-7170-01	TCGA-HI-7170-01	prim	WHITE		58	7.4	6	6	poly_a	PROSTATE	Bilateral		Apex	NEGATIVE	N0	T2c	T1c	NO		not_fused	not_fused	not_fused	not_fused																		1022	9.7076	low
entry_399	TCGA	TCGA-H9-A6BX-01	TCGA-H9-A6BX-01	prim	WHITE		60		6	6	poly_a	PROSTATE	Bilateral					T2c		NO		not_fused	not_fused	not_fused	not_fused																		1046	9.74866	low
entry_644	TCGA	TCGA-VP-AA1N-01	TCGA-VP-AA1N-01	prim	WHITE		70		9	9	poly_a	PROSTATE	Bilateral	Overlapping	Apex|Base	NEGATIVE	N0	T3a	T1c	NO		not_fused	not_fused	not_fused	not_fused																		1587	9.83647	low
entry_222	TCGA	TCGA-CH-5788-01	TCGA-CH-5788-01	prim	WHITE		69	19.4	7	7	poly_a	PROSTATE	Bilateral		Base	POSITIVE	N1	T3b		YES	786	not_fused	not_fused	not_fused	not_fused																		740	9.90037	low
entry_365	TCGA	TCGA-HC-A4ZV-01	TCGA-HC-A4ZV-01	prim	BLACK		56	70	9	9	poly_a	PROSTATE	Bilateral	Overlapping		NEGATIVE	N0	T3b	T2c	NO		not_fused	not_fused	not_fused	not_fused																		908	9.97602	low
entry_798	PRJNA477449	Pat12	N0_80T	prim			66	21.8	7		poly_a	PROSTATE				NEGATIVE	N0	?3?				not_fused																					597	10.0487	low
entry_581	TCGA	TCGA-YL-A8SO-01	TCGA-YL-A8SO-01	prim	WHITE		64		9	9	poly_a	PROSTATE	Bilateral	Overlapping	Apex|Middle			T3a	T1a	NO		not_fused	not_fused	not_fused	not_fused																		1244	10.1135	low
entry_261	TCGA	TCGA-EJ-7786-01	TCGA-EJ-7786-01	prim	WHITE		62	4.5	7	7	poly_a	PROSTATE	Bilateral			NEGATIVE	N0	T2c	T1c	NO		not_fused	not_fused	not_fused	not_fused																		1971	10.2152	low
entry_494	TCGA	TCGA-VP-A87B-01	TCGA-VP-A87B-01	prim	WHITE		63		8	8	poly_a	PROSTATE	Right	Overlapping	Apex|Base	NEGATIVE	N0	T2b	T1c	NO		not_fused	not_fused	not_fused	not_fused																		1231	10.2662	low
entry_344	TCGA	TCGA-EJ-8469-01	TCGA-EJ-8469-01	prim	BLACK		46		9	9	poly_a	PROSTATE	Bilateral			NEGATIVE	N0	T3a	T3a	YES	1925	fused	not_fused	not_fused	not_fused																		962	10.3242	low
entry_616	TCGA	TCGA-ZG-A9L2-01	TCGA-ZG-A9L2-01	prim	WHITE		70		9	9	poly_a	PROSTATE		Peripheral Zone		NEGATIVE	N0	T3b	T3a	YES	180	fused	not_fused	not_fused	not_fused																		1976	10.3979	low
entry_425	TCGA	TCGA-KK-A6E4-01	TCGA-KK-A6E4-01	prim	BLACK		69		7	7	poly_a	PROSTATE	Right	Peripheral Zone	Apex|Middle|Base	NEGATIVE	N0	T2b	T1c	NO		fused	not_fused	not_fused	not_fused																		1668	10.4644	low
entry_376	TCGA	TCGA-J9-A52E-01	TCGA-J9-A52E-01	prim	WHITE		65		9	9	poly_a	PROSTATE	Bilateral	Overlapping	Apex|Middle|Base	NEGATIVE	N0	T3b	T2c	YES	89	not_fused	not_fused	not_fused	not_fused																		1627	10.5543	low
entry_744	GSE120741	P555T	P555T	prim							poly_a	PROSTATE								NO																							672	10.6221	low
entry_670	TCGA	TCGA-ZG-A9N3-01	TCGA-ZG-A9N3-01	prim	WHITE		73		9	9	poly_a	PROSTATE	Bilateral	Overlapping	Apex|Middle|Base	POSITIVE	N1	T3b	T1c	NO		fused	not_fused	not_fused	not_fused																		909	10.6841	low
entry_835	PRJEB21092	V28	1085LT	prim			65	7.9	9		total_rna	PROSTATE				POSITIVE		T3a	T2a	YES																							16763	10.7802	low
entry_293	TCGA	TCGA-HI-7169-01	TCGA-HI-7169-01	prim	WHITE		55		7	7	poly_a	PROSTATE	Bilateral		Apex	NEGATIVE	N0	T3a	T2b	NO		not_fused	not_fused	not_fused	not_fused																		995	10.7804	low
entry_791	PRJNA477449	Pat17	N0_104T	prim			70	4	7		poly_a	PROSTATE				NEGATIVE	N0	?3?				not_fused																					1558	10.7851	low
entry_652	TCGA	TCGA-ZG-A9L9-01	TCGA-ZG-A9L9-01	prim	WHITE		60		9	9	poly_a	PROSTATE	Bilateral	Overlapping	Apex|Middle|Base	POSITIVE	N1	T3b	T2b	YES	51	fused	not_fused	not_fused	not_fused																		1816	10.8117	low
entry_776	PRJNA477449	Pat27	N0_182T	prim			56	27.6	9		poly_a	PROSTATE				NEGATIVE	N0	T3a				not_fused																					1158	10.9495	low
entry_706	GSE120741	P349T	P349T	prim							poly_a	PROSTATE								NO																							467	10.9884	low
entry_262	TCGA	TCGA-EJ-7330-01	TCGA-EJ-7330-01	prim	WHITE		68	6.2	7	7	poly_a	PROSTATE	Bilateral		Apex|Middle|Base	NEGATIVE	N0	T3a	T1c	NO		not_fused	not_fused	not_fused	not_fused																		4080	10.9985	low
entry_417	TCGA	TCGA-QU-A6IN-01	TCGA-QU-A6IN-01	prim	WHITE		61		7	7	poly_a	PROSTATE	Bilateral		Apex|Middle|Base	NEGATIVE	N0	T2c	T1c	NO		fused	not_fused	not_fused	not_fused																		1915	11.02	low
entry_685	GSE120741	P348T	P348T	prim							poly_a	PROSTATE								YES																							736	11.022	low
entry_190	TCGA	TCGA-G9-6365-01	TCGA-G9-6365-01	prim	WHITE		71	11.6	7	7	poly_a	PROSTATE	Bilateral		Apex|Base	NEGATIVE	N0	T4	T2a	NO		fused	not_fused	not_fused	not_fused																		3658	11.0274	low
entry_200	TCGA	TCGA-CH-5743-01	TCGA-CH-5743-01	prim	WHITE		66	2.2	7	7	poly_a	PROSTATE	Bilateral	Peripheral Zone		NEGATIVE	N0	T2c		NO		fused	not_fused	not_fused	not_fused																		3832	11.07	low
entry_753	GSE120741	P352T	P352T	prim							poly_a	PROSTATE								YES																							877	11.1136	low
entry_795	PRJNA477449	Pat13	N0_85T	prim			65	19	6		poly_a	PROSTATE				NEGATIVE	N0	?3?				not_fused																					1150	11.1164	low
entry_450	TCGA	TCGA-EJ-A6RC-01	TCGA-EJ-A6RC-01	prim	WHITE		64		7	7	poly_a	PROSTATE	Bilateral			NEGATIVE	N0		T1c	NO		not_fused	not_fused	not_fused	not_fused																		3541	11.1498	low
entry_354	TCGA	TCGA-CH-5745-01	TCGA-CH-5745-01	prim	WHITE		68		7	7	poly_a	PROSTATE		Overlapping		NEGATIVE	N0	T3a		NO		not_fused	fused	not_fused	not_fused																		3568	11.1842	low
entry_420	TCGA	TCGA-QU-A6IM-01	TCGA-QU-A6IM-01	prim	WHITE		59		7	7	poly_a	PROSTATE	Left		Apex|Middle	NEGATIVE	N0	T2a	T2b	NO		not_fused	not_fused	not_fused	not_fused																		1594	11.2089	low
entry_502	TCGA	TCGA-J4-A83L-01	TCGA-J4-A83L-01	prim	WHITE		61		7	7	poly_a	PROSTATE	Bilateral	Central Zone	Apex|Middle|Base	NEGATIVE	N0	T2c	T1c	NO		not_fused	not_fused	not_fused	not_fused																		3816	11.2149	low
entry_837	PRJEB21092	V29	1101RT	prim			67	7.1	9		total_rna	PROSTATE				POSITIVE		T3b	T2b																								14781	11.2603	low
entry_611	TCGA	TCGA-YL-A8SI-01	TCGA-YL-A8SI-01	prim	WHITE		69		9	9	poly_a	PROSTATE	Bilateral	Overlapping	Apex|Middle|Base	NEGATIVE	N0	T3a		YES	1423	not_fused	not_fused	not_fused	not_fused																		2888	11.2626	low
entry_500	TCGA	TCGA-VN-A88P-01	TCGA-VN-A88P-01	prim	WHITE		60		7	7	poly_a	PROSTATE	Bilateral	Overlapping	Base	NEGATIVE	N0	T2c	T1c	NO		not_fused	not_fused	not_fused	not_fused																		2742	11.2724	low
entry_474	TCGA	TCGA-KC-A7F6-01	TCGA-KC-A7F6-01	prim	WHITE		63		7	7	poly_a	PROSTATE	Bilateral	Peripheral Zone	Apex|Middle	NEGATIVE	N0	T2c	T1c	NO		fused	not_fused	not_fused	not_fused																		3261	11.2976	low
entry_863	PRJEB21092	V43	239LP	prim			50	5.9	6		total_rna	PROSTATE				NEGATIVE		T2c	T2a																								39232	11.3119	low
entry_803	PRJNA477449	Pat20	N0_138T	prim			62	24	7		poly_a	PROSTATE				NEGATIVE	N0	T3b				not_fused																					1475	11.3366	low
entry_385	TCGA	TCGA-J9-A52D-01	TCGA-J9-A52D-01	prim	WHITE		71		9	9	poly_a	PROSTATE	Bilateral	Transition Zone	Apex|Middle			T3a	T2b	NO		not_fused	not_fused	not_fused	not_fused																		3383	11.3436	low
entry_536	TCGA	TCGA-KK-A8IB-01	TCGA-KK-A8IB-01	prim	WHITE		65		9	9	poly_a	PROSTATE	Bilateral	Peripheral Zone	Apex|Middle|Base	NEGATIVE	N0	T3a	T2a	NO		not_fused	not_fused	not_fused	not_fused																		2962	11.3752	low
entry_539	TCGA	TCGA-KK-A8IK-01	TCGA-KK-A8IK-01	prim	WHITE		56		9	9	poly_a	PROSTATE	Bilateral	Peripheral Zone	Apex|Middle|Base	NEGATIVE	N0	T2c	T1c	NO		not_fused	not_fused	not_fused	not_fused																		2871	11.4085	low
entry_778	PRJNA477449	Pat25	N0_172T	prim			62	5.6	6		poly_a	PROSTATE				NEGATIVE	N0	T3?				not_fused																					977	11.4324	low
entry_842	PRJEB21092	V33	1036LP	prim			70	4.1	8		total_rna	PROSTATE				NEGATIVE		T2c	T2a	YES																							20092	11.4388	low
entry_316	TCGA	TCGA-HC-8265-01	TCGA-HC-8265-01	prim	WHITE		66	5.2	8	8	poly_a	PROSTATE	Bilateral			NEGATIVE	N0	T3a		NO		not_fused	not_fused	not_fused	not_fused																		1265	11.4573	low
entry_240	TCGA	TCGA-EJ-7785-01	TCGA-EJ-7785-01	prim	WHITE		54	4.3	7	7	poly_a	PROSTATE	Bilateral		Middle|Base	NEGATIVE	N0	T3a	T2b	NO		fused	not_fused	not_fused	not_fused																		6610	11.5151	low
entry_745	GSE120741	P559T	P559T	prim							poly_a	PROSTATE								YES																							559	11.5286	low
entry_314	TCGA	TCGA-HC-8258-01	TCGA-HC-8258-01	prim	BLACK		56	4.3	6	6	poly_a	PROSTATE	Bilateral			NEGATIVE	N0	T2c		NO		not_fused	not_fused	not_fused	not_fused																		1579	11.5307	low
entry_822	PRJEB21092	V22	482RT	prim			65	15	7		total_rna	PROSTATE				POSITIVE		T2c	T1c	YES																							11093	11.5527	low
entry_212	TCGA	TCGA-G9-6385-01	TCGA-G9-6385-01	prim	WHITE		66	7.4	7	7	poly_a	PROSTATE	Bilateral		Base			T2c	T1c	NO		fused	not_fused	not_fused	not_fused																		5130	11.5579	low
entry_775	PRJNA477449	Pat28	N0_185T	prim			59	7.3	7		poly_a	PROSTATE				NEGATIVE	N0	T3b				fused																					546	11.5609	low
entry_303	TCGA	TCGA-EJ-5511-01	TCGA-EJ-5511-01	prim	BLACK		55	9.7	7	7	poly_a	PROSTATE	Bilateral		Apex|Middle|Base	NEGATIVE	N0	T3a	T2b	NO		not_fused	not_fused	not_fused	fused																		7980	11.588	low
entry_856	PRJEB21092	V40	302LP	prim			60	5.1	6		total_rna	PROSTATE				NEGATIVE		T3a	T1c																								21188	11.5938	low
entry_481	TCGA	TCGA-KC-A7FE-01	TCGA-KC-A7FE-01	prim	WHITE		62		7	7	poly_a	PROSTATE	Bilateral	Peripheral Zone	Apex|Middle	NEGATIVE	N0	T2c	T1c	NO		not_fused	not_fused	not_fused	not_fused																		4416	11.5998	low
entry_517	TCGA	TCGA-HC-A8D0-01	TCGA-HC-A8D0-01	prim	WHITE		61		7	7	poly_a	PROSTATE	Left	Overlapping	Apex|Middle	NEGATIVE	N0	T2a	T1c	NO		fused	not_fused	not_fused	not_fused																		3375	11.6199	low
entry_619	TCGA	TCGA-V1-A9ZI-01	TCGA-V1-A9ZI-01	prim	WHITE		68		9	9	poly_a	PROSTATE	Bilateral	Peripheral Zone	Middle	NEGATIVE	N0	T3b		YES	86	not_fused	not_fused	not_fused	not_fused																		2163	11.6513	low
entry_309	TCGA	TCGA-EJ-7331-01	TCGA-EJ-7331-01	prim	WHITE		64	7	7	7	poly_a	PROSTATE	Bilateral		Apex|Middle	NEGATIVE	N0	T2c	T1c	YES	189	not_fused	not_fused	not_fused	not_fused																		6431	11.6525	low
entry_887	PRJEB21092	V55	278RP	prim			58	4.4	5		total_rna	PROSTATE				NEGATIVE		T2c	T2a																								48050	11.6834	low
entry_335	TCGA	TCGA-G9-7523-01	TCGA-G9-7523-01	prim	BLACK		44	11.3	10	10	poly_a	PROSTATE	Bilateral		Apex|Base	NEGATIVE	N0	T3a	T1c	NO		not_fused	not_fused	not_fused	not_fused																		5211	11.6895	low
entry_277	TCGA	TCGA-G9-6338-01	TCGA-G9-6338-01	prim	WHITE		61		7	7	poly_a	PROSTATE	Bilateral		Apex	NEGATIVE	N0	T3a	T1c	NO		not_fused	not_fused	not_fused	not_fused																		3366	11.7068	low
entry_191	TCGA	TCGA-G9-6367-01	TCGA-G9-6367-01	prim	WHITE		60	8.5	9	9	poly_a	PROSTATE	Bilateral		Apex|Base	NEGATIVE	N0	T3a	T2b	NO		not_fused	not_fused	not_fused	not_fused																		5418	11.7145	low
entry_671	TCGA	TCGA-ZG-A9LM-01	TCGA-ZG-A9LM-01	prim	WHITE		72		9	9	poly_a	PROSTATE	Right	Peripheral Zone	Middle|Base	POSITIVE	N1	T3a	T2b	NO		not_fused	not_fused	not_fused	not_fused																		4562	11.7356	low
entry_726	GSE120741	P509T	P509T	prim							poly_a	PROSTATE								NO																							1497	11.749	low
entry_605	TCGA	TCGA-2A-AAYO-01	TCGA-2A-AAYO-01	prim	WHITE		57		6	6	poly_a	PROSTATE	Bilateral	Overlapping	Apex|Middle			T2c	T1c	NO		not_fused	not_fused	not_fused	not_fused																		4020	11.762	low
entry_384	TCGA	TCGA-FC-7961-01	TCGA-FC-7961-01	prim	WHITE		62	24.7	9	9	poly_a	PROSTATE	Bilateral	Peripheral Zone	Apex	NEGATIVE	N0	T3a	T1c	NO		not_fused	not_fused	not_fused	not_fused																		5097	11.7798	low
entry_475	TCGA	TCGA-KC-A7F5-01	TCGA-KC-A7F5-01	prim	WHITE		54		7	7	poly_a	PROSTATE	Right	Peripheral Zone	Apex|Middle|Base	NEGATIVE	N0	T2c	T2c	NO		not_fused	not_fused	not_fused	not_fused																		4645	11.8199	low
entry_699	GSE120741	P660T	P660T	prim							poly_a	PROSTATE								NO																							2138	11.8202	low
entry_582	TCGA	TCGA-YL-A8SL-01	TCGA-YL-A8SL-01	prim	WHITE		74		8	8	poly_a	PROSTATE	Bilateral	Overlapping	Apex|Middle|Base	POSITIVE	N1	T3b		NO		fused	not_fused	not_fused	not_fused																		5135	11.8247	low
entry_272	TCGA	TCGA-HI-7168-01	TCGA-HI-7168-01	prim	WHITE		62	5.5	9	9	poly_a	PROSTATE	Bilateral			NEGATIVE	N0	T3b	T1c	YES	308	not_fused	not_fused	not_fused	not_fused																		5789	11.834	low
entry_557	TCGA	TCGA-YL-A8HO-01	TCGA-YL-A8HO-01	prim	BLACK		67		7	7	poly_a	PROSTATE	Bilateral	Overlapping	Middle|Base	NEGATIVE	N0	T3a		YES	1068	not_fused	not_fused	not_fused	not_fused																		3892	11.8633	low
entry_559	TCGA	TCGA-V1-A8WV-01	TCGA-V1-A8WV-01	prim	WHITE		52		9	9	poly_a	PROSTATE	Bilateral	Peripheral Zone	Middle	POSITIVE	N1	T3b	T2a	NO		not_fused	not_fused	not_fused	not_fused																		4371	11.8746	low
entry_770	GSE120741	P262T	P262T	prim							poly_a	PROSTATE								NO																							910	11.9016	low
entry_397	TCGA	TCGA-J4-A6G3-01	TCGA-J4-A6G3-01	prim	WHITE		57	7.5	8	8	poly_a	PROSTATE	Bilateral	Peripheral Zone		NEGATIVE	N0	T3b	T2	NO		not_fused	not_fused	not_fused	not_fused																		4886	11.9018	low
entry_742	GSE120741	P475T	P475T	prim							poly_a	PROSTATE								NO																							769	11.9062	low
entry_433	TCGA	TCGA-J4-A67Q-01	TCGA-J4-A67Q-01	prim	WHITE		77		6	6	poly_a	PROSTATE	Bilateral	Peripheral Zone	Apex|Middle			T2c	T2b	NO		not_fused	not_fused	not_fused	not_fused																		3097	11.9287	low
entry_439	TCGA	TCGA-QU-A6IP-01	TCGA-QU-A6IP-01	prim	WHITE		66	4.5	6	6	poly_a	PROSTATE	Right		Middle|Base	NEGATIVE	N0	T2a	T2a	NO		fused	not_fused	not_fused	not_fused																		4229	11.9358	low
entry_627	TCGA	TCGA-V1-A9OT-01	TCGA-V1-A9OT-01	prim	WHITE		61		6	6	poly_a	PROSTATE	Bilateral	Peripheral Zone	Middle			T2c	T1c	NO		fused	not_fused	not_fused	not_fused																		3414	11.9368	low
entry_252	TCGA	TCGA-EJ-5499-01	TCGA-EJ-5499-01	prim	ASIAN		61	5.2	7	7	poly_a	PROSTATE	Bilateral	Overlapping	Apex|Middle|Base	NEGATIVE	N0	T3a	T2b	NO		fused	not_fused	not_fused	not_fused																		7133	11.9448	low
entry_260	TCGA	TCGA-EJ-7328-01	TCGA-EJ-7328-01	prim	WHITE		70	6.5	7	7	poly_a	PROSTATE	Bilateral		Middle|Base	NEGATIVE	N0	T3a	T1c	NO		fused	not_fused	not_fused	not_fused																		6161	11.9548	low
entry_731	GSE120741	P444T	P444T	prim							poly_a	PROSTATE								NO																							1116	11.9949	low
entry_883	PRJEB21092	V53	627RT	prim			70	1.7	6		total_rna	PROSTATE				NEGATIVE		T2a	T1c																								40676	12.0229	low
entry_377	TCGA	TCGA-KK-A59Z-01	TCGA-KK-A59Z-01	prim	BLACK		66	3.5	7	7	poly_a	PROSTATE	Bilateral	Peripheral Zone	Apex|Middle|Base	NEGATIVE	N0	T2c	T2b	NO		not_fused	not_fused	not_fused	not_fused																		4265	12.0356	low
entry_721	GSE120741	P457T	P457T	prim							poly_a	PROSTATE								NO																							1120	12.0418	low
entry_655	TCGA	TCGA-XK-AAJT-01	TCGA-XK-AAJT-01	prim	WHITE		75		7	7	poly_a	PROSTATE	Bilateral	Peripheral Zone	Base	NEGATIVE	N0	T3a	T1c	NO		not_fused	not_fused	not_fused	not_fused																		2640	12.0446	low
entry_553	TCGA	TCGA-KK-A8IF-01	TCGA-KK-A8IF-01	prim	BLACK		57		7	7	poly_a	PROSTATE	Bilateral	Transition Zone	Apex|Middle|Base	NEGATIVE	N0	T3a	T2a	YES	648	not_fused	not_fused	not_fused	not_fused																		3831	12.0721	low
entry_656	TCGA	TCGA-YL-A9WY-01	TCGA-YL-A9WY-01	prim	WHITE		57		9	9	poly_a	PROSTATE	Bilateral	Overlapping	Apex|Middle|Base	POSITIVE	N1	T3b	T3a	YES	765	not_fused	not_fused	not_fused	not_fused																		8306	12.0728	low
entry_564	TCGA	TCGA-Y6-A8TL-01	TCGA-Y6-A8TL-01	prim			65		6	6	poly_a	PROSTATE	Right	Peripheral Zone	Apex	NEGATIVE	N0	T3a	T2a	NO		not_fused	not_fused	not_fused	not_fused																		4336	12.0794	low
entry_622	TCGA	TCGA-ZG-A9LU-01	TCGA-ZG-A9LU-01	prim	WHITE		67		9	9	poly_a	PROSTATE	Bilateral	Overlapping	Apex|Middle|Base	NEGATIVE	N0	T3a	T2b	NO		not_fused	not_fused	not_fused	not_fused																		2774	12.0947	low
entry_691	GSE120741	P268T	P268T	prim							poly_a	PROSTATE								YES																							2306	12.0953	low
entry_476	TCGA	TCGA-KK-A7B3-01	TCGA-KK-A7B3-01	prim	WHITE		62		9	9	poly_a	PROSTATE	Bilateral	Peripheral Zone	Apex|Middle|Base	NEGATIVE	N0	T3b	T3a	NO		not_fused	not_fused	not_fused	not_fused																		7371	12.1251	low
entry_774	PRJNA477449	Pat29	N0_186T	prim			61	11	8		poly_a	PROSTATE				NEGATIVE	N0	T3a				not_fused																					4355	12.1394	low
entry_849	PRJEB21092	V36	481RP	prim			62	6.2	5		total_rna	PROSTATE				NEGATIVE		T2c	T1c																								47636	12.1526	low
entry_793	PRJNA477449	Pat15	N0_95T	prim			63	7.27	7		poly_a	PROSTATE				NEGATIVE	N0	?3?				fused																					2898	12.1744	low
entry_395	TCGA	TCGA-J4-A6G1-01	TCGA-J4-A6G1-01	prim	WHITE		68	8.2	8	8	poly_a	PROSTATE	Bilateral	Peripheral Zone		NEGATIVE	N0	T3a	T2b	NO		fused	not_fused	not_fused	not_fused																		6429	12.1984	low
entry_273	TCGA	TCGA-G9-6361-01	TCGA-G9-6361-01	prim	WHITE		61	5.5	7	7	poly_a	PROSTATE	Bilateral		Apex|Base	NEGATIVE	N0	T3a	T2c	NO		fused	not_fused	not_fused	not_fused																		8813	12.1996	low
entry_590	TCGA	TCGA-YL-A8SF-01	TCGA-YL-A8SF-01	prim	WHITE		62		8	8	poly_a	PROSTATE	Bilateral	Overlapping	Apex|Middle|Base	NEGATIVE	N0	T3b		NO		fused	not_fused	not_fused	not_fused																		7055	12.2012	low
entry_386	TCGA	TCGA-EJ-A65G-01	TCGA-EJ-A65G-01	prim	WHITE		57	6.8	8	8	poly_a	PROSTATE	Bilateral			NEGATIVE	N0	T2c	T2c	NO		not_fused	not_fused	not_fused	not_fused																		5299	12.2132	low
entry_196	TCGA	TCGA-CH-5746-01	TCGA-CH-5746-01	prim	WHITE		57	6.6	7	7	poly_a	PROSTATE	Bilateral			NEGATIVE	N0	T2c		NO		fused	not_fused	not_fused	not_fused																		9175	12.2215	low
entry_496	TCGA	TCGA-J4-A83M-01	TCGA-J4-A83M-01	prim	WHITE		64		7	7	poly_a	PROSTATE	Bilateral	Peripheral Zone	Apex|Middle	NEGATIVE	N0	T2c	T2c	NO		not_fused	fused	not_fused	not_fused																		6778	12.2216	low
entry_783	PRJNA477449	Pat9	N0_70T	prim			66	6.63	7		poly_a	PROSTATE				NEGATIVE	N0	?3b				not_fused																					2613	12.2273	low
entry_661	TCGA	TCGA-ZG-A9MC-01	TCGA-ZG-A9MC-01	prim	WHITE		69		9	9	poly_a	PROSTATE	Bilateral	Peripheral Zone	Apex|Middle|Base	POSITIVE	N1	T3b	T2a	NO		fused	not_fused	not_fused	not_fused																		5668	12.2275	low
entry_412	TCGA	TCGA-G9-6347-01	TCGA-G9-6347-01	prim			59		6	6	poly_a	PROSTATE	Bilateral	Peripheral Zone	Apex|Middle			T2c	T1c	NO		not_fused	not_fused	not_fused	not_fused																		5232	12.2477	low
entry_285	TCGA	TCGA-HC-7740-01	TCGA-HC-7740-01	prim	WHITE		59	5.9	7	7	poly_a	PROSTATE	Bilateral		Apex|Middle|Base	NEGATIVE	N0	T2c	T2a	NO		not_fused	not_fused	not_fused	not_fused																		6704	12.2554	low
entry_426	TCGA	TCGA-HC-A6AQ-01	TCGA-HC-A6AQ-01	prim	WHITE		60		7	7	poly_a	PROSTATE	Bilateral					T2c	T1c	NO		not_fused	fused	not_fused	not_fused																		5901	12.2596	low
entry_677	TCGA	TCGA-X4-A8KS-01	TCGA-X4-A8KS-01	prim	BLACK		61		7	7	poly_a	PROSTATE	Bilateral	Peripheral Zone				T2c	T2c	NO		not_fused	not_fused	not_fused	not_fused																		3621	12.2777	low
entry_797	PRJNA477449	Pat11	N0_79T	prim			57	24	7		poly_a	PROSTATE				NEGATIVE	N0	T3a				not_fused																					2285	12.2822	low
entry_367	TCGA	TCGA-EJ-A46I-01	TCGA-EJ-A46I-01	prim	BLACK		57	8.5	7	7	poly_a	PROSTATE	Bilateral			NEGATIVE	N0	T3a	T1c	NO		fused	not_fused	not_fused	not_fused																		5153	12.2822	low
entry_738	GSE120741	P730T	P730T	prim							poly_a	PROSTATE								YES																							2819	12.2823	low
entry_556	TCGA	TCGA-X4-A8KQ-01	TCGA-X4-A8KQ-01	prim	WHITE		65		9	9	poly_a	PROSTATE	Right	Peripheral Zone		NEGATIVE	N0	T3b	T1c	NO		fused	not_fused	not_fused	not_fused																		3593	12.2837	low
entry_885	PRJEB21092	V54	243LP	prim			59	3.6	6		total_rna	PROSTATE				NEGATIVE		T2a	T2a																								70451	12.288	low
entry_300	TCGA	TCGA-CH-5792-01	TCGA-CH-5792-01	prim	WHITE		57	11.5	9	9	poly_a	PROSTATE	Bilateral			NEGATIVE	N0	T3a		NO		not_fused	not_fused	not_fused	not_fused																		12231	12.3398	low
entry_235	TCGA	TCGA-EJ-7314-01	TCGA-EJ-7314-01	prim	WHITE		62	6.1	7	7	poly_a	PROSTATE	Bilateral		Apex|Middle|Base	NEGATIVE	N0	T3b	T2c	NO		fused	not_fused	not_fused	not_fused																		9270	12.3484	low
entry_598	TCGA	TCGA-ZG-A8QZ-01	TCGA-ZG-A8QZ-01	prim	WHITE		65		9	9	poly_a	PROSTATE	Bilateral	Overlapping	Middle	POSITIVE	N1	T3b	T2a	NO		fused	not_fused	not_fused	not_fused																		8263	12.3672	low
entry_690	GSE120741	P245T	P245T	prim							poly_a	PROSTATE								YES																							2385	12.3745	low
entry_815	PRJEB21092	V18	1095LP	prim			56	7.9	9		total_rna	PROSTATE				NEGATIVE		T3a	T1c																								61869	12.3857	low
entry_461	TCGA	TCGA-M7-A723-01	TCGA-M7-A723-01	prim	WHITE		54		7	7	poly_a	PROSTATE	Bilateral	Overlapping	Apex|Middle|Base	POSITIVE	N1	T3b	T1c	NO		not_fused	not_fused	not_fused	not_fused																		5409	12.3945	low
entry_599	TCGA	TCGA-V1-A8WN-01	TCGA-V1-A8WN-01	prim	BLACK		47		6	6	poly_a	PROSTATE	Bilateral	Peripheral Zone	Apex			T2c	T2a	NO		not_fused	not_fused	not_fused	not_fused																		9361	12.4086	low
entry_841	PRJEB21092	V32	997RP	prim			68	12	8		total_rna	PROSTATE				POSITIVE		T2c	T2a																								21555	12.4092	low
entry_224	TCGA	TCGA-CH-5790-01	TCGA-CH-5790-01	prim	WHITE		64	5.2	7	7	poly_a	PROSTATE	Bilateral			NEGATIVE	N0	T2c		NO		fused	not_fused	not_fused	not_fused																		6161	12.4133	low
entry_695	GSE120741	P294T	P294T	prim							poly_a	PROSTATE								YES																							2274	12.4142	low
entry_347	TCGA	TCGA-EJ-8472-01	TCGA-EJ-8472-01	prim	WHITE		63		8	8	poly_a	PROSTATE				NEGATIVE	N0	T3a	T3a	YES	196	fused	not_fused	not_fused	not_fused																		10469	12.4267	low
entry_544	TCGA	TCGA-YL-A8HJ-01	TCGA-YL-A8HJ-01	prim	WHITE		58		9	9	poly_a	PROSTATE	Bilateral	Overlapping	Apex|Middle|Base			T3b		NO		fused	not_fused	not_fused	not_fused																		7930	12.443	low
entry_686	GSE120741	P228T	P228T	prim							poly_a	PROSTATE								NO																							2452	12.4553	low
entry_657	TCGA	TCGA-ZG-A9L6-01	TCGA-ZG-A9L6-01	prim	WHITE		64		9	9	poly_a	PROSTATE	Bilateral	Overlapping	Apex|Middle|Base	NEGATIVE	N0	T3b	T1c	YES	664	not_fused	not_fused	not_fused	not_fused																		6984	12.4661	low
entry_718	GSE120741	P449T	P449T	prim							poly_a	PROSTATE								YES																							3122	12.4715	low
entry_754	GSE120741	P355T	P355T	prim							poly_a	PROSTATE								YES																							3402	12.4812	low
entry_879	PRJEB21092	V51	427LT	prim			49	5.41	6		total_rna	PROSTATE				NEGATIVE		T2c	T2a																								39527	12.491	low
entry_358	TCGA	TCGA-HC-7079-01	TCGA-HC-7079-01	prim	WHITE		51	5.5	7	7	poly_a	PROSTATE	Bilateral		Apex|Middle|Base	NEGATIVE	N0	T3a	T3a	NO		not_fused	not_fused	not_fused	fused																		8563	12.4941	low
entry_569	TCGA	TCGA-V1-A8MM-01	TCGA-V1-A8MM-01	prim	BLACK		60		7	7	poly_a	PROSTATE	Bilateral	Peripheral Zone	Apex	NEGATIVE	N0	T3a	T2b	YES	990	not_fused	not_fused	not_fused	not_fused																		7311	12.4962	low
entry_497	TCGA	TCGA-J4-A83K-01	TCGA-J4-A83K-01	prim	WHITE		52		6	6	poly_a	PROSTATE	Bilateral	Peripheral Zone	Apex|Middle|Base			T2c	T1c	NO		fused	not_fused	not_fused	not_fused																		10379	12.5039	low
entry_546	TCGA	TCGA-EJ-A8FU-01	TCGA-EJ-A8FU-01	prim	WHITE		64		8	8	poly_a	PROSTATE	Bilateral			NEGATIVE	N0	T3a	T3a	NO		not_fused	not_fused	not_fused	not_fused																		6538	12.5086	low
entry_350	TCGA	TCGA-EJ-5503-01	TCGA-EJ-5503-01	prim	WHITE		50	18.4	8	8	poly_a	PROSTATE	Bilateral	Overlapping	Middle|Base	NEGATIVE	N0	T3a	T2b	NO		fused	not_fused	not_fused	not_fused																		14775	12.5209	low
entry_562	TCGA	TCGA-2A-A8VO-01	TCGA-2A-A8VO-01	prim	WHITE		57		6	6	poly_a	PROSTATE	Bilateral	Overlapping	Apex|Middle|Base			T3a	T1c	NO		not_fused	not_fused	not_fused	not_fused																		5274	12.5278	low
entry_291	TCGA	TCGA-EJ-7794-01	TCGA-EJ-7794-01	prim	WHITE		67	5.2	7	7	poly_a	PROSTATE	Bilateral			NEGATIVE	N0	T2c	T2c	NO		not_fused	not_fused	not_fused	not_fused																		11097	12.5441	low
entry_565	TCGA	TCGA-2A-A8VL-01	TCGA-2A-A8VL-01	prim	WHITE		51		6	6	poly_a	PROSTATE	Left	Peripheral Zone	Middle|Base	NEGATIVE	N0	T2b		NO		fused	not_fused	not_fused	not_fused																		7110	12.5478	low
entry_513	TCGA	TCGA-XJ-A83H-01	TCGA-XJ-A83H-01	prim	WHITE		57		7	7	poly_a	PROSTATE	Bilateral	Peripheral Zone	Middle|Base			T2c	T2a	NO		not_fused	not_fused	not_fused	not_fused																		5537	12.5529	low
entry_788	PRJNA477449	Pat4	N0_12T	prim			74	16	7		poly_a	PROSTATE				NEGATIVE	N0	?3?				fused																					1658	12.557	low
entry_579	TCGA	TCGA-YL-A8SK-01	TCGA-YL-A8SK-01	prim	WHITE		67		9	9	poly_a	PROSTATE	Bilateral	Overlapping	Apex|Middle|Base	POSITIVE	N1	T3b		NO		not_fused	not_fused	not_fused	not_fused																		8666	12.5645	low
entry_192	TCGA	TCGA-G9-6370-01	TCGA-G9-6370-01	prim	WHITE		52	6.4	7	7	poly_a	PROSTATE	Bilateral		Apex|Base	NEGATIVE	N0	T3b	T1c	NO		not_fused	not_fused	not_fused	not_fused																		10100	12.5774	low
entry_769	GSE120741	P279T	P279T	prim							poly_a	PROSTATE								NO																							924	12.5784	low
entry_867	PRJEB21092	V45	242LP	prim			52	3.1	6		total_rna	PROSTATE				NEGATIVE		T3a	T1c																								58907	12.6006	low
entry_229	TCGA	TCGA-EJ-5512-01	TCGA-EJ-5512-01	prim	WHITE		46	6.1	7	7	poly_a	PROSTATE	Bilateral		Apex|Middle|Base	NEGATIVE	N0	T2c	T1c	NO		fused	not_fused	not_fused	not_fused																		6798	12.6069	low
entry_703	GSE120741	P710T	P710T	prim							poly_a	PROSTATE								YES																							3519	12.6252	low
entry_512	TCGA	TCGA-VP-A87E-01	TCGA-VP-A87E-01	prim	BLACK		59		6	6	poly_a	PROSTATE	Bilateral	Overlapping	Apex|Base	NEGATIVE	N0	T2c	T1c	NO		not_fused	not_fused	not_fused	not_fused																		7252	12.6343	low
entry_786	PRJNA477449	Pat8	N0_63T	prim			65	11.6	7		poly_a	PROSTATE				NEGATIVE	N0	?3?				fused																					3238	12.635	low
entry_847	PRJEB21092	V35	537RP	prim			60	4.4	6		total_rna	PROSTATE				NEGATIVE		T2a	T1c																								59782	12.6471	low
entry_630	TCGA	TCGA-V1-A9OA-01	TCGA-V1-A9OA-01	prim	WHITE		61		9	9	poly_a	PROSTATE	Bilateral	Peripheral Zone	Apex	POSITIVE	N1	T3b	T2c	NO		not_fused	not_fused	not_fused	not_fused																		5726	12.6491	low
entry_443	TCGA	TCGA-M7-A720-01	TCGA-M7-A720-01	prim	WHITE		53		6	6	poly_a	PROSTATE	Bilateral	Peripheral Zone	Middle|Base			T2c	T1c	NO		not_fused	not_fused	not_fused	not_fused																		10237	12.6594	low
entry_505	TCGA	TCGA-VP-A872-01	TCGA-VP-A872-01	prim	WHITE		60		8	8	poly_a	PROSTATE	Bilateral	Overlapping	Apex|Base	NEGATIVE	N0	T3a	T2	NO		fused	not_fused	not_fused	not_fused																		6699	12.6596	low
entry_597	TCGA	TCGA-XJ-A9DK-01	TCGA-XJ-A9DK-01	prim	WHITE		63		8	8	poly_a	PROSTATE	Right	Peripheral Zone	Apex			T2c	T1c	NO		fused	not_fused	not_fused	not_fused																		8841	12.6598	low
entry_487	TCGA	TCGA-EJ-A8FN-01	TCGA-EJ-A8FN-01	prim	WHITE		58		7	7	poly_a	PROSTATE	Bilateral			NEGATIVE	N0	T2c	T2c	NO		not_fused	not_fused	not_fused	not_fused																		7850	12.6637	low
entry_755	GSE120741	P416T	P416T	prim							poly_a	PROSTATE								NO																							3217	12.6654	low
entry_484	TCGA	TCGA-EJ-A7NK-01	TCGA-EJ-A7NK-01	prim	WHITE		58		7	7	poly_a	PROSTATE	Bilateral			NEGATIVE	N0	T3a	T3a	NO		fused	not_fused	not_fused	not_fused																		7101	12.6705	low
entry_364	TCGA	TCGA-EJ-A46H-01	TCGA-EJ-A46H-01	prim	BLACK		60		7	7	poly_a	PROSTATE	Bilateral			NEGATIVE	N0	T2c	T1c	NO		not_fused	not_fused	not_fused	not_fused																		8110	12.6734	low
entry_643	TCGA	TCGA-VN-A943-01	TCGA-VN-A943-01	prim	WHITE		71		8	8	poly_a	PROSTATE	Bilateral	Overlapping	Apex|Middle|Base	NEGATIVE	N0	T2c	T1c	NO		not_fused	not_fused	not_fused	not_fused																		5151	12.6745	low
entry_323	TCGA	TCGA-EJ-7321-01	TCGA-EJ-7321-01	prim	BLACK		57	2.2	6	6	poly_a	PROSTATE	Bilateral			NEGATIVE	N0	T3a	T1c	NO		fused	not_fused	not_fused	not_fused																		9353	12.6748	low
entry_438	TCGA	TCGA-J4-A67R-01	TCGA-J4-A67R-01	prim	WHITE		65		7	7	poly_a	PROSTATE	Bilateral	Peripheral Zone	Middle|Base	NEGATIVE	N0	T2c	T1c	NO		fused	not_fused	not_fused	not_fused																		6923	12.6947	low
entry_280	TCGA	TCGA-HC-7752-01	TCGA-HC-7752-01	prim	WHITE		61		7	7	poly_a	PROSTATE	Bilateral		Base	NEGATIVE	N0	T2c		NO		fused	not_fused	not_fused	not_fused																		4690	12.7183	low
entry_463	TCGA	TCGA-KC-A7F3-01	TCGA-KC-A7F3-01	prim	WHITE		67		7	7	poly_a	PROSTATE	Bilateral	Peripheral Zone	Apex	NEGATIVE	N0	T2c	T1c	NO		not_fused	not_fused	not_fused	not_fused																		10239	12.7231	low
entry_763	GSE120741	P230T	P230T	prim							poly_a	PROSTATE								YES																							1920	12.7287	low
entry_684	GSE120741	P227T	P227T	prim							poly_a	PROSTATE								YES																							4591	12.735	low
entry_687	GSE120741	P423T	P423T	prim							poly_a	PROSTATE								YES																							2401	12.7435	low
entry_772	GSE120741	P527T	P527T	prim							poly_a	PROSTATE								YES																							1585	12.7485	low
entry_432	TCGA	TCGA-J4-A67K-01	TCGA-J4-A67K-01	prim	WHITE		68		7	7	poly_a	PROSTATE	Bilateral	Peripheral Zone				T2c	T2b	NO		fused	not_fused	not_fused	not_fused																		7748	12.7613	low
entry_281	TCGA	TCGA-EJ-7784-01	TCGA-EJ-7784-01	prim	WHITE		63	4.1	7	7	poly_a	PROSTATE	Bilateral			NEGATIVE	N0	T2c	T2c	NO		fused	not_fused	not_fused	not_fused																		14115	12.7793	low
entry_197	TCGA	TCGA-CH-5738-01	TCGA-CH-5738-01	prim	WHITE		72	10	6	6	poly_a	PROSTATE	Bilateral							NO		not_fused	not_fused	not_fused	not_fused																		12940	12.7817	low
entry_666	TCGA	TCGA-V1-A9Z8-01	TCGA-V1-A9Z8-01	prim	WHITE		59		9	9	poly_a	PROSTATE	Bilateral	Peripheral Zone	Apex	NEGATIVE	N0	T3b		NO		not_fused	not_fused	not_fused	not_fused																		7941	12.7887	low
entry_203	TCGA	TCGA-CH-5762-01	TCGA-CH-5762-01	prim	WHITE		60	17.2	7	7	poly_a	PROSTATE	Bilateral	Peripheral Zone		NEGATIVE	N0	T3b		NO		not_fused	not_fused	not_fused	fused																		11007	12.7921	low
entry_220	TCGA	TCGA-CH-5751-01	TCGA-CH-5751-01	prim	WHITE		68	22.6	10	10	poly_a	PROSTATE	Bilateral	Overlapping		POSITIVE	N1	T4		NO		not_fused	not_fused	not_fused	not_fused																		8893	12.7974	low
entry_349	TCGA	TCGA-EJ-5502-01	TCGA-EJ-5502-01	prim			50	5.3	7	7	poly_a	PROSTATE	Bilateral	Overlapping	Middle|Base	NEGATIVE	N0	T2c	T2c	NO		fused	not_fused	not_fused	not_fused																		18787	12.799	low
entry_216	TCGA	TCGA-CH-5769-01	TCGA-CH-5769-01	prim	WHITE		48		9	9	poly_a	PROSTATE	Bilateral			NEGATIVE	N0	T3b		NO		fused	not_fused	not_fused	not_fused																		9562	12.7999	low
entry_724	GSE120741	P506T	P506T	prim							poly_a	PROSTATE								YES																							3195	12.8052	low
entry_828	PRJEB21092	V25	1056LP	prim			65	5.19	9		total_rna	PROSTATE				POSITIVE		T3a	T1c																								68804	12.817	low
entry_692	GSE120741	P329T	P329T	prim							poly_a	PROSTATE								YES																							2226	12.8261	low
entry_736	GSE120741	P536T	P536T	prim							poly_a	PROSTATE								YES																							4209	12.8363	low
entry_819	PRJEB21092	V20	1135RP	prim			73	11.15	9		total_rna	PROSTATE				POSITIVE		T2c	T2a																								62622	12.8375	low
entry_270	TCGA	TCGA-HC-7820-01	TCGA-HC-7820-01	prim	WHITE		72	5.2	7	7	poly_a	PROSTATE	Bilateral					T2c		NO		fused	not_fused	not_fused	not_fused																		12307	12.8495	low
entry_711	GSE120741	P779T	P779T	prim							poly_a	PROSTATE								NO																							4387	12.8587	low
entry_405	TCGA	TCGA-KK-A6E5-01	TCGA-KK-A6E5-01	prim	BLACK		63	9.4	7	7	poly_a	PROSTATE	Bilateral	Peripheral Zone	Apex|Middle|Base	NEGATIVE	N0	T3b	T1c	NO		not_fused	not_fused	not_fused	not_fused																		9607	12.8608	low
entry_784	PRJNA477449	Pat10	N0_74T	prim			66	5.1	6		poly_a	PROSTATE				NEGATIVE	N0	?3a				not_fused																					6430	12.8702	low
entry_591	TCGA	TCGA-YL-A8SB-01	TCGA-YL-A8SB-01	prim	WHITE		62		9	9	poly_a	PROSTATE	Bilateral	Overlapping	Apex|Middle|Base	NEGATIVE	N0	T3a		NO		not_fused	not_fused	not_fused	not_fused																		10703	12.8785	low
entry_230	TCGA	TCGA-EJ-7781-01	TCGA-EJ-7781-01	prim	WHITE		65	3.5	7	7	poly_a	PROSTATE	Bilateral			NEGATIVE	N0	T2c	T1c	NO		not_fused	not_fused	not_fused	not_fused																		14295	12.8816	low
entry_246	TCGA	TCGA-EJ-7327-01	TCGA-EJ-7327-01	prim	WHITE		61	12.2	7	7	poly_a	PROSTATE	Bilateral		Apex|Middle|Base	NEGATIVE	N0	T3b	T2a	NO		fused	not_fused	not_fused	not_fused																		16163	12.8953	low
entry_625	TCGA	TCGA-4L-AA1F-01	TCGA-4L-AA1F-01	prim	WHITE		64		8	8	poly_a	PROSTATE	Bilateral	Overlapping	Middle	NEGATIVE	N0	T3b	T2c	NO		fused	not_fused	not_fused	not_fused																		10472	12.8981	low
entry_806	PRJEB21092	V13	867RP	prim			63	15	7		total_rna	PROSTATE				POSITIVE		T2c	T2b																								63458	12.9143	low
entry_362	TCGA	TCGA-HC-7737-01	TCGA-HC-7737-01	prim	BLACK		55	18.1	7	7	poly_a	PROSTATE	Bilateral			POSITIVE	N1	T2c	T1c	NO		not_fused	not_fused	not_fused	not_fused																		11945	12.918	low
entry_548	TCGA	TCGA-XQ-A8TB-01	TCGA-XQ-A8TB-01	prim	WHITE		67		9	9	poly_a	PROSTATE	Bilateral	Peripheral Zone	Apex|Middle|Base	NEGATIVE	N0	T3b	T2a	NO		fused	not_fused	not_fused	not_fused																		10933	12.9383	low
entry_732	GSE120741	P464T	P464T	prim							poly_a	PROSTATE								YES																							2878	12.9451	low
entry_470	TCGA	TCGA-EJ-A7NG-01	TCGA-EJ-A7NG-01	prim	WHITE		64		7	7	poly_a	PROSTATE	Bilateral			NEGATIVE	N0	T3a	T3a	NO		not_fused	not_fused	not_fused	not_fused																		12230	12.9602	low
entry_473	TCGA	TCGA-HC-A76X-01	TCGA-HC-A76X-01	prim	WHITE		62		7	7	poly_a	PROSTATE	Bilateral		Apex|Middle|Base	NEGATIVE	N0	T2c	T1c	NO		fused	not_fused	not_fused	not_fused																		16857	12.9605	low
entry_869	PRJEB21092	V46	597RP	prim			65	3.81	6		total_rna	PROSTATE				NEGATIVE		T3a	T2a																								89848	12.9606	low
entry_679	TCGA	TCGA-ZG-A9LN-01	TCGA-ZG-A9LN-01	prim	WHITE		57		9	9	poly_a	PROSTATE	Bilateral	Overlapping	Apex|Middle|Base	POSITIVE	N1	T3b	T1c	NO		not_fused	not_fused	not_fused	not_fused																		10403	12.9796	low
entry_239	TCGA	TCGA-HC-7213-01	TCGA-HC-7213-01	prim	WHITE		53	13.5	9	9	poly_a	PROSTATE	Bilateral		Apex|Middle|Base	NEGATIVE	N0	T3b	T3b	YES	170	fused	not_fused	not_fused	not_fused																		13889	12.9841	low
entry_747	GSE120741	P603T	P603T	prim							poly_a	PROSTATE								NO																							3042	12.9974	low
entry_302	TCGA	TCGA-EJ-5510-01	TCGA-EJ-5510-01	prim	WHITE		48	15.3	7	7	poly_a	PROSTATE	Bilateral			NEGATIVE	N0	T2c	T1c	NO		not_fused	fused	not_fused	not_fused																		15266	12.999	low
entry_332	TCGA	TCGA-HC-8260-01	TCGA-HC-8260-01	prim	BLACK		43	5.5	7	7	poly_a	PROSTATE	Bilateral	Peripheral Zone	Apex	NEGATIVE	N0	T2c		NO		fused	not_fused	not_fused	not_fused																		16562	12.9998	low
entry_373	TCGA	TCGA-EJ-A46E-01	TCGA-EJ-A46E-01	prim	WHITE		57		8	8	poly_a	PROSTATE	Bilateral			NEGATIVE	N0		T1c	NO		not_fused	not_fused	not_fused	not_fused																		8776	13.019	low
entry_634	TCGA	TCGA-V1-A9OX-01	TCGA-V1-A9OX-01	prim	WHITE		56		8	8	poly_a	PROSTATE	Bilateral	Peripheral Zone	Apex	NEGATIVE	N0	T2c		NO		not_fused	not_fused	not_fused	not_fused																		9534	13.0251	low
entry_785	PRJNA477449	Pat7	N0_54T_r	prim			46	4.6	6		poly_a	PROSTATE				NEGATIVE	N0	?3b				not_fused																					6169	13.03	low
entry_247	TCGA	TCGA-HC-7738-01	TCGA-HC-7738-01	prim	WHITE		58		7	7	poly_a	PROSTATE	Bilateral		Apex			T2c		NO		not_fused	not_fused	not_fused	not_fused																		16552	13.0321	low
entry_716	GSE120741	P427T	P427T	prim							poly_a	PROSTATE								NO																							3824	13.0347	low
entry_278	TCGA	TCGA-HC-7750-01	TCGA-HC-7750-01	prim	WHITE		50	3.7	7	7	poly_a	PROSTATE	Left		Apex|Middle|Base			T2c	T2b	NO		not_fused	not_fused	not_fused	not_fused																		8237	13.0365	low
entry_596	TCGA	TCGA-YL-A8SQ-01	TCGA-YL-A8SQ-01	prim	WHITE		61		9	9	poly_a	PROSTATE	Bilateral	Overlapping	Apex|Middle|Base	NEGATIVE	N0	T3b		YES	329	not_fused	not_fused	not_fused	not_fused																		9618	13.0398	low
entry_511	TCGA	TCGA-EJ-A8FS-01	TCGA-EJ-A8FS-01	prim	WHITE		66		7	7	poly_a	PROSTATE	Bilateral			NEGATIVE	N0	T3a	T3a	YES	216	not_fused	not_fused	not_fused	not_fused																		12337	13.0456	low
entry_586	TCGA	TCGA-XJ-A9DQ-01	TCGA-XJ-A9DQ-01	prim	WHITE		48		6	6	poly_a	PROSTATE	Right	Peripheral Zone	Apex|Base			T2a	T1c	NO		fused	not_fused	not_fused	not_fused																		12803	13.0461	low
entry_889	PRJEB21092	V56	412RP	prim			50	5.3	6		total_rna	PROSTATE				NEGATIVE		T3b	T1c																								63459	13.0545	low
entry_561	TCGA	TCGA-FC-A8O0-01	TCGA-FC-A8O0-01	prim	WHITE		68		6	6	poly_a	PROSTATE	Bilateral	Peripheral Zone	Base	NEGATIVE	N0	T3a	T2c	NO		not_fused	not_fused	not_fused	not_fused																		10842	13.0559	low
entry_723	GSE120741	P500T	P500T	prim							poly_a	PROSTATE								YES																							4148	13.0634	low
entry_451	TCGA	TCGA-M7-A71Y-01	TCGA-M7-A71Y-01	prim	WHITE		55		7	7	poly_a	PROSTATE	Bilateral	Overlapping	Apex|Middle|Base			T2c	T1c	NO		not_fused	fused	not_fused	not_fused																		9215	13.0719	low
entry_762	GSE120741	P560T	P560T	prim							poly_a	PROSTATE								NO																							3494	13.0754	low
entry_180	TCGA	TCGA-G9-6356-01	TCGA-G9-6356-01	prim	WHITE		60	8.7	9	9	poly_a	PROSTATE	Bilateral		Apex|Base	NEGATIVE	N0	T3b	T1c	NO		fused	not_fused	not_fused	fused																		14593	13.0911	low
entry_615	TCGA	TCGA-XK-AAJ3-01	TCGA-XK-AAJ3-01	prim	WHITE		56		8	8	poly_a	PROSTATE	Bilateral		Apex|Middle|Base	NEGATIVE	N0	T3a	T1c	NO																							10978	13.0974	low
entry_743	GSE120741	P540T	P540T	prim							poly_a	PROSTATE								NO																							3041	13.1007	low
entry_854	PRJEB21092	V39	419LP	prim				5.34	5		total_rna	PROSTATE				NEGATIVE		T2c	T1c																								62287	13.1106	low
entry_668	TCGA	TCGA-G9-A9S0-01	TCGA-G9-A9S0-01	prim	WHITE		53		8	8	poly_a	PROSTATE	Bilateral	Overlapping	Apex|Middle|Base	POSITIVE	N1	T3b	T2a	YES	429	not_fused	not_fused	not_fused	not_fused																		7894	13.1117	low
entry_758	GSE120741	P513T	P513T	prim							poly_a	PROSTATE								NO																							4809	13.1145	low
entry_468	TCGA	TCGA-HC-A76W-01	TCGA-HC-A76W-01	prim	WHITE		73		7	7	poly_a	PROSTATE	Bilateral		Apex|Middle|Base	NEGATIVE	N0	T3b	T2	NO		not_fused	not_fused	not_fused	not_fused																		11936	13.1148	low
entry_541	TCGA	TCGA-KK-A8I8-01	TCGA-KK-A8I8-01	prim	WHITE		69		9	9	poly_a	PROSTATE	Bilateral	Peripheral Zone	Apex|Middle|Base	NEGATIVE	N0	T3b	T2a	NO		fused	not_fused	not_fused	not_fused																		9858	13.1153	low
entry_524	TCGA	TCGA-KK-A8IG-01	TCGA-KK-A8IG-01	prim	WHITE		55		7	7	poly_a	PROSTATE	Bilateral	Transition Zone	Apex|Middle	NEGATIVE	N0	T3a	T2a	NO		not_fused	not_fused	not_fused	not_fused																		11007	13.1241	low
entry_402	TCGA	TCGA-J4-A67T-01	TCGA-J4-A67T-01	prim	WHITE		63	5.5	7	7	poly_a	PROSTATE	Bilateral	Peripheral Zone	Apex|Middle			T2c	T1c	NO		fused	not_fused	not_fused	not_fused																		12468	13.1278	low
entry_305	TCGA	TCGA-EJ-5518-01	TCGA-EJ-5518-01	prim	WHITE		66	36	9	9	poly_a	PROSTATE	Bilateral	Overlapping		NEGATIVE	N0	T4	T3b	NO		not_fused	not_fused	not_fused	not_fused																		25187	13.133	low
entry_414	TCGA	TCGA-G9-6379-01	TCGA-G9-6379-01	prim	WHITE		68		7	7	poly_a	PROSTATE	Bilateral		Apex	NEGATIVE	N0	T3b	T1b	NO		not_fused	not_fused	not_fused	not_fused																		7490	13.1378	low
entry_853	PRJEB21092	V38	420LP	prim			58	5.8	6		total_rna	PROSTATE				NEGATIVE		T2c	T2a																								45174	13.1384	low
entry_184	TCGA	TCGA-CH-5768-01	TCGA-CH-5768-01	prim	WHITE		72	12.8	6	6	poly_a	PROSTATE	Bilateral	Overlapping		NEGATIVE	N0	T3a		NO		fused	not_fused	not_fused	not_fused																		17283	13.1458	low
entry_638	TCGA	TCGA-V1-A9O7-01	TCGA-V1-A9O7-01	prim	WHITE		60		9	9	poly_a	PROSTATE	Bilateral	Peripheral Zone	Apex	NEGATIVE	N0	T3a	T2b	YES	921	not_fused	not_fused	not_fused	not_fused																		17842	13.1635	low
entry_773	PRJNA477449	Pat30	N0_190T	prim			64	6	7		poly_a	PROSTATE				NEGATIVE	N0	T3b				not_fused																					5527	13.172	low
entry_817	PRJEB21092	V19	1136RP	prim			56	5.2	9		total_rna	PROSTATE				NEGATIVE		T3b	T1c																								85676	13.1746	mid
entry_768	GSE120741	P274T	P274T	prim							poly_a	PROSTATE								YES																							1317	13.1832	mid
entry_662	TCGA	TCGA-XK-AAJU-01	TCGA-XK-AAJU-01	prim	WHITE		65		7	7	poly_a	PROSTATE	Bilateral		Apex|Middle|Base	NEGATIVE	N0	T2c	T1c	NO		not_fused	not_fused	not_fused	not_fused																		11536	13.1936	mid
entry_799	PRJNA477449	Pat31	N0_203T	prim			64	23	8		poly_a	PROSTATE				NEGATIVE	N0	T3a				not_fused																					7539	13.1969	mid
entry_779	PRJNA477449	Pat24	N0_170T_r	prim			68	21	9		poly_a	PROSTATE				NEGATIVE	N0	T3a				fused																					3336	13.197	mid
entry_688	GSE120741	P229T	P229T	prim							poly_a	PROSTATE								YES																							4886	13.1982	mid
entry_697	GSE120741	P310T	P310T	prim							poly_a	PROSTATE								YES																							6017	13.1984	mid
entry_704	GSE120741	P309T	P309T	prim							poly_a	PROSTATE								YES																							2689	13.2004	mid
entry_472	TCGA	TCGA-EJ-A7NH-01	TCGA-EJ-A7NH-01	prim	WHITE		56		7	7	poly_a	PROSTATE	Bilateral			NEGATIVE	N0	T2c	T2c	NO		not_fused	not_fused	not_fused	not_fused																		14725	13.2062	mid
entry_633	TCGA	TCGA-J4-AATV-01	TCGA-J4-AATV-01	prim	WHITE		71		6	6	poly_a	PROSTATE	Bilateral			NEGATIVE	N0	T2c		NO		fused	not_fused	not_fused	not_fused																		13685	13.2119	mid
entry_219	TCGA	TCGA-CH-5750-01	TCGA-CH-5750-01	prim	WHITE		72	13.2	7	7	poly_a	PROSTATE	Bilateral	Peripheral Zone		NEGATIVE	N0	T2c		NO		not_fused	not_fused	not_fused	not_fused																		10700	13.2124	mid
entry_287	TCGA	TCGA-HC-7818-01	TCGA-HC-7818-01	prim	WHITE		66	4.5	7	7	poly_a	PROSTATE	Bilateral		Apex|Middle|Base	NEGATIVE	N0	T2c	T2b	NO		fused	not_fused	not_fused	not_fused																		17281	13.2145	mid
entry_875	PRJEB21092	V49	731LT	prim					6		total_rna	PROSTATE				NEGATIVE		T3a																									73709	13.2177	mid
entry_705	GSE120741	P343T	P343T	prim							poly_a	PROSTATE								YES																							4767	13.2216	mid
entry_492	TCGA	TCGA-VN-A88O-01	TCGA-VN-A88O-01	prim			49		7	7	poly_a	PROSTATE	Bilateral	Overlapping	Apex|Middle|Base	NEGATIVE	N0	T2c	T1c	NO		not_fused	not_fused	not_fused	not_fused																		12507	13.2269	mid
entry_510	TCGA	TCGA-XJ-A83F-01	TCGA-XJ-A83F-01	prim	WHITE		67		7	7	poly_a	PROSTATE	Right	Peripheral Zone	Middle|Base	NEGATIVE	N0	T3a		NO		fused	not_fused	not_fused	not_fused																		9484	13.2296	mid
entry_654	TCGA	TCGA-V1-A9ZK-01	TCGA-V1-A9ZK-01	prim	WHITE		68		8	8	poly_a	PROSTATE	Left	Peripheral Zone	Middle	NEGATIVE	N0	T3b	T2a	NO		not_fused	not_fused	not_fused	not_fused																		16053	13.2337	mid
entry_826	PRJEB21092	V24	1046LP	prim			73	10	9		total_rna	PROSTATE				NEGATIVE		T3b	T3	YES																							103648	13.2341	mid
entry_355	TCGA	TCGA-CH-5761-01	TCGA-CH-5761-01	prim	WHITE		61	8.5	9	9	poly_a	PROSTATE	Left	Peripheral Zone		NEGATIVE	N0	T3b		NO		not_fused	not_fused	not_fused	not_fused																		18095	13.2444	mid
entry_415	TCGA	TCGA-QU-A6IL-01	TCGA-QU-A6IL-01	prim	ASIAN		64		7	7	poly_a	PROSTATE	Bilateral		Apex|Middle|Base	NEGATIVE	N0	T2c	T2a	NO		not_fused	not_fused	not_fused	not_fused																		3505	13.247	mid
entry_458	TCGA	TCGA-EJ-7325-01	TCGA-EJ-7325-01	prim	WHITE		63		7	7	poly_a	PROSTATE	Bilateral			NEGATIVE	N0	T3b	T3b	NO		fused	not_fused	not_fused	not_fused																		7741	13.2527	mid
entry_637	TCGA	TCGA-V1-A9O9-01	TCGA-V1-A9O9-01	prim	WHITE		56		8	8	poly_a	PROSTATE	Bilateral	Peripheral Zone	Apex	NEGATIVE	N0	T3b		NO		fused	not_fused	not_fused	not_fused																		17470	13.2546	mid
entry_288	TCGA	TCGA-FC-7708-01	TCGA-FC-7708-01	prim	ASIAN		52	7.9	7	7	poly_a	PROSTATE	Bilateral	Overlapping	Apex|Middle	NEGATIVE	N0	T3a	T1c	NO		fused	not_fused	not_fused	not_fused																		17723	13.2691	mid
entry_672	TCGA	TCGA-ZG-A9L1-01	TCGA-ZG-A9L1-01	prim	WHITE		66		9	9	poly_a	PROSTATE	Bilateral	Peripheral Zone	Apex|Middle|Base	POSITIVE	N1	T3b	T1c	NO		fused	not_fused	not_fused	not_fused																		8710	13.2706	mid
entry_650	TCGA	TCGA-ZG-A9LB-01	TCGA-ZG-A9LB-01	prim	WHITE		72		9	9	poly_a	PROSTATE	Right	Overlapping	Apex|Middle|Base	NEGATIVE	N0	T3b	T2a	NO		not_fused	not_fused	not_fused	not_fused																		6148	13.2748	mid
entry_535	TCGA	TCGA-V1-A8MK-01	TCGA-V1-A8MK-01	prim	BLACK		41		6	6	poly_a	PROSTATE	Bilateral	Peripheral Zone	Apex	NEGATIVE	N0	T2c	T2a	NO		fused	not_fused	not_fused	not_fused																		14072	13.2806	mid
entry_782	PRJNA477449	Pat21	N0_143T	prim			60	14.5	7		poly_a	PROSTATE				NEGATIVE	N0	T3a				not_fused																					8035	13.3026	mid
entry_741	GSE120741	P301T	P301T	prim							poly_a	PROSTATE								YES																							5311	13.3046	mid
entry_503	TCGA	TCGA-VN-A88I-01	TCGA-VN-A88I-01	prim	WHITE		59		8	8	poly_a	PROSTATE	Bilateral	Overlapping	Apex|Middle|Base	NEGATIVE	N0	T3a	T1c	NO		not_fused	not_fused	not_fused	not_fused																		10472	13.3051	mid
entry_790	PRJNA477449	Pat2	N0_5T_r	prim			73	10.6	8		poly_a	PROSTATE				NEGATIVE	N0	?3?				fused																					2293	13.3082	mid
entry_647	TCGA	TCGA-V1-A9ZR-01	TCGA-V1-A9ZR-01	prim	WHITE		68		8	8	poly_a	PROSTATE	Bilateral	Peripheral Zone	Apex	NEGATIVE	N0	T4	T2c	NO		not_fused	not_fused	not_fused	fused																		11054	13.3083	mid
entry_877	PRJEB21092	V50	761RT	prim			61		6		total_rna	PROSTATE				NEGATIVE		T2c	T1c																								56534	13.3173	mid
entry_521	TCGA	TCGA-EJ-A8FP-01	TCGA-EJ-A8FP-01	prim	WHITE		59		8	8	poly_a	PROSTATE	Bilateral			NEGATIVE	N0	T2c	T2c	YES	117	not_fused	not_fused	not_fused	not_fused																		12809	13.3265	mid
entry_865	PRJEB21092	V44	261RP	prim			70	4.6	6		total_rna	PROSTATE				NEGATIVE		T2c	T2a																								162522	13.327	mid
entry_729	GSE120741	P324T	P324T	prim							poly_a	PROSTATE								NO																							3225	13.3274	mid
entry_861	PRJEB21092	V42	531RP	prim			60	5.13	6		total_rna	PROSTATE				POSITIVE		T2c	T2a																								6936	13.331	mid
entry_301	TCGA	TCGA-EJ-5509-01	TCGA-EJ-5509-01	prim	WHITE		63	4.1	7	7	poly_a	PROSTATE	Bilateral		Apex|Middle|Base	NEGATIVE	N0	T2c	T2a	NO		not_fused	not_fused	not_fused	not_fused																		30101	13.3356	mid
entry_324	TCGA	TCGA-HC-8259-01	TCGA-HC-8259-01	prim	BLACK		50		6	6	poly_a	PROSTATE	Left					T2a	T1c	NO		fused	not_fused	not_fused	not_fused																		18402	13.3443	mid
entry_455	TCGA	TCGA-KK-A7B4-01	TCGA-KK-A7B4-01	prim	WHITE		64		9	9	poly_a	PROSTATE	Bilateral	Overlapping	Apex|Middle|Base	POSITIVE	N1	T3b	T3b	YES	637	fused	not_fused	not_fused	not_fused																		19302	13.3457	mid
entry_310	TCGA	TCGA-EJ-5531-01	TCGA-EJ-5531-01	prim	WHITE		62		7	7	poly_a	PROSTATE	Bilateral		Apex|Middle|Base	NEGATIVE	N0	T3a	T2b	NO		not_fused	not_fused	not_fused	not_fused																		15640	13.35	mid
entry_519	TCGA	TCGA-VP-A87H-01	TCGA-VP-A87H-01	prim	WHITE		76		9	9	poly_a	PROSTATE	Bilateral	Overlapping	Apex|Base	NEGATIVE	N0	T3b	T2	NO		not_fused	not_fused	not_fused	not_fused																		13395	13.3503	mid
entry_720	GSE120741	P456T	P456T	prim							poly_a	PROSTATE								NO																							4702	13.3581	mid
entry_207	TCGA	TCGA-EJ-5497-01	TCGA-EJ-5497-01	prim	WHITE		47	7.2	7	7	poly_a	PROSTATE	Bilateral	Overlapping	Middle	NEGATIVE	N0	T2c	T2c	NO		fused	not_fused	not_fused	not_fused																		15673	13.3602	mid
entry_715	GSE120741	P327T	P327T	prim							poly_a	PROSTATE								YES																							4023	13.363	mid
entry_683	GSE120741	P252T	P252T	prim							poly_a	PROSTATE								NO																							4634	13.364	mid
entry_248	TCGA	TCGA-G9-6353-01	TCGA-G9-6353-01	prim	WHITE		58	4.6	7	7	poly_a	PROSTATE	Bilateral	Peripheral Zone	Apex|Middle			T3a	T1c	NO		fused	not_fused	not_fused	not_fused																		17213	13.367	mid
entry_429	TCGA	TCGA-HC-A6AS-01	TCGA-HC-A6AS-01	prim	WHITE		70		7	7	poly_a	PROSTATE	Right			NEGATIVE	N0	T2a	T1c	NO		not_fused	not_fused	not_fused	not_fused																		14343	13.3849	mid
entry_206	TCGA	TCGA-EJ-5496-01	TCGA-EJ-5496-01	prim	WHITE		59	6.5	7	7	poly_a	PROSTATE	Bilateral	Overlapping	Apex|Middle|Base	NEGATIVE	N0	T2c	T1c	NO		fused	not_fused	not_fused	not_fused																		14027	13.3943	mid
entry_469	TCGA	TCGA-EJ-A7NF-01	TCGA-EJ-A7NF-01	prim	WHITE		56		7	7	poly_a	PROSTATE	Bilateral			NEGATIVE	N0	T2c	T2c	NO		fused	not_fused	not_fused	not_fused																		13719	13.3988	mid
entry_221	TCGA	TCGA-CH-5772-01	TCGA-CH-5772-01	prim	WHITE		63	24.6	9	9	poly_a	PROSTATE	Bilateral			NEGATIVE	N0	T3a		NO		not_fused	not_fused	not_fused	not_fused																		8279	13.4008	mid
entry_205	TCGA	TCGA-CH-5764-01	TCGA-CH-5764-01	prim	WHITE		66	14	7	7	poly_a	PROSTATE	Bilateral	Peripheral Zone		NEGATIVE	N0	T3b		NO		fused	not_fused	not_fused	not_fused																		8278	13.4046	mid
entry_275	TCGA	TCGA-G9-6343-01	TCGA-G9-6343-01	prim	WHITE		62		7	7	poly_a	PROSTATE	Bilateral		Apex|Base			T2c	T2a	NO		not_fused	not_fused	not_fused	not_fused																		11860	13.4061	mid
entry_780	PRJNA477449	Pat23	N0_153T	prim			57	12.1	7		poly_a	PROSTATE				NEGATIVE	N0	T3b				not_fused																					6001	13.4074	mid
entry_734	GSE120741	P531T	P531T	prim							poly_a	PROSTATE								YES																							3690	13.4157	mid
entry_176	TCGA	TCGA-CH-5767-01	TCGA-CH-5767-01	prim	WHITE		66	11.6	7	7	poly_a	PROSTATE	Bilateral	Peripheral Zone		NEGATIVE	N0	T2c		NO		not_fused	not_fused	not_fused	not_fused																		17635	13.4311	mid
entry_211	TCGA	TCGA-CH-5737-01	TCGA-CH-5737-01	prim	WHITE		73	14.7	7	7	poly_a	PROSTATE	Bilateral	Peripheral Zone		NEGATIVE	N0	T2c		NO		not_fused	not_fused	not_fused	not_fused																		18625	13.4426	mid
entry_217	TCGA	TCGA-CH-5739-01	TCGA-CH-5739-01	prim	WHITE		65	4.8	7	7	poly_a	PROSTATE	Left	Peripheral Zone		NEGATIVE	N0	T3a		NO		fused	not_fused	not_fused	not_fused																		17992	13.4495	mid
entry_396	TCGA	TCGA-G9-6498-01	TCGA-G9-6498-01	prim	WHITE		53		7	7	poly_a	PROSTATE	Bilateral		Apex			T3a	T1c	YES	1342	not_fused	not_fused	not_fused	not_fused																		13838	13.4497	mid
entry_394	TCGA	TCGA-G9-6339-01	TCGA-G9-6339-01	prim	WHITE		58		7	7	poly_a	PROSTATE	Bilateral		Apex|Middle|Base	NEGATIVE	N0	T3b	T3b	YES	1634	not_fused	fused	not_fused	not_fused																		11965	13.4517	mid
entry_632	TCGA	TCGA-EJ-AB27-01	TCGA-EJ-AB27-01	prim	WHITE		51		6	6	poly_a	PROSTATE	Bilateral			NEGATIVE	N0	T2c	T1c	NO		not_fused	not_fused	fused	not_fused																		28620	13.4599	mid
entry_466	TCGA	TCGA-EJ-A7NM-01	TCGA-EJ-A7NM-01	prim	WHITE		64		9	9	poly_a	PROSTATE	Bilateral			POSITIVE	N1	T3b	T3b	NO		not_fused	not_fused	not_fused	not_fused																		18268	13.4606	mid
entry_663	TCGA	TCGA-XK-AAIV-01	TCGA-XK-AAIV-01	prim	WHITE		63		10	10	poly_a	PROSTATE	Bilateral		Apex|Middle|Base	POSITIVE	N1	T3b	T1c	NO		not_fused	not_fused	not_fused	not_fused																		10037	13.4619	mid
entry_436	TCGA	TCGA-HC-A6AN-01	TCGA-HC-A6AN-01	prim	WHITE		67		7	7	poly_a	PROSTATE	Bilateral			NEGATIVE	N0	T3a	T1c	NO		fused	not_fused	not_fused	not_fused																		12632	13.462	mid
entry_369	TCGA	TCGA-J9-A52B-01	TCGA-J9-A52B-01	prim	WHITE		62	7.2	9	9	poly_a	PROSTATE	Bilateral	Overlapping	Apex|Middle|Base	NEGATIVE	N0	T3b	T3b	YES	85	fused	not_fused	not_fused	not_fused																		12958	13.468	mid
entry_182	TCGA	TCGA-G9-6363-01	TCGA-G9-6363-01	prim	WHITE		64	4.6	7	7	poly_a	PROSTATE	Bilateral		Base	NEGATIVE	N0	T4	T2b	NO		fused	not_fused	not_fused	not_fused																		6837	13.4782	mid
entry_498	TCGA	TCGA-VP-A875-01	TCGA-VP-A875-01	prim	BLACK		67		7	7	poly_a	PROSTATE	Bilateral	Overlapping	Apex|Base	NEGATIVE	N0	T3a	T2a	NO		fused	not_fused	not_fused	not_fused																		19741	13.4831	mid
entry_851	PRJEB21092	V37	452LP	prim			67	4.1	6		total_rna	PROSTATE				NEGATIVE		T2c	T2a																								121838	13.4866	mid
entry_490	TCGA	TCGA-VP-A878-01	TCGA-VP-A878-01	prim	WHITE		58		9	9	poly_a	PROSTATE	Bilateral	Overlapping	Apex|Base	POSITIVE	N1	T2c	T1c	YES	98	not_fused	not_fused	not_fused	not_fused																		16635	13.4879	mid
entry_698	GSE120741	P534T	P534T	prim							poly_a	PROSTATE								NO																							3486	13.4912	mid
entry_800	PRJNA477449	Pat32	N0_206T	prim			69	15.6	7		poly_a	PROSTATE				NEGATIVE	N0	?3?				not_fused																					11940	13.495	mid
entry_641	TCGA	TCGA-ZG-A9L5-01	TCGA-ZG-A9L5-01	prim	WHITE		58		9	9	poly_a	PROSTATE	Bilateral	Overlapping	Apex|Middle|Base	POSITIVE	N1	T4	T2a	NO		not_fused	not_fused	not_fused	not_fused																		25505	13.4988	mid
entry_408	TCGA	TCGA-HC-A6HY-01	TCGA-HC-A6HY-01	prim	WHITE		51		7	7	poly_a	PROSTATE	Bilateral					T2c	T1c	NO		fused	not_fused	not_fused	not_fused																		14273	13.5038	mid
entry_265	TCGA	TCGA-HC-7744-01	TCGA-HC-7744-01	prim	WHITE		46	4.4	7	7	poly_a	PROSTATE	Bilateral		Apex|Middle|Base	NEGATIVE	N0	T3b		NO		fused	not_fused	not_fused	not_fused																		20085	13.5221	mid
entry_294	TCGA	TCGA-HC-7747-01	TCGA-HC-7747-01	prim	WHITE		52	3.5	7	7	poly_a	PROSTATE	Bilateral		Apex|Middle|Base	NEGATIVE	N0	T2c	T2b	NO		fused	not_fused	not_fused	not_fused																		17040	13.5253	mid
entry_651	TCGA	TCGA-ZG-A9KY-01	TCGA-ZG-A9KY-01	prim	WHITE		73		9	9	poly_a	PROSTATE	Bilateral	Overlapping	Apex|Middle|Base	POSITIVE	N1	T4	T1c	NO		not_fused	not_fused	not_fused	not_fused																		24226	13.5282	mid
entry_379	TCGA	TCGA-HC-8216-01	TCGA-HC-8216-01	prim	WHITE		58	5.2	7	7	poly_a	PROSTATE	Right		Middle|Base	NEGATIVE	N0	T3a	T2a	NO		not_fused	not_fused	not_fused	not_fused																		16255	13.5458	mid
entry_215	TCGA	TCGA-CH-5748-01	TCGA-CH-5748-01	prim	WHITE		64	1.6	7	7	poly_a	PROSTATE	Bilateral			NEGATIVE	N0	T3a		NO		not_fused	not_fused	not_fused	not_fused																		18974	13.5574	mid
entry_636	TCGA	TCGA-J4-AAU2-01	TCGA-J4-AAU2-01	prim	WHITE		59		6	6	poly_a	PROSTATE	Bilateral			NEGATIVE	N0	T2c		NO		not_fused	not_fused	not_fused	not_fused																		14397	13.5674	mid
entry_777	PRJNA477449	Pat26	N0_179T	prim			66	16.5	9		poly_a	PROSTATE				NEGATIVE	N0	T3a				not_fused																					6776	13.5721	mid
entry_416	TCGA	TCGA-EJ-A65D-01	TCGA-EJ-A65D-01	prim	WHITE		66		8	8	poly_a	PROSTATE	Bilateral			NEGATIVE	N0	T3a	T3a	NO		fused	not_fused	not_fused	not_fused																		15704	13.5834	mid
entry_752	GSE120741	P342T	P342T	prim							poly_a	PROSTATE								NO																							4878	13.5922	mid
entry_491	TCGA	TCGA-VN-A88M-01	TCGA-VN-A88M-01	prim	BLACK		55		7	7	poly_a	PROSTATE	Bilateral		Middle	NEGATIVE	N0	T2c	T1c	NO		fused	not_fused	not_fused	not_fused																		12271	13.594	mid
entry_547	TCGA	TCGA-KK-A8I6-01	TCGA-KK-A8I6-01	prim	WHITE		58		7	7	poly_a	PROSTATE	Bilateral	Peripheral Zone	Apex|Middle|Base	NEGATIVE	N0	T3a	T2b	NO		fused	not_fused	not_fused	not_fused																		20247	13.5984	mid
entry_209	TCGA	TCGA-EJ-5515-01	TCGA-EJ-5515-01	prim	WHITE		60	4.8	7	7	poly_a	PROSTATE	Right		Apex|Middle|Base	NEGATIVE	N0	T3a	T1c	NO		not_fused	not_fused	not_fused	not_fused																		18204	13.5988	mid
entry_801	PRJNA477449	Pat33	N0_221T	prim			65	5.97	7		poly_a	PROSTATE				NEGATIVE	N0	?3b				not_fused																					4126	13.6086	mid
entry_486	TCGA	TCGA-EJ-A7NJ-01	TCGA-EJ-A7NJ-01	prim	WHITE		59		8	8	poly_a	PROSTATE	Bilateral			NEGATIVE	N0	T2c	T2c	NO		not_fused	not_fused	not_fused	not_fused																		18853	13.6097	mid
entry_749	GSE120741	P618T	P618T	prim							poly_a	PROSTATE								YES																							4712	13.6143	mid
entry_462	TCGA	TCGA-KC-A4BR-01	TCGA-KC-A4BR-01	prim	WHITE		75		9	9	poly_a	PROSTATE	Bilateral	Peripheral Zone	Apex|Middle|Base	POSITIVE	N1	T3b	T2	YES	1022	fused	not_fused	not_fused	not_fused																		15967	13.6216	mid
entry_351	TCGA	TCGA-FC-A4JI-01	TCGA-FC-A4JI-01	prim	ASIAN		70	51.7	8	8	poly_a	PROSTATE	Bilateral	Central Zone	Apex|Middle|Base			T3a	T4	NO		not_fused	not_fused	not_fused	not_fused																		19654	13.6223	mid
entry_178	TCGA	TCGA-G9-6336-01	TCGA-G9-6336-01	prim	WHITE		57	10.6	7	7	poly_a	PROSTATE	Bilateral		Apex|Base	NEGATIVE	N0		T2c	NO		fused	fused	not_fused	not_fused																		15011	13.6449	mid
entry_348	TCGA	TCGA-HC-8264-01	TCGA-HC-8264-01	prim	WHITE		60	13.4	9	9	poly_a	PROSTATE	Bilateral			POSITIVE	N1	T3b		NO		not_fused	not_fused	not_fused	not_fused																		23459	13.6498	mid
entry_845	PRJEB21092	V34	686RP	prim			64	5.2	6		total_rna	PROSTATE				NEGATIVE		T2c	T2a																								93110	13.6506	mid
entry_482	TCGA	TCGA-J9-A8CK-01	TCGA-J9-A8CK-01	prim	WHITE		66		9	9	poly_a	PROSTATE	Bilateral	Overlapping	Apex|Middle|Base			T3a	T3a	NO		fused	not_fused	not_fused	not_fused																		17086	13.6551	mid
entry_389	TCGA	TCGA-KK-A59V-01	TCGA-KK-A59V-01	prim	WHITE		64		9	9	poly_a	PROSTATE	Bilateral	Peripheral Zone	Apex|Middle|Base	NEGATIVE	N0	T3b	T3a	NO		not_fused	not_fused	not_fused	not_fused																		15892	13.6585	mid
entry_713	GSE120741	P823T	P823T	prim							poly_a	PROSTATE								YES																							6037	13.6593	mid
entry_613	TCGA	TCGA-V1-A9OQ-01	TCGA-V1-A9OQ-01	prim	WHITE		67		6	6	poly_a	PROSTATE	Bilateral	Peripheral Zone	Apex			T3a	T1c	NO		not_fused	not_fused	not_fused	not_fused																		9651	13.6668	mid
entry_681	GSE120741	P223T	P223T	prim							poly_a	PROSTATE								YES																							7415	13.6799	mid
entry_675	TCGA	TCGA-ZG-A9L0-01	TCGA-ZG-A9L0-01	prim	WHITE		71		9	9	poly_a	PROSTATE	Bilateral	Overlapping	Apex|Middle|Base	POSITIVE	N1	T3b		NO		not_fused	not_fused	not_fused	not_fused																		17463	13.7107	mid
entry_766	GSE120741	P265T	P265T	prim							poly_a	PROSTATE								YES																							3371	13.7162	mid
entry_552	TCGA	TCGA-TK-A8OK-01	TCGA-TK-A8OK-01	prim	WHITE		73		7	7	poly_a	PROSTATE	Right	Overlapping						NO		not_fused	not_fused	not_fused	not_fused																		17813	13.7191	mid
entry_368	TCGA	TCGA-EJ-A46B-01	TCGA-EJ-A46B-01	prim	WHITE		66		8	8	poly_a	PROSTATE	Bilateral			NEGATIVE	N0	T3a	T1c	NO		not_fused	not_fused	not_fused	not_fused																		14103	13.7235	mid
entry_748	GSE120741	P611T	P611T	prim							poly_a	PROSTATE								NO																							5205	13.728	mid
entry_719	GSE120741	P450T	P450T	prim							poly_a	PROSTATE								YES																							3777	13.7408	mid
entry_533	TCGA	TCGA-XA-A8JR-01	TCGA-XA-A8JR-01	prim			68		7	7	poly_a	PROSTATE	Bilateral			NEGATIVE	N0	T2c		NO		not_fused	not_fused	not_fused	not_fused																		15273	13.7432	mid
entry_392	TCGA	TCGA-KK-A5A1-01	TCGA-KK-A5A1-01	prim	BLACK		72		9	9	poly_a	PROSTATE	Bilateral	Overlapping	Apex|Middle|Base	NEGATIVE	N0	T3b	T3a	NO		not_fused	not_fused	not_fused	not_fused																		17165	13.7456	mid
entry_871	PRJEB21092	V47	494LP	prim			58	7.57	6		total_rna	PROSTATE				NEGATIVE		T2c	T1c																								137480	13.7589	mid
entry_188	TCGA	TCGA-EJ-5542-01	TCGA-EJ-5542-01	prim	WHITE		60	19.3	7	7	poly_a	PROSTATE	Bilateral		Apex|Middle|Base	NEGATIVE	N0	T3a	T2b	NO		fused	not_fused	not_fused	not_fused																		28491	13.7668	mid
entry_208	TCGA	TCGA-EJ-5498-01	TCGA-EJ-5498-01	prim	WHITE		56	5	7	7	poly_a	PROSTATE	Bilateral	Overlapping	Middle	NEGATIVE	N0	T2c	T2c	NO		fused	not_fused	not_fused	not_fused																		16152	13.7733	mid
entry_820	PRJEB21092	V21	703LP	prim			71	0.86	7		total_rna	PROSTATE				NEGATIVE		T3a	T2a																								158758	13.7813	mid
entry_263	TCGA	TCGA-H9-7775-01	TCGA-H9-7775-01	prim	WHITE		68	7.2	7	7	poly_a	PROSTATE	Right					T2c		NO		not_fused	not_fused	not_fused	not_fused																		25791	13.7893	mid
entry_225	TCGA	TCGA-CH-5791-01	TCGA-CH-5791-01	prim	WHITE		72	10.1	7	7	poly_a	PROSTATE	Bilateral	Peripheral Zone		NEGATIVE	N0	T3a		NO		fused	not_fused	not_fused	not_fused																		14996	13.7909	mid
entry_528	TCGA	TCGA-V1-A8MF-01	TCGA-V1-A8MF-01	prim	BLACK		65		6	6	poly_a	PROSTATE	Bilateral	Peripheral Zone	Apex	NEGATIVE	N0	T3a	T2c	NO		not_fused	not_fused	not_fused	not_fused																		13372	13.8015	mid
entry_234	TCGA	TCGA-EJ-7792-01	TCGA-EJ-7792-01	prim	WHITE		53	4.6	7	7	poly_a	PROSTATE	Bilateral		Apex|Middle	NEGATIVE	N0	T2c	T1c	NO		not_fused	not_fused	not_fused	not_fused																		26166	13.8029	mid
entry_812	PRJEB21092	V16	1045LP	prim			65	8.8	9		total_rna	PROSTATE				NEGATIVE		T3b	T2c																								121694	13.8105	mid
entry_802	PRJNA477449	Pat19	N0_114T	prim			70	8.1	6		poly_a	PROSTATE				NEGATIVE	N0	T3b				fused																					5830	13.8159	mid
entry_750	GSE120741	P643T	P643T	prim							poly_a	PROSTATE								YES																							8414	13.8159	mid
entry_483	TCGA	TCGA-J9-A8CM-01	TCGA-J9-A8CM-01	prim	WHITE		66		9	9	poly_a	PROSTATE	Bilateral	Peripheral Zone	Apex|Middle|Base	POSITIVE	N1	T3b	T2c	YES	344	fused	not_fused	not_fused	not_fused																		16157	13.8186	mid
entry_465	TCGA	TCGA-KK-A7AY-01	TCGA-KK-A7AY-01	prim	WHITE		60		7	7	poly_a	PROSTATE	Bilateral	Peripheral Zone	Apex|Middle|Base	NEGATIVE	N0	T2c	T2a	YES	1124	not_fused	not_fused	not_fused	not_fused																		11571	13.8265	mid
entry_282	TCGA	TCGA-EJ-7317-01	TCGA-EJ-7317-01	prim	WHITE		71	14	7	7	poly_a	PROSTATE	Bilateral		Apex|Middle	NEGATIVE	N0	T2c	T1c	NO		not_fused	not_fused	not_fused	not_fused																		21507	13.8271	mid
entry_740	GSE120741	P261T	P261T	prim							poly_a	PROSTATE								YES																							4303	13.8346	mid
entry_810	PRJEB21092	V15	1039LP	prim			59	27.5	7		total_rna	PROSTATE				POSITIVE		T2c	T2b																								140350	13.8346	mid
entry_635	TCGA	TCGA-G9-7509-01	TCGA-G9-7509-01	prim	BLACK		48		6	6	poly_a	PROSTATE	Bilateral		Apex|Middle|Base			T2c	T1c	NO		fused	not_fused	not_fused	not_fused																		20672	13.838	mid
entry_366	TCGA	TCGA-KC-A4BL-01	TCGA-KC-A4BL-01	prim	BLACK		65		7	7	poly_a	PROSTATE	Bilateral	Peripheral Zone	Middle|Base	NEGATIVE	N0	T2c	T1c	YES	193	not_fused	not_fused	not_fused	not_fused																		21329	13.8506	mid
entry_356	TCGA	TCGA-G9-6351-01	TCGA-G9-6351-01	prim	WHITE		51	6.8	7	7	poly_a	PROSTATE	Bilateral		Apex			T2c	T1c	NO		fused	not_fused	not_fused	fused																		24271	13.8513	mid
entry_413	TCGA	TCGA-HC-A6HX-01	TCGA-HC-A6HX-01	prim	WHITE		55		7	7	poly_a	PROSTATE	Bilateral			NEGATIVE	N0	T2c	T1c	NO		not_fused	not_fused	not_fused	not_fused																		14705	13.8528	mid
entry_245	TCGA	TCGA-HC-7748-01	TCGA-HC-7748-01	prim	WHITE		60	7.5	6	6	poly_a	PROSTATE	Right			NEGATIVE	N0	T2a		NO		fused	not_fused	not_fused	not_fused																		37212	13.889	mid
entry_372	TCGA	TCGA-J9-A52C-01	TCGA-J9-A52C-01	prim	WHITE		57		9	9	poly_a	PROSTATE	Bilateral	Overlapping	Apex|Middle|Base			T3b	T1c	NO		not_fused	not_fused	not_fused	not_fused																		13662	13.8914	mid
entry_431	TCGA	TCGA-KK-A6E3-01	TCGA-KK-A6E3-01	prim	BLACK		56		7	7	poly_a	PROSTATE	Bilateral	Transition Zone	Apex|Middle|Base	NEGATIVE	N0	T2c	T1c	NO		not_fused	not_fused	not_fused	not_fused																		14664	13.8989	mid
entry_592	TCGA	TCGA-V1-A8WL-01	TCGA-V1-A8WL-01	prim	BLACK		64		7	7	poly_a	PROSTATE	Bilateral	Peripheral Zone	Apex	NEGATIVE	N0	T3a	T1c	NO		not_fused	not_fused	not_fused	not_fused																		15889	13.9024	mid
entry_236	TCGA	TCGA-EJ-7783-01	TCGA-EJ-7783-01	prim	WHITE		70	12.8	7	7	poly_a	PROSTATE	Bilateral			NEGATIVE	N0	T3a	T2c	YES	81	fused	not_fused	not_fused	not_fused																		33515	13.9045	mid
entry_751	GSE120741	P298T	P298T	prim							poly_a	PROSTATE								YES																							9075	13.9072	mid
entry_325	TCGA	TCGA-HC-8262-01	TCGA-HC-8262-01	prim	WHITE		57	4.7	8	8	poly_a	PROSTATE	Bilateral			NEGATIVE	N0	T2c		NO		fused	not_fused	not_fused	not_fused																		29510	13.9097	mid
entry_183	TCGA	TCGA-CH-5766-01	TCGA-CH-5766-01	prim	WHITE		55	13.9	7	7	poly_a	PROSTATE	Bilateral	Peripheral Zone		POSITIVE	N1	T3a		NO		not_fused	not_fused	not_fused	not_fused																		28596	13.9098	mid
entry_567	TCGA	TCGA-YL-A8S8-01	TCGA-YL-A8S8-01	prim	WHITE		68		9	9	poly_a	PROSTATE	Bilateral	Overlapping	Apex|Middle|Base	NEGATIVE	N0	T3a		YES	679	not_fused	not_fused	not_fused	not_fused																		22500	13.9106	mid
entry_727	GSE120741	P305T	P305T	prim							poly_a	PROSTATE								NO																							9763	13.9108	mid
entry_712	GSE120741	P811T	P811T	prim							poly_a	PROSTATE								YES																							8916	13.9316	mid
entry_701	GSE120741	P680T	P680T	prim							poly_a	PROSTATE								NO																							8782	13.9447	mid
entry_722	GSE120741	P488T	P488T	prim							poly_a	PROSTATE								YES																							7614	13.9465	mid
entry_514	TCGA	TCGA-KK-A8I4-01	TCGA-KK-A8I4-01	prim	WHITE		64		7	7	poly_a	PROSTATE	Left	Peripheral Zone	Apex|Middle|Base	POSITIVE	N1	T3b	T2c	YES	1155	fused	not_fused	not_fused	not_fused																		24723	13.9467	mid
entry_464	TCGA	TCGA-EJ-A6RA-01	TCGA-EJ-A6RA-01	prim	WHITE		70		8	8	poly_a	PROSTATE	Bilateral			POSITIVE	N1	T3b	T3b	YES	353	not_fused	not_fused	not_fused	not_fused																		19357	13.9495	mid
entry_601	TCGA	TCGA-2A-A8VV-01	TCGA-2A-A8VV-01	prim			52		6	6	poly_a	PROSTATE	Right	Peripheral Zone	Apex|Middle	NEGATIVE	N0	T2b	T2b	NO		fused	not_fused	not_fused	not_fused																		20493	13.9512	mid
entry_555	TCGA	TCGA-YL-A8HM-01	TCGA-YL-A8HM-01	prim	WHITE		66		9	9	poly_a	PROSTATE	Bilateral	Overlapping	Apex|Middle|Base	NEGATIVE	N0	T3b		NO		not_fused	not_fused	not_fused	not_fused																		23311	13.9607	mid
entry_578	TCGA	TCGA-ZG-A8QW-01	TCGA-ZG-A8QW-01	prim	WHITE		72		9	9	poly_a	PROSTATE	Bilateral	Overlapping	Middle	POSITIVE	N1	T3b	T3a	NO		not_fused	not_fused	not_fused	not_fused																		15735	13.9632	mid
entry_781	PRJNA477449	Pat22	N0_144T	prim			51	19	7		poly_a	PROSTATE				NEGATIVE	N0	T3a				not_fused																					6854	13.9677	mid
entry_808	PRJEB21092	V14	924LP	prim			51	19.7	10		total_rna	PROSTATE				POSITIVE		T3a	T2a																								76609	13.968	mid
entry_607	TCGA	TCGA-G9-A9S7-01	TCGA-G9-A9S7-01	prim	WHITE		55		8	8	poly_a	PROSTATE	Bilateral	Overlapping	Apex|Middle	NEGATIVE	N0	T3a	T2a	NO		fused	not_fused	not_fused	not_fused																		24514	13.9755	mid
entry_525	TCGA	TCGA-KK-A8IH-01	TCGA-KK-A8IH-01	prim	WHITE		50		7	7	poly_a	PROSTATE	Bilateral	Peripheral Zone	Apex|Middle|Base	NEGATIVE	N0	T3a	T2b	NO		fused	not_fused	not_fused	not_fused																		15489	13.9819	mid
entry_382	TCGA	TCGA-EJ-A65M-01	TCGA-EJ-A65M-01	prim	BLACK		65		6	6	poly_a	PROSTATE	Bilateral			NEGATIVE	N0	T2c	T2c	NO		not_fused	not_fused	not_fused	not_fused																		20963	13.9874	mid
entry_336	TCGA	TCGA-G9-7521-01	TCGA-G9-7521-01	prim	WHITE		52	26.3	8	8	poly_a	PROSTATE	Bilateral		Apex|Base	POSITIVE	N1	T3a	T3a	NO		not_fused	not_fused	not_fused	not_fused																		35872	13.9911	mid
entry_577	TCGA	TCGA-YL-A9WH-01	TCGA-YL-A9WH-01	prim	WHITE		67		9	9	poly_a	PROSTATE	Bilateral	Overlapping	Apex|Middle|Base	POSITIVE	N1	T3b		NO		not_fused	not_fused	not_fused	not_fused																		24953	13.9963	mid
entry_264	TCGA	TCGA-G9-6377-01	TCGA-G9-6377-01	prim	WHITE		61	3.6	7	7	poly_a	PROSTATE	Bilateral		Apex|Base	NEGATIVE	N0	T2c	T2b	NO		fused	not_fused	not_fused	not_fused																		25810	14.0056	mid
entry_575	TCGA	TCGA-YJ-A8SW-01	TCGA-YJ-A8SW-01	prim			67		9	9	poly_a	PROSTATE	Right			NEGATIVE	N0	T3b	T1c	YES	148	not_fused	not_fused	not_fused	not_fused																		27341	14.0305	mid
entry_299	TCGA	TCGA-CH-5771-01	TCGA-CH-5771-01	prim	WHITE		63	8.1	7	7	poly_a	PROSTATE	Bilateral			NEGATIVE	N0	T2c		NO		not_fused	not_fused	not_fused	not_fused																		43987	14.033	mid
entry_363	TCGA	TCGA-G9-6369-01	TCGA-G9-6369-01	prim	WHITE		55		7	7	poly_a	PROSTATE	Bilateral		Base	NEGATIVE	N0	T2c	T1c	NO		not_fused	not_fused	not_fused	not_fused																		19026	14.0357	mid
entry_660	TCGA	TCGA-ZG-A9LZ-01	TCGA-ZG-A9LZ-01	prim	WHITE		66		9	9	poly_a	PROSTATE	Bilateral	Overlapping	Apex|Middle|Base	NEGATIVE	N0	T3b	T3a	YES	310	fused	not_fused	not_fused	not_fused																		28222	14.0422	mid
entry_346	TCGA	TCGA-EJ-8470-01	TCGA-EJ-8470-01	prim	BLACK		58		7	7	poly_a	PROSTATE	Bilateral			NEGATIVE	N0	T2c	T2c	NO		not_fused	not_fused	not_fused	not_fused																		35380	14.0575	mid
entry_193	TCGA	TCGA-G9-6371-01	TCGA-G9-6371-01	prim	WHITE		58	6.3	6	6	poly_a	PROSTATE	Bilateral		Apex|Base			T2c	T1c	NO		not_fused	not_fused	not_fused	fused																		29844	14.0594	mid
entry_175	TCGA	TCGA-G9-6378-01	TCGA-G9-6378-01	prim	BLACK		54	4.2	7	7	poly_a	PROSTATE	Bilateral		Apex|Base			T2c	T1c	NO		not_fused	not_fused	not_fused	not_fused																		17477	14.073	mid
entry_493	TCGA	TCGA-VP-A879-01	TCGA-VP-A879-01	prim	WHITE		70		9	9	poly_a	PROSTATE	Right	Overlapping	Apex|Base	NEGATIVE	N0	T2b	T1c	NO		fused	not_fused	not_fused	not_fused																		23019	14.0796	mid
entry_717	GSE120741	P433T	P433T	prim							poly_a	PROSTATE								NO																							5110	14.0812	mid
entry_418	TCGA	TCGA-QU-A6IO-01	TCGA-QU-A6IO-01	prim	BLACK		53		6	6	poly_a	PROSTATE	Bilateral		Apex|Middle|Base	NEGATIVE	N0	T2c	T1c	NO		not_fused	not_fused	not_fused	not_fused																		19912	14.0818	mid
entry_602	TCGA	TCGA-2A-A8VX-01	TCGA-2A-A8VX-01	prim	WHITE		70		8	8	poly_a	PROSTATE	Bilateral	Peripheral Zone	Middle	NEGATIVE	N0	T3b	T2c	NO		not_fused	not_fused	not_fused	not_fused																		20759	14.0882	mid
entry_583	TCGA	TCGA-YL-A8SJ-01	TCGA-YL-A8SJ-01	prim	WHITE		60		9	9	poly_a	PROSTATE	Bilateral	Overlapping	Middle|Base	NEGATIVE	N0	T3b		YES	752	not_fused	not_fused	not_fused	not_fused																		20320	14.0941	mid
entry_380	TCGA	TCGA-HC-A631-01	TCGA-HC-A631-01	prim	WHITE		67	3.3	9	9	poly_a	PROSTATE	Bilateral			NEGATIVE	N0	T2c	T2	NO		not_fused	not_fused	not_fused	not_fused																		23644	14.098	mid
entry_833	PRJEB21092	V27	1078LP	prim			72	5.8	9		total_rna	PROSTATE				POSITIVE		T3b	T2a																								154733	14.1088	mid
entry_427	TCGA	TCGA-H9-A6BY-01	TCGA-H9-A6BY-01	prim	WHITE		63		7	7	poly_a	PROSTATE	Bilateral	Overlapping		NEGATIVE	N0	T3a	T1c	NO		fused	not_fused	not_fused	not_fused																		19896	14.1088	mid
entry_757	GSE120741	P511T	P511T	prim							poly_a	PROSTATE								NO																							7892	14.1121	mid
entry_761	GSE120741	P552T	P552T	prim							poly_a	PROSTATE								YES																							6208	14.1122	mid
entry_767	GSE120741	P272T	P272T	prim							poly_a	PROSTATE								NO																							3754	14.1148	mid
entry_421	TCGA	TCGA-FC-A66V-01	TCGA-FC-A66V-01	prim	WHITE		74		7	7	poly_a	PROSTATE	Bilateral	Overlapping	Middle|Base	NEGATIVE	N0	T3b	T3b	NO		not_fused	not_fused	not_fused	not_fused																		18932	14.1167	mid
entry_387	TCGA	TCGA-HC-7817-01	TCGA-HC-7817-01	prim	WHITE		52		7	7	poly_a	PROSTATE	Bilateral		Apex|Middle|Base			T3b		NO		not_fused	not_fused	not_fused	not_fused																		25148	14.1205	mid
entry_530	TCGA	TCGA-KK-A8IC-01	TCGA-KK-A8IC-01	prim	WHITE		54		9	9	poly_a	PROSTATE	Bilateral	Peripheral Zone	Apex|Middle|Base	NEGATIVE	N0	T3b	T1c	YES	1060	fused	not_fused	not_fused	not_fused																		28842	14.1254	mid
entry_331	TCGA	TCGA-HC-8266-01	TCGA-HC-8266-01	prim	WHITE		55	5.1	8	8	poly_a	PROSTATE	Bilateral			NEGATIVE	N0	T3b		NO		not_fused	not_fused	not_fused	not_fused																		27775	14.1257	mid
entry_242	TCGA	TCGA-HC-7736-01	TCGA-HC-7736-01	prim	WHITE		59	5	7	7	poly_a	PROSTATE	Bilateral		Middle|Base	NEGATIVE	N0	T2c	T2b	NO		not_fused	not_fused	not_fused	not_fused																		43575	14.1258	mid
entry_710	GSE120741	P747T	P747T	prim							poly_a	PROSTATE								NO																							6724	14.1272	mid
entry_453	TCGA	TCGA-EJ-A46D-01	TCGA-EJ-A46D-01	prim	WHITE		53		8	8	poly_a	PROSTATE	Bilateral			NEGATIVE	N0	T2c	T2c	NO		fused	not_fused	not_fused	not_fused																		19303	14.129	mid
entry_649	TCGA	TCGA-V1-A9OY-01	TCGA-V1-A9OY-01	prim	WHITE		57		7	7	poly_a	PROSTATE	Bilateral	Peripheral Zone	Apex	POSITIVE	N1	T3a	T2	NO		fused	not_fused	not_fused	not_fused																		23838	14.1303	mid
entry_423	TCGA	TCGA-J4-A67O-01	TCGA-J4-A67O-01	prim	WHITE		59		7	7	poly_a	PROSTATE	Bilateral	Peripheral Zone	Apex	NEGATIVE	N0	T2c	T2a	NO		not_fused	not_fused	not_fused	not_fused																		14729	14.1324	mid
entry_489	TCGA	TCGA-VP-A87K-01	TCGA-VP-A87K-01	prim	WHITE		63		8	8	poly_a	PROSTATE	Bilateral	Overlapping	Apex|Base	NEGATIVE	N0	T3b	T1c	YES	473	fused	not_fused	not_fused	not_fused																		31210	14.1347	mid
entry_543	TCGA	TCGA-HC-A8CY-01	TCGA-HC-A8CY-01	prim	WHITE		63		9	9	poly_a	PROSTATE	Bilateral	Overlapping		POSITIVE	N1	T3a	T1c	NO		not_fused	fused	not_fused	not_fused																		27562	14.1381	mid
entry_573	TCGA	TCGA-XJ-A9DI-01	TCGA-XJ-A9DI-01	prim	WHITE		62		9	9	poly_a	PROSTATE		Peripheral Zone	Base	NEGATIVE	N0	T3b	T2b	NO		fused	not_fused	not_fused	not_fused																		23399	14.1438	mid
entry_639	TCGA	TCGA-HC-A9TE-01	TCGA-HC-A9TE-01	prim	WHITE		64		9	9	poly_a	PROSTATE	Bilateral	Overlapping	Apex|Middle|Base	NEGATIVE	N0	T3b	T2c	NO		not_fused	not_fused	not_fused	not_fused																		18768	14.1446	mid
entry_764	GSE120741	P254T	P254T	prim							poly_a	PROSTATE																															2625	14.1453	mid
entry_308	TCGA	TCGA-EJ-5530-01	TCGA-EJ-5530-01	prim	WHITE		61	9.2	7	7	poly_a	PROSTATE	Bilateral		Apex|Middle	NEGATIVE	N0	T2c	T2c	NO		fused	not_fused	not_fused	not_fused																		41967	14.1478	mid
entry_223	TCGA	TCGA-CH-5789-01	TCGA-CH-5789-01	prim	WHITE		61	5.7	7	7	poly_a	PROSTATE	Bilateral	Peripheral Zone		NEGATIVE	N0	T3a		NO		fused	not_fused	not_fused	not_fused																		24150	14.1576	mid
entry_527	TCGA	TCGA-VP-A876-01	TCGA-VP-A876-01	prim	WHITE		46		8	8	poly_a	PROSTATE	Bilateral	Overlapping	Apex|Base	NEGATIVE	N0	T2c	T1c	NO		fused	not_fused	not_fused	not_fused																		21023	14.1631	mid
entry_628	TCGA	TCGA-V1-A9OF-01	TCGA-V1-A9OF-01	prim	WHITE		49		6	6	poly_a	PROSTATE	Bilateral	Peripheral Zone	Apex			T2c	T1c	NO		not_fused	not_fused	not_fused	not_fused																		21047	14.1675	mid
entry_538	TCGA	TCGA-KK-A8I9-01	TCGA-KK-A8I9-01	prim			61		8	8	poly_a	PROSTATE	Bilateral	Peripheral Zone	Apex|Middle|Base	NEGATIVE	N0	T3a	T2b	NO		not_fused	not_fused	not_fused	not_fused																		22681	14.1727	mid
entry_771	GSE120741	P266T	P266T	prim							poly_a	PROSTATE								NO																							7215	14.1756	mid
entry_251	TCGA	TCGA-CH-5765-01	TCGA-CH-5765-01	prim	WHITE		55	37.9	7	7	poly_a	PROSTATE	Bilateral			NEGATIVE	N0	T3a		NO		fused	not_fused	not_fused	not_fused																		33600	14.176	mid
entry_259	TCGA	TCGA-HC-7078-01	TCGA-HC-7078-01	prim	WHITE		69	25	7	7	poly_a	PROSTATE	Bilateral			NEGATIVE	N0	T3a	T1c	NO		not_fused	not_fused	not_fused	not_fused																		26812	14.1805	mid
entry_430	TCGA	TCGA-HC-A6AP-01	TCGA-HC-A6AP-01	prim	WHITE		61		7	7	poly_a	PROSTATE	Bilateral	Overlapping				T2c	T1c	NO		not_fused	not_fused	not_fused	not_fused																		21999	14.1839	mid
entry_477	TCGA	TCGA-KK-A7AQ-01	TCGA-KK-A7AQ-01	prim	WHITE		62		7	7	poly_a	PROSTATE	Bilateral	Peripheral Zone	Apex|Middle	NEGATIVE	N0	T2c	T2a	YES	1217	not_fused	not_fused	not_fused	not_fused																		19244	14.1965	mid
entry_404	TCGA	TCGA-KK-A6E6-01	TCGA-KK-A6E6-01	prim	WHITE		69	10.3	9	9	poly_a	PROSTATE	Bilateral	Peripheral Zone	Apex|Middle|Base	NEGATIVE	N0	T3a	T2b	NO		fused	not_fused	not_fused	not_fused																		25705	14.2136	mid
entry_504	TCGA	TCGA-VP-A87C-01	TCGA-VP-A87C-01	prim	BLACK		67		7	7	poly_a	PROSTATE	Bilateral	Overlapping	Apex|Base	NEGATIVE	N0	T2c	T1c	NO		fused	not_fused	not_fused	not_fused																		28561	14.2186	mid
entry_406	TCGA	TCGA-KK-A6E1-01	TCGA-KK-A6E1-01	prim	WHITE		57	25.6	9	9	poly_a	PROSTATE	Bilateral	Overlapping	Apex|Middle|Base	POSITIVE	N1	T3b	T2c	NO		fused	not_fused	not_fused	not_fused																		25130	14.2294	mid
entry_284	TCGA	TCGA-HI-7171-01	TCGA-HI-7171-01	prim	WHITE		56	5.6	9	9	poly_a	PROSTATE	Bilateral		Apex|Middle|Base	NEGATIVE	N0	T3b	T3a	YES	218	fused	not_fused	not_fused	not_fused																		53012	14.2302	mid
entry_228	TCGA	TCGA-EJ-5508-01	TCGA-EJ-5508-01	prim	WHITE		65	7.4	7	7	poly_a	PROSTATE	Bilateral		Middle|Base	NEGATIVE	N0	T3a	T1c	NO		fused	not_fused	not_fused	not_fused																		24443	14.2307	mid
entry_460	TCGA	TCGA-KK-A7AV-01	TCGA-KK-A7AV-01	prim	BLACK		58		7	7	poly_a	PROSTATE	Bilateral	Peripheral Zone	Apex|Middle|Base	NEGATIVE	N0	T2c	T1c	NO		not_fused	not_fused	not_fused	not_fused																		22924	14.233	mid
entry_204	TCGA	TCGA-CH-5763-01	TCGA-CH-5763-01	prim	WHITE		66	14.8	7	7	poly_a	PROSTATE	Bilateral	Peripheral Zone		NEGATIVE	N0	T3a		NO		not_fused	not_fused	not_fused	fused																		26023	14.2346	mid
entry_202	TCGA	TCGA-CH-5753-01	TCGA-CH-5753-01	prim	WHITE		70	4.5	9	9	poly_a	PROSTATE	Bilateral	Overlapping		POSITIVE	N1	T3b		NO		not_fused	not_fused	not_fused	not_fused																		27629	14.2359	mid
entry_725	GSE120741	P507T	P507T	prim							poly_a	PROSTATE								NO																							7023	14.2388	mid
entry_506	TCGA	TCGA-VN-A88Q-01	TCGA-VN-A88Q-01	prim	WHITE		60		8	8	poly_a	PROSTATE	Bilateral	Overlapping	Apex	NEGATIVE	N0	T2c	T2a	NO		fused	not_fused	not_fused	not_fused																		26203	14.2401	mid
entry_610	TCGA	TCGA-2A-AAYU-01	TCGA-2A-AAYU-01	prim	WHITE		56		6	6	poly_a	PROSTATE	Left	Overlapping	Apex|Middle|Base	NEGATIVE	N0	T3a	T1c	NO		fused	not_fused	not_fused	not_fused																		28330	14.2467	mid
entry_279	TCGA	TCGA-HC-7230-01	TCGA-HC-7230-01	prim	WHITE		50	3	7	7	poly_a	PROSTATE				NEGATIVE	N0	T2c		NO		fused	not_fused	not_fused	not_fused																		37884	14.2506	mid
entry_760	GSE120741	P544T	P544T	prim							poly_a	PROSTATE								NO																							12866	14.2605	mid
entry_588	TCGA	TCGA-V1-A8WS-01	TCGA-V1-A8WS-01	prim	WHITE		56		6	6	poly_a	PROSTATE	Bilateral	Peripheral Zone	Apex			T3b	T1c	NO		fused	not_fused	not_fused	not_fused																		37788	14.2654	mid
entry_271	TCGA	TCGA-HC-7745-01	TCGA-HC-7745-01	prim	WHITE		65		7	7	poly_a	PROSTATE	Bilateral		Middle	NEGATIVE	N0	T3b		NO		fused	not_fused	not_fused	not_fused																		26621	14.2703	mid
entry_614	TCGA	TCGA-XK-AAIW-01	TCGA-XK-AAIW-01	prim	WHITE		78		9	9	poly_a	PROSTATE	Bilateral		Middle|Base	NEGATIVE	N0	T3b	T2b	NO		not_fused	not_fused	not_fused	not_fused																		35162	14.2704	mid
entry_621	TCGA	TCGA-ZG-A9LS-01	TCGA-ZG-A9LS-01	prim	WHITE		64		9	9	poly_a	PROSTATE	Bilateral	Central Zone	Apex|Middle|Base	POSITIVE	N1	T3b	T2a	NO		not_fused	not_fused	not_fused	not_fused																		14825	14.2706	mid
entry_693	GSE120741	P257T	P257T	prim							poly_a	PROSTATE								NO																							8334	14.2725	mid
entry_269	TCGA	TCGA-HC-7231-01	TCGA-HC-7231-01	prim	WHITE		66	3.7	7	7	poly_a	PROSTATE	Bilateral					T2c	T1c	NO		fused	not_fused	not_fused	not_fused																		34243	14.2725	mid
entry_398	TCGA	TCGA-EJ-A65J-01	TCGA-EJ-A65J-01	prim	WHITE		62	30.7	9	9	poly_a	PROSTATE	Bilateral			NEGATIVE	N0	T3a	T3a	NO		not_fused	not_fused	not_fused	not_fused																		30115	14.282	mid
entry_449	TCGA	TCGA-KK-A7AZ-01	TCGA-KK-A7AZ-01	prim	WHITE		56		7	7	poly_a	PROSTATE	Right	Peripheral Zone	Apex|Middle|Base	NEGATIVE	N0	T3a	T2b	NO		not_fused	not_fused	not_fused	not_fused																		29716	14.284	mid
entry_257	TCGA	TCGA-EJ-5526-01	TCGA-EJ-5526-01	prim	WHITE		56	28.6	8	8	poly_a	PROSTATE	Bilateral		Middle|Base	POSITIVE	N1	T3a	T1c	NO		fused	not_fused	not_fused	not_fused																		39354	14.2857	mid
entry_537	TCGA	TCGA-KK-A8IM-01	TCGA-KK-A8IM-01	prim	WHITE		55		7	7	poly_a	PROSTATE	Bilateral	Peripheral Zone	Apex|Middle|Base	NEGATIVE	N0	T2c	T2a	NO		fused	not_fused	not_fused	not_fused																		30280	14.2905	mid
entry_542	TCGA	TCGA-VP-A87J-01	TCGA-VP-A87J-01	prim	BLACK		56		7	7	poly_a	PROSTATE	Bilateral	Overlapping	Apex|Base	POSITIVE	N1	T3a	T2a	NO		not_fused	not_fused	not_fused	not_fused																		32064	14.2941	mid
entry_529	TCGA	TCGA-V1-A8MG-01	TCGA-V1-A8MG-01	prim	BLACK		53		7	7	poly_a	PROSTATE	Bilateral	Peripheral Zone	Apex			T3b	T2c	NO		not_fused	not_fused	not_fused	not_fused																		19490	14.3161	mid
entry_327	TCGA	TCGA-J4-8198-01	TCGA-J4-8198-01	prim	BLACK		49	17.9	7	7	poly_a	PROSTATE	Bilateral		Apex|Middle|Base			T3b	T1c	NO		fused	not_fused	not_fused	not_fused																		41963	14.3214	mid
entry_249	TCGA	TCGA-G9-6329-01	TCGA-G9-6329-01	prim	WHITE		67	6.5	7	7	poly_a	PROSTATE	Bilateral					T2c	T1c	NO		fused	not_fused	not_fused	not_fused																		34135	14.3298	mid
entry_409	TCGA	TCGA-J4-A6M7-01	TCGA-J4-A6M7-01	prim	WHITE		53	6.2	7	7	poly_a	PROSTATE	Bilateral	Peripheral Zone	Apex|Middle			T2c	T2	NO		fused	not_fused	not_fused	not_fused																		34819	14.34	mid
entry_446	TCGA	TCGA-EJ-7218-01	TCGA-EJ-7218-01	prim	WHITE		71		7	7	poly_a	PROSTATE	Bilateral			NEGATIVE	N0	T2c	T2a	NO		not_fused	not_fused	not_fused	not_fused																		37981	14.3419	mid
entry_873	PRJEB21092	V48	647RP	prim			69	5.66	6		total_rna	PROSTATE				POSITIVE		T2c	T2a																								175961	14.3536	mid
entry_571	TCGA	TCGA-V1-A8MU-01	TCGA-V1-A8MU-01	prim	BLACK		56		7	7	poly_a	PROSTATE	Bilateral	Peripheral Zone	Apex	POSITIVE	N1	T3a	T2b	NO		not_fused	not_fused	not_fused	not_fused																		27772	14.3638	mid
entry_667	TCGA	TCGA-V1-A9OH-01	TCGA-V1-A9OH-01	prim	WHITE		63		8	8	poly_a	PROSTATE	Right	Peripheral Zone	Apex			T2b	T1c	NO		not_fused	not_fused	not_fused	not_fused																		20999	14.3748	mid
entry_381	TCGA	TCGA-HC-A632-01	TCGA-HC-A632-01	prim	WHITE		68	2.2	9	9	poly_a	PROSTATE	Bilateral			NEGATIVE	N0	T3a	T1c	NO		fused	not_fused	not_fused	not_fused																		26647	14.3773	mid
entry_428	TCGA	TCGA-HC-A6AL-01	TCGA-HC-A6AL-01	prim	WHITE		64		7	7	poly_a	PROSTATE	Bilateral			NEGATIVE	N0	T2c	T1c	NO		not_fused	not_fused	not_fused	not_fused																		28656	14.3777	mid
entry_298	TCGA	TCGA-CH-5754-01	TCGA-CH-5754-01	prim	WHITE		65	37.4	9	9	poly_a	PROSTATE	Bilateral	Peripheral Zone		POSITIVE	N1	T3b		NO		fused	not_fused	not_fused	not_fused																		62729	14.3829	mid
entry_454	TCGA	TCGA-M7-A721-01	TCGA-M7-A721-01	prim	WHITE		70		7	7	poly_a	PROSTATE	Bilateral	Overlapping	Apex|Middle|Base			T2c	T1c	NO		not_fused	not_fused	not_fused	not_fused																		26722	14.3871	mid
entry_824	PRJEB21092	V23	601RP	prim			60	5.1	7		total_rna	PROSTATE				POSITIVE		T3b	T2a																								216113	14.3889	mid
entry_442	TCGA	TCGA-KK-A7B0-01	TCGA-KK-A7B0-01	prim	WHITE		67		9	9	poly_a	PROSTATE	Bilateral	Overlapping	Apex|Middle|Base	NEGATIVE	N0	T3b	T2b	YES	606	not_fused	not_fused	not_fused	not_fused																		21328	14.3908	mid
entry_371	TCGA	TCGA-EJ-A46G-01	TCGA-EJ-A46G-01	prim	WHITE		71	5.1	8	8	poly_a	PROSTATE	Bilateral			NEGATIVE	N0	T3a	T3a	NO		not_fused	not_fused	not_fused	not_fused																		24362	14.3924	mid
entry_283	TCGA	TCGA-HC-7742-01	TCGA-HC-7742-01	prim	WHITE		58	5.6	7	7	poly_a	PROSTATE				NEGATIVE	N0	T3a		NO		not_fused	not_fused	not_fused	not_fused																		35356	14.4087	mid
entry_794	PRJNA477449	Pat16	N0_102T	prim			68	10.94	7		poly_a	PROSTATE				NEGATIVE	N0	?3?				not_fused																					9617	14.4201	mid
entry_480	TCGA	TCGA-KK-A7AP-01	TCGA-KK-A7AP-01	prim	WHITE		55		9	9	poly_a	PROSTATE	Right	Overlapping	Apex|Middle|Base	POSITIVE	N1	T3b	T2b	NO		not_fused	fused	not_fused	not_fused																		33973	14.4264	mid
entry_595	TCGA	TCGA-XJ-A9DX-01	TCGA-XJ-A9DX-01	prim			51		9	9	poly_a	PROSTATE	Bilateral	Peripheral Zone	Base	POSITIVE	N1	T3b	T1c	NO		not_fused	not_fused	not_fused	not_fused																		27344	14.4276	mid
entry_179	TCGA	TCGA-G9-6348-01	TCGA-G9-6348-01	prim	WHITE		68	4.6	7	7	poly_a	PROSTATE	Bilateral		Apex|Base	NEGATIVE	N0	T2c	T3a	NO		not_fused	not_fused	not_fused	not_fused																		41496	14.4351	mid
entry_617	TCGA	TCGA-V1-A9O5-01	TCGA-V1-A9O5-01	prim	WHITE		64		9	9	poly_a	PROSTATE	Bilateral	Peripheral Zone	Apex	POSITIVE	N1	T4	T2b	YES	124	not_fused	not_fused	not_fused	not_fused																		42298	14.4367	mid
entry_254	TCGA	TCGA-EJ-5522-01	TCGA-EJ-5522-01	prim	WHITE		51	5.6	7	7	poly_a	PROSTATE	Bilateral	Overlapping	Apex|Middle|Base	NEGATIVE	N0	T2c	T2a	NO		fused	not_fused	not_fused	not_fused																		54486	14.4452	mid
entry_231	TCGA	TCGA-EJ-7782-01	TCGA-EJ-7782-01	prim	BLACK		71		8	8	poly_a	PROSTATE	Bilateral			NEGATIVE	N0	T2c	T2c	NO		not_fused	not_fused	not_fused	not_fused																		47536	14.4539	mid
entry_624	TCGA	TCGA-ZG-A9NI-01	TCGA-ZG-A9NI-01	prim	WHITE		73		9	9	poly_a	PROSTATE	Bilateral	Overlapping	Apex|Middle|Base	NEGATIVE	N0	T3b	T2a	NO		not_fused	not_fused	not_fused	not_fused																		17403	14.4542	mid
entry_696	GSE120741	P300T	P300T	prim							poly_a	PROSTATE								NO																							12246	14.4547	mid
entry_334	TCGA	TCGA-G9-7510-01	TCGA-G9-7510-01	prim	WHITE		66	9.7	8	8	poly_a	PROSTATE	Bilateral		Apex	NEGATIVE	N0	T3a	T1c	NO		not_fused	not_fused	fused	not_fused																		41721	14.4594	mid
entry_383	TCGA	TCGA-J4-8200-01	TCGA-J4-8200-01	prim	ASIAN		47	8.6	7	7	poly_a	PROSTATE	Bilateral	Overlapping		NEGATIVE	N0	T2c	T2	NO		not_fused	not_fused	not_fused	not_fused																		30871	14.4713	mid
entry_518	TCGA	TCGA-HC-A8D1-01	TCGA-HC-A8D1-01	prim	WHITE		68		7	7	poly_a	PROSTATE	Bilateral			NEGATIVE	N0	T2c	T2	NO		fused	not_fused	not_fused	not_fused																		27964	14.4743	mid
entry_187	TCGA	TCGA-EJ-5506-01	TCGA-EJ-5506-01	prim	WHITE		67	7.2	8	8	poly_a	PROSTATE	Bilateral		Apex|Middle|Base	POSITIVE	N1	T3b	T3b	NO		fused	not_fused	not_fused	not_fused																		45002	14.488	mid
entry_459	TCGA	TCGA-KK-A7B2-01	TCGA-KK-A7B2-01	prim	WHITE		68		9	9	poly_a	PROSTATE	Left	Overlapping	Apex|Middle|Base	POSITIVE	N1	T3a	T1c	NO		fused	not_fused	not_fused	not_fused																		24672	14.491	mid
entry_572	TCGA	TCGA-YL-A8S9-01	TCGA-YL-A8S9-01	prim	WHITE		63		9	9	poly_a	PROSTATE	Bilateral	Overlapping	Apex|Middle	NEGATIVE	N0	T3a		NO		not_fused	not_fused	not_fused	not_fused																		30103	14.4948	mid
entry_587	TCGA	TCGA-ZG-A8QX-01	TCGA-ZG-A8QX-01	prim	WHITE		56		6	6	poly_a	PROSTATE	Bilateral	Overlapping	Middle	NEGATIVE	N0	T2c	T1c	NO		not_fused	not_fused	not_fused	not_fused																		33421	14.5042	mid
entry_714	GSE120741	P832T	P832T	prim							poly_a	PROSTATE								NO																							12978	14.5148	mid
entry_479	TCGA	TCGA-KC-A7FD-01	TCGA-KC-A7FD-01	prim	WHITE		62		7	7	poly_a	PROSTATE	Bilateral	Peripheral Zone	Apex|Middle|Base	NEGATIVE	N0	T3a	T1c	NO		not_fused	not_fused	not_fused	fused																		36702	14.5236	mid
entry_457	TCGA	TCGA-EJ-7318-01	TCGA-EJ-7318-01	prim	WHITE		51		7	7	poly_a	PROSTATE	Bilateral					T3a	T3a	YES	189	not_fused	not_fused	not_fused	not_fused																		36839	14.526	mid
entry_531	TCGA	TCGA-KK-A8IA-01	TCGA-KK-A8IA-01	prim	WHITE		69		9	9	poly_a	PROSTATE	Bilateral	Peripheral Zone	Apex|Middle|Base	POSITIVE	N1	T3b	T3b	NO		fused	not_fused	not_fused	not_fused																		44184	14.5264	mid
entry_689	GSE120741	P297T	P297T	prim							poly_a	PROSTATE								NO																							13379	14.5286	mid
entry_343	TCGA	TCGA-EJ-8474-01	TCGA-EJ-8474-01	prim	WHITE		69	7.9	8	8	poly_a	PROSTATE	Bilateral			NEGATIVE	N0	T3a	T3a	NO		not_fused	not_fused	not_fused	not_fused																		34569	14.5392	mid
entry_709	GSE120741	P737T	P737T	prim							poly_a	PROSTATE								YES																							12078	14.5447	mid
entry_653	TCGA	TCGA-XK-AAJA-01	TCGA-XK-AAJA-01	prim			62		7	7	poly_a	PROSTATE	Bilateral		Apex|Middle|Base	NEGATIVE	N0	T3a	T2a	NO		not_fused	not_fused	not_fused	not_fused																		47905	14.5534	mid
entry_737	GSE120741	P717T	P717T	prim							poly_a	PROSTATE								YES																							15996	14.5544	mid
entry_467	TCGA	TCGA-KC-A7FA-01	TCGA-KC-A7FA-01	prim	WHITE		63		7	7	poly_a	PROSTATE	Bilateral	Peripheral Zone	Apex|Middle|Base	NEGATIVE	N0	T3a	T2c	NO		not_fused	not_fused	not_fused	not_fused																		30016	14.5559	mid
entry_735	GSE120741	P533T	P533T	prim							poly_a	PROSTATE								NO																							17855	14.5588	mid
entry_322	TCGA	TCGA-EJ-7793-01	TCGA-EJ-7793-01	prim	WHITE		49	3	7	7	poly_a	PROSTATE	Bilateral		Apex|Middle			T2c	T2c	NO		fused	not_fused	not_fused	not_fused																		35963	14.5645	mid
entry_545	TCGA	TCGA-KK-A8ID-01	TCGA-KK-A8ID-01	prim			70		9	9	poly_a	PROSTATE	Bilateral	Overlapping	Apex|Middle|Base	POSITIVE	N1	T3b	T2b	NO		not_fused	not_fused	not_fused	not_fused																		37744	14.582	mid
entry_702	GSE120741	P695T	P695T	prim							poly_a	PROSTATE								NO																							13408	14.5865	mid
entry_728	GSE120741	P313T	P313T	prim							poly_a	PROSTATE								YES																							13645	14.5898	mid
entry_646	TCGA	TCGA-YL-A9WX-01	TCGA-YL-A9WX-01	prim	WHITE		68		9	9	poly_a	PROSTATE	Bilateral	Overlapping	Middle	POSITIVE	N1	T3b	T3a	YES	1506	fused	not_fused	not_fused	not_fused																		54158	14.5919	mid
entry_456	TCGA	TCGA-KK-A7B1-01	TCGA-KK-A7B1-01	prim	WHITE		65		7	7	poly_a	PROSTATE	Bilateral	Peripheral Zone	Apex|Middle|Base	NEGATIVE	N0	T3a	T1c	NO		fused	not_fused	not_fused	not_fused																		45758	14.5928	mid
entry_435	TCGA	TCGA-J4-A67S-01	TCGA-J4-A67S-01	prim	WHITE		63		7	7	poly_a	PROSTATE	Bilateral	Peripheral Zone	Apex|Middle|Base	NEGATIVE	N0	T3a	T2b	NO		fused	not_fused	not_fused	not_fused																		37110	14.5957	mid
entry_501	TCGA	TCGA-J4-A83N-01	TCGA-J4-A83N-01	prim	WHITE		57		7	7	poly_a	PROSTATE	Bilateral	Overlapping	Apex|Middle|Base			T2c	T1c	NO		fused	not_fused	not_fused	not_fused																		29771	14.5969	mid
entry_258	TCGA	TCGA-EJ-5527-01	TCGA-EJ-5527-01	prim	WHITE		69	7.7	7	7	poly_a	PROSTATE	Bilateral		Apex|Middle	NEGATIVE	N0	T3a	T2a	NO		fused	not_fused	not_fused	not_fused																		58769	14.598	mid
entry_337	TCGA	TCGA-G9-7519-01	TCGA-G9-7519-01	prim	WHITE		58	5.1	7	7	poly_a	PROSTATE	Bilateral		Apex|Base			T2c	T1c	NO		not_fused	not_fused	not_fused	not_fused																		38302	14.6043	mid
entry_839	PRJEB21092	V30	1108LP	prim			64	12	9		total_rna	PROSTATE				NEGATIVE		T3b	T2a																								111158	14.6079	mid
entry_243	TCGA	TCGA-EJ-7791-01	TCGA-EJ-7791-01	prim	WHITE		67	4.5	7	7	poly_a	PROSTATE	Bilateral		Apex|Middle	NEGATIVE	N0	T2c	T1c	NO		not_fused	not_fused	not_fused	not_fused																		69389	14.6436	mid
entry_509	TCGA	TCGA-XJ-A83G-01	TCGA-XJ-A83G-01	prim	BLACK		51		7	7	poly_a	PROSTATE	Bilateral	Peripheral Zone	Apex|Middle	NEGATIVE	N0	T3b	T1c	NO		not_fused	not_fused	not_fused	not_fused																		21118	14.6602	mid
entry_606	TCGA	TCGA-TP-A8TV-01	TCGA-TP-A8TV-01	prim	WHITE		62		7	7	poly_a	PROSTATE	Bilateral	Overlapping	Apex|Middle|Base	NEGATIVE	N0	T2c	T1c	NO		not_fused	not_fused	not_fused	not_fused																		29517	14.6621	mid
entry_859	PRJEB21092	V41	422RP	prim			56	6.1	6		total_rna	PROSTATE				NEGATIVE		T2c	T1c																								111020	14.6637	mid
entry_400	TCGA	TCGA-KK-A6DY-01	TCGA-KK-A6DY-01	prim	BLACK		50	4.9	7	7	poly_a	PROSTATE	Bilateral	Peripheral Zone	Apex|Middle|Base	NEGATIVE	N0	T2c	T1c	NO		fused	not_fused	not_fused	not_fused																		43787	14.6689	mid
entry_804	PRJEB21092	V12	611LT	prim			65	24.1	7		total_rna	PROSTATE				POSITIVE		T3c	T2b																								168803	14.6717	mid
entry_233	TCGA	TCGA-EJ-7315-01	TCGA-EJ-7315-01	prim	WHITE		68	5.8	7	7	poly_a	PROSTATE	Bilateral		Apex|Middle|Base	NEGATIVE	N0	T3a	T2a	NO		fused	not_fused	not_fused	not_fused																		56205	14.6787	mid
entry_213	TCGA	TCGA-G9-6494-01	TCGA-G9-6494-01	prim	WHITE		66	87	7	7	poly_a	PROSTATE	Bilateral		Base	NEGATIVE	N0	T4	T1c	NO		not_fused	not_fused	not_fused	not_fused																		39102	14.6821	mid
entry_881	PRJEB21092	V52	308LT2	prim			67	5.6	5		total_rna	PROSTATE				NEGATIVE		T2c	T1c																								70586	14.6995	mid
entry_407	TCGA	TCGA-KK-A6E2-01	TCGA-KK-A6E2-01	prim	BLACK		54	6.7	7	7	poly_a	PROSTATE	Bilateral	Transition Zone	Apex|Middle|Base	NEGATIVE	N0	T2c	T2a	NO		fused	not_fused	not_fused	not_fused																		40225	14.7042	mid
entry_560	TCGA	TCGA-2A-A8W3-01	TCGA-2A-A8W3-01	prim	WHITE		69		9	9	poly_a	PROSTATE	Left	Peripheral Zone	Apex|Middle|Base	NEGATIVE	N0	T3a	T2b	YES	198	not_fused	fused	not_fused	not_fused																		40747	14.7255	mid
entry_304	TCGA	TCGA-CH-5794-01	TCGA-CH-5794-01	prim	WHITE		65	6.2	7	7	poly_a	PROSTATE	Bilateral	Peripheral Zone		NEGATIVE	N0	T2b		NO		fused	not_fused	not_fused	not_fused																		54771	14.7418	mid
entry_226	TCGA	TCGA-CH-5740-01	TCGA-CH-5740-01	prim	WHITE		57		7	7	poly_a	PROSTATE	Bilateral			NEGATIVE	N0	T2c		NO		fused	not_fused	not_fused	not_fused																		27937	14.7443	mid
entry_268	TCGA	TCGA-EJ-7788-01	TCGA-EJ-7788-01	prim	WHITE		53	26.6	7	7	poly_a	PROSTATE	Bilateral		Middle|Base	NEGATIVE	N0	T3b	T3b	NO		not_fused	not_fused	not_fused	not_fused																		52891	14.7444	mid
entry_648	TCGA	TCGA-YL-A9WL-01	TCGA-YL-A9WL-01	prim	WHITE		59		9	9	poly_a	PROSTATE	Bilateral	Overlapping	Apex|Middle|Base	NEGATIVE	N0	T3a	T2a	YES	740	fused	not_fused	not_fused	not_fused																		56791	14.746	mid
entry_566	TCGA	TCGA-YL-A8SH-01	TCGA-YL-A8SH-01	prim	WHITE		69		7	7	poly_a	PROSTATE	Bilateral	Overlapping	Apex|Middle|Base	NEGATIVE	N0	T3a		NO		not_fused	not_fused	not_fused	not_fused																		32779	14.7479	mid
entry_678	TCGA	TCGA-YL-A9WK-01	TCGA-YL-A9WK-01	prim	BLACK		63		9	9	poly_a	PROSTATE	Bilateral	Overlapping	Middle	NEGATIVE	N0	T3b	T2b	YES	1009	not_fused	not_fused	not_fused	not_fused																		37740	14.752	mid
entry_185	TCGA	TCGA-EJ-5504-01	TCGA-EJ-5504-01	prim	WHITE		65	8.6	7	7	poly_a	PROSTATE	Bilateral	Overlapping	Apex|Middle|Base	POSITIVE	N1	T3a	T2c	YES	77	not_fused	not_fused	not_fused	not_fused																		39412	14.759	mid
entry_707	GSE120741	P426T	P426T	prim							poly_a	PROSTATE								YES																							12060	14.7721	mid
entry_255	TCGA	TCGA-EJ-5524-01	TCGA-EJ-5524-01	prim	WHITE		57	3.8	9	9	poly_a	PROSTATE	Bilateral		Base	NEGATIVE	N0	T3a	T2b	NO		fused	not_fused	not_fused	not_fused																		48590	14.7774	mid
entry_551	TCGA	TCGA-YL-A8HK-01	TCGA-YL-A8HK-01	prim	WHITE		59		9	9	poly_a	PROSTATE	Bilateral	Overlapping	Apex|Middle|Base	NEGATIVE	N0	T3b		YES	1376	fused	not_fused	not_fused	not_fused																		46405	14.7782	mid
entry_342	TCGA	TCGA-HC-8261-01	TCGA-HC-8261-01	prim	BLACK		48	14.4	7	7	poly_a	PROSTATE	Bilateral					T2c		NO		not_fused	not_fused	not_fused	not_fused																		43662	14.7858	mid
entry_266	TCGA	TCGA-HC-7232-01	TCGA-HC-7232-01	prim	WHITE		66	9.6	9	9	poly_a	PROSTATE	Bilateral					T3b		NO		fused	not_fused	not_fused	not_fused																		53052	14.8029	mid
entry_320	TCGA	TCGA-EJ-5501-01	TCGA-EJ-5501-01	prim	WHITE		55	2.7	7	7	poly_a	PROSTATE	Bilateral	Overlapping	Middle|Base	NEGATIVE	N0	T3b	T2b	NO		not_fused	not_fused	not_fused	not_fused																		75977	14.8197	mid
entry_410	TCGA	TCGA-KK-A6E7-01	TCGA-KK-A6E7-01	prim			46		9	9	poly_a	PROSTATE	Bilateral	Transition Zone	Apex|Middle	POSITIVE	N1	T3a	T1c	NO		not_fused	not_fused	not_fused	not_fused																		45444	14.8258	mid
entry_550	TCGA	TCGA-KK-A8I5-01	TCGA-KK-A8I5-01	prim	BLACK		55		7	7	poly_a	PROSTATE	Right	Peripheral Zone	Apex|Middle|Base	NEGATIVE	N0	T2b	T2a	NO		fused	not_fused	not_fused	not_fused																		32613	14.8323	mid
entry_238	TCGA	TCGA-EJ-7115-01	TCGA-EJ-7115-01	prim	WHITE		65	3.6	7	7	poly_a	PROSTATE	Bilateral			NEGATIVE	N0	T3a	T1c	NO		not_fused	not_fused	not_fused	not_fused																		46477	14.8361	mid
entry_375	TCGA	TCGA-KC-A4BN-01	TCGA-KC-A4BN-01	prim	BLACK		55	6.7	7	7	poly_a	PROSTATE	Right		Middle	NEGATIVE	N0	T2a	T1c	NO		fused	not_fused	not_fused	not_fused																		31391	14.8398	mid
entry_620	TCGA	TCGA-Y6-A9XI-01	TCGA-Y6-A9XI-01	prim			72		8	8	poly_a	PROSTATE	Bilateral	Peripheral Zone	Apex	NEGATIVE	N0			NO		not_fused	not_fused	not_fused	not_fused																		37194	14.8404	mid
entry_359	TCGA	TCGA-G9-6333-01	TCGA-G9-6333-01	prim	WHITE		66	10.8	7	7	poly_a	PROSTATE	Bilateral		Apex|Base	NEGATIVE	N0	T2c	T1c	NO		not_fused	not_fused	not_fused	not_fused																		46150	14.8497	mid
entry_485	TCGA	TCGA-J9-A8CL-01	TCGA-J9-A8CL-01	prim	WHITE		66		9	9	poly_a	PROSTATE	Bilateral	Overlapping	Apex|Middle|Base			T3b	T3a	YES	132	not_fused	not_fused	not_fused	not_fused																		33588	14.8562	mid
entry_292	TCGA	TCGA-HC-7075-01	TCGA-HC-7075-01	prim	WHITE		63	5.1	6	6	poly_a	PROSTATE	Right					T2a	T1c	NO		not_fused	not_fused	not_fused	not_fused																		56601	14.8616	mid
entry_756	GSE120741	P462T	P462T	prim							poly_a	PROSTATE								YES																							15519	14.864	mid
entry_585	TCGA	TCGA-YL-A9WJ-01	TCGA-YL-A9WJ-01	prim	WHITE		47		8	8	poly_a	PROSTATE	Bilateral	Overlapping	Apex|Middle	POSITIVE	N1	T3b	T4	YES	76	not_fused	not_fused	not_fused	not_fused																		48795	14.8703	mid
entry_568	TCGA	TCGA-V1-A8WW-01	TCGA-V1-A8WW-01	prim	WHITE		59		9	9	poly_a	PROSTATE	Bilateral	Peripheral Zone	Apex	POSITIVE	N1	T3b	T2b	YES	105	fused	not_fused	not_fused	not_fused																		42236	14.8762	mid
entry_787	PRJNA477449	Pat3	N0_6T	prim			58	17.7	8		poly_a	PROSTATE				NEGATIVE	N0	?3b				not_fused																					25784	14.8857	mid
entry_694	GSE120741	P276T	P276T	prim							poly_a	PROSTATE								YES																							16788	14.8884	mid
entry_333	TCGA	TCGA-G9-7525-01	TCGA-G9-7525-01	prim	WHITE		64		7	7	poly_a	PROSTATE	Bilateral		Base	NEGATIVE	N0	T2c	T1c	NO		fused	not_fused	not_fused	not_fused																		41428	14.897	mid
entry_623	TCGA	TCGA-ZG-A9L4-01	TCGA-ZG-A9L4-01	prim	WHITE		61		9	9	poly_a	PROSTATE	Bilateral	Overlapping	Apex|Middle|Base	NEGATIVE	N0	T3b	T1c	NO		fused	not_fused	not_fused	not_fused																		50284	14.8973	mid
entry_434	TCGA	TCGA-J4-A67M-01	TCGA-J4-A67M-01	prim	WHITE		55		7	7	poly_a	PROSTATE	Bilateral	Peripheral Zone	Apex|Middle|Base	NEGATIVE	N0	T3a	T2a	NO		not_fused	not_fused	not_fused	not_fused																		38311	14.9047	mid
entry_612	TCGA	TCGA-V1-A9OL-01	TCGA-V1-A9OL-01	prim	ASIAN		65		9	9	poly_a	PROSTATE	Bilateral	Peripheral Zone	Apex	NEGATIVE	N0	T3b	T2	YES	131	not_fused	not_fused	not_fused	not_fused																		50713	14.91	mid
entry_626	TCGA	TCGA-HC-A9TH-01	TCGA-HC-A9TH-01	prim	WHITE		58		9	9	poly_a	PROSTATE	Bilateral		Apex|Middle|Base	NEGATIVE	N0	T3b	T1b	NO		not_fused	not_fused	not_fused	not_fused																		64036	14.9123	mid
entry_739	GSE120741	P255T	P255T	prim							poly_a	PROSTATE								YES																							9475	14.9125	mid
entry_642	TCGA	TCGA-V1-A9Z7-01	TCGA-V1-A9Z7-01	prim	WHITE		54		9	9	poly_a	PROSTATE	Bilateral	Peripheral Zone	Apex	NEGATIVE	N0	T3b	T2	NO		not_fused	not_fused	not_fused	not_fused																		44726	14.9128	mid
entry_604	TCGA	TCGA-2A-AAYF-01	TCGA-2A-AAYF-01	prim	WHITE		57		7	7	poly_a	PROSTATE	Right	Overlapping	Apex|Middle|Base			T3a	T1c	NO		not_fused	not_fused	not_fused	not_fused																		42919	14.9293	mid
entry_345	TCGA	TCGA-EJ-8468-01	TCGA-EJ-8468-01	prim	WHITE		63	25.4	8	8	poly_a	PROSTATE	Left			NEGATIVE	N0	T3a	T3a	NO		not_fused	not_fused	not_fused	not_fused																		27061	14.9403	mid
entry_447	TCGA	TCGA-KK-A7AU-01	TCGA-KK-A7AU-01	prim	WHITE		63		9	9	poly_a	PROSTATE	Bilateral	Peripheral Zone	Apex|Middle|Base	POSITIVE	N1	T3b	T2b	YES	207	fused	not_fused	not_fused	not_fused																		51420	14.9526	mid
entry_532	TCGA	TCGA-KK-A8IL-01	TCGA-KK-A8IL-01	prim	WHITE		65		9	9	poly_a	PROSTATE	Bilateral	Peripheral Zone	Apex|Middle|Base	POSITIVE	N1	T3b	T1c	NO		not_fused	not_fused	not_fused	not_fused																		42741	14.9532	mid
entry_478	TCGA	TCGA-SU-A7E7-01	TCGA-SU-A7E7-01	prim	WHITE		60		8	8	poly_a	PROSTATE	Right	Peripheral Zone	Base	NEGATIVE	N0	T2b	T2b	NO		not_fused	fused	not_fused	not_fused																		46353	14.9596	mid
entry_576	TCGA	TCGA-WW-A8ZI-01	TCGA-WW-A8ZI-01	prim	WHITE		70		8	8	poly_a	PROSTATE	Bilateral		Apex	NEGATIVE	N0	T2c	T2c	NO		not_fused	not_fused	not_fused	not_fused																		32028	14.9775	mid
entry_526	TCGA	TCGA-V1-A8MJ-01	TCGA-V1-A8MJ-01	prim	BLACK		58		7	7	poly_a	PROSTATE	Bilateral	Peripheral Zone	Apex	POSITIVE	N1	T3a	T2a	NO		fused	not_fused	not_fused	not_fused																		38697	14.9933	mid
entry_570	TCGA	TCGA-V1-A8X3-01	TCGA-V1-A8X3-01	prim	WHITE		51		7	7	poly_a	PROSTATE	Bilateral	Peripheral Zone	Apex	NEGATIVE	N0	T2c	T1c	NO		not_fused	not_fused	not_fused	not_fused																		49131	14.9933	mid
entry_520	TCGA	TCGA-J4-A83I-01	TCGA-J4-A83I-01	prim	WHITE		63		7	7	poly_a	PROSTATE	Bilateral	Peripheral Zone	Apex|Middle|Base	NEGATIVE	N0	T3a	T1c	NO		fused	not_fused	not_fused	not_fused																		58348	15.012	mid
entry_312	TCGA	TCGA-HC-7233-01	TCGA-HC-7233-01	prim	WHITE		73	7.7	7	7	poly_a	PROSTATE	Left		Apex	NEGATIVE	N0	T2a		NO		not_fused	not_fused	not_fused	not_fused																		57373	15.0176	mid
entry_276	TCGA	TCGA-EJ-7123-01	TCGA-EJ-7123-01	prim	WHITE		59	5.6	7	7	poly_a	PROSTATE	Bilateral		Apex|Middle|Base	NEGATIVE	N0	T2c	T1c	NO		not_fused	not_fused	not_fused	not_fused																		66277	15.0188	mid
entry_733	GSE120741	P466T	P466T	prim							poly_a	PROSTATE								NO																							12280	15.0541	mid
entry_759	GSE120741	P541T	P541T	prim							poly_a	PROSTATE								NO																							19866	15.0575	mid
entry_194	TCGA	TCGA-G9-6373-01	TCGA-G9-6373-01	prim	WHITE		68		7	7	poly_a	PROSTATE	Bilateral		Apex|Base			T3a	T2b	NO		fused	not_fused	not_fused	not_fused																		47473	15.0708	mid
entry_274	TCGA	TCGA-HC-7081-01	TCGA-HC-7081-01	prim	WHITE		62	7.7	9	9	poly_a	PROSTATE	Bilateral					T3b		NO		fused	not_fused	not_fused	not_fused																		41350	15.09	mid
entry_471	TCGA	TCGA-EJ-A7NN-01	TCGA-EJ-A7NN-01	prim	WHITE		61		7	7	poly_a	PROSTATE	Bilateral			POSITIVE	N1	T3b	T3b	YES	197	not_fused	not_fused	not_fused	not_fused																		51339	15.0989	mid
entry_378	TCGA	TCGA-EJ-A65E-01	TCGA-EJ-A65E-01	prim	BLACK		67	56.4	7	7	poly_a	PROSTATE	Bilateral			NEGATIVE	N0	T3b	T3b	NO		not_fused	not_fused	not_fused	not_fused																		49955	15.0992	high
entry_554	TCGA	TCGA-VN-A88R-01	TCGA-VN-A88R-01	prim	BLACK		53		8	8	poly_a	PROSTATE	Bilateral		Apex|Middle|Base	NEGATIVE	N0	T2c	T1c	NO		not_fused	not_fused	not_fused	not_fused																		36105	15.101	high
entry_424	TCGA	TCGA-J4-A67N-01	TCGA-J4-A67N-01	prim	WHITE		61		7	7	poly_a	PROSTATE	Bilateral	Peripheral Zone	Apex|Middle|Base	NEGATIVE	N0	T3a	T2a	YES	442	fused	not_fused	not_fused	not_fused																		35152	15.1065	high
entry_328	TCGA	TCGA-HC-8256-01	TCGA-HC-8256-01	prim	BLACK		53	6.3	7	7	poly_a	PROSTATE	Bilateral					T2c		NO		not_fused	not_fused	not_fused	not_fused																		54129	15.1123	high
entry_390	TCGA	TCGA-HC-8213-01	TCGA-HC-8213-01	prim	WHITE		48	3.6	6	6	poly_a	PROSTATE	Bilateral					T2c		NO		fused	not_fused	not_fused	not_fused																		42168	15.113	high
entry_360	TCGA	TCGA-HC-7077-01	TCGA-HC-7077-01	prim	BLACK		64	7.6	6	6	poly_a	PROSTATE	Bilateral					T3a	T1c	NO		fused	not_fused	not_fused	fused																		65752	15.1259	high
entry_374	TCGA	TCGA-KC-A4BV-01	TCGA-KC-A4BV-01	prim	ASIAN		66	12.9	9	9	poly_a	PROSTATE	Bilateral	Overlapping	Apex|Middle|Base	NEGATIVE	N0	T3a	T2	YES	1328	fused	not_fused	not_fused	not_fused																		41522	15.1386	high
entry_515	TCGA	TCGA-EJ-A8FO-01	TCGA-EJ-A8FO-01	prim			51		7	7	poly_a	PROSTATE	Bilateral			NEGATIVE	N0	T3a	T3a	NO		fused	not_fused	not_fused	not_fused																		58101	15.1397	high
entry_495	TCGA	TCGA-J9-A8CN-01	TCGA-J9-A8CN-01	prim	WHITE		53		6	6	poly_a	PROSTATE	Bilateral	Transition Zone	Apex|Middle			T3a	T1c	NO		not_fused	not_fused	not_fused	not_fused																		36472	15.1408	high
entry_746	GSE120741	P593T	P593T	prim							poly_a	PROSTATE								NO																							18738	15.1461	high
entry_765	GSE120741	P263T	P263T	prim							poly_a	PROSTATE								NO																							7757	15.1475	high
entry_640	TCGA	TCGA-XK-AAJP-01	TCGA-XK-AAJP-01	prim	WHITE		66		7	7	poly_a	PROSTATE	Left	Peripheral Zone	Middle|Base	NEGATIVE	N0	T3a	T1c	NO		not_fused	not_fused	not_fused	not_fused																		61451	15.1539	high
entry_218	TCGA	TCGA-EJ-5507-01	TCGA-EJ-5507-01	prim	WHITE		54	8.9	9	9	poly_a	PROSTATE	Bilateral		Apex|Middle|Base	POSITIVE	N1	T3b	T2c	NO		fused	not_fused	not_fused	not_fused																		69569	15.1589	high
entry_488	TCGA	TCGA-VN-A88L-01	TCGA-VN-A88L-01	prim	WHITE		54		7	7	poly_a	PROSTATE	Bilateral		Middle|Base	NEGATIVE	N0	T2c	T1c	NO		fused	not_fused	not_fused	not_fused																		45659	15.1637	high
entry_352	TCGA	TCGA-HC-A48F-01	TCGA-HC-A48F-01	prim	WHITE		47		8	8	poly_a	PROSTATE	Bilateral	Overlapping		POSITIVE	N1	T2c	T1c	NO		fused	not_fused	not_fused	not_fused																		56349	15.1677	high
entry_357	TCGA	TCGA-G9-6342-01	TCGA-G9-6342-01	prim	WHITE		61	3.3	6	6	poly_a	PROSTATE	Bilateral		Apex|Base			T3a	T2c	NO		fused	not_fused	not_fused	not_fused																		61705	15.1747	high
entry_295	TCGA	TCGA-EJ-7789-01	TCGA-EJ-7789-01	prim	BLACK		66	14.9	7	7	poly_a	PROSTATE	Bilateral		Base	NEGATIVE	N0	T3a	T1c	NO		not_fused	not_fused	not_fused	not_fused																		57731	15.1825	high
entry_214	TCGA	TCGA-G9-6496-01	TCGA-G9-6496-01	prim	WHITE		61		7	7	poly_a	PROSTATE	Bilateral		Apex|Base	NEGATIVE	N0	T2c	T1c	NO		not_fused	not_fused	not_fused	not_fused																		30361	15.1855	high
entry_676	TCGA	TCGA-M7-A722-01	TCGA-M7-A722-01	prim	WHITE		65		8	8	poly_a	PROSTATE	Bilateral	Overlapping		NEGATIVE	N0	T3a	T2a	YES	559	not_fused	not_fused	not_fused	not_fused																		26458	15.1972	high
entry_339	TCGA	TCGA-EJ-7797-01	TCGA-EJ-7797-01	prim	WHITE		53	5.4	7	7	poly_a	PROSTATE	Bilateral			NEGATIVE	N0	T2c	T1c	NO		fused	not_fused	not_fused	not_fused																		66007	15.1984	high
entry_608	TCGA	TCGA-J4-AATZ-01	TCGA-J4-AATZ-01	prim	ASIAN		66		9	9	poly_a	PROSTATE	Bilateral	Peripheral Zone	Apex	NEGATIVE	N0	T3a		YES	79	not_fused	not_fused	not_fused	not_fused																		74340	15.2185	high
entry_297	TCGA	TCGA-HC-7209-01	TCGA-HC-7209-01	prim	WHITE		60	7.9	6	6	poly_a	PROSTATE	Bilateral		Apex|Middle|Base	NEGATIVE	N0	T2c	T2b	NO		fused	not_fused	not_fused	not_fused																		57612	15.2197	high
entry_558	TCGA	TCGA-YL-A8HL-01	TCGA-YL-A8HL-01	prim	WHITE		58		9	9	poly_a	PROSTATE	Bilateral	Overlapping	Apex|Middle|Base	POSITIVE	N1	T3b		NO		fused	not_fused	not_fused	not_fused																		55897	15.2346	high
entry_340	TCGA	TCGA-HC-8257-01	TCGA-HC-8257-01	prim	BLACK		70	8.6	7	7	poly_a	PROSTATE	Bilateral			POSITIVE	N1	T3b		NO		fused	not_fused	not_fused	not_fused																		60677	15.2361	high
entry_603	TCGA	TCGA-2A-A8W1-01	TCGA-2A-A8W1-01	prim	ASIAN		54		7	7	poly_a	PROSTATE	Left	Peripheral Zone	Middle|Base	NEGATIVE	N0	T3a	T1c	NO		not_fused	not_fused	not_fused	not_fused																		49124	15.2374	high
entry_361	TCGA	TCGA-G9-6499-01	TCGA-G9-6499-01	prim	WHITE		66	8.2	9	9	poly_a	PROSTATE	Bilateral		Apex|Base	NEGATIVE	N0	T3a	T3a	NO		not_fused	not_fused	not_fused	not_fused																		62596	15.2518	high
entry_730	GSE120741	P431T	P431T	prim							poly_a	PROSTATE								YES																							22445	15.2525	high
entry_440	TCGA	TCGA-FC-A6HD-01	TCGA-FC-A6HD-01	prim	WHITE		77		7	7	poly_a	PROSTATE	Bilateral	Overlapping	Middle	NEGATIVE	N0	T3a	T3a	NO		not_fused	not_fused	not_fused	not_fused																		31349	15.261	high
entry_253	TCGA	TCGA-EJ-5517-01	TCGA-EJ-5517-01	prim	WHITE		55	9.6	6	6	poly_a	PROSTATE	Bilateral			NEGATIVE	N0	T2c	T1c	NO		not_fused	not_fused	not_fused	not_fused																		76200	15.2635	high
entry_353	TCGA	TCGA-EJ-A46F-01	TCGA-EJ-A46F-01	prim	WHITE		57		8	8	poly_a	PROSTATE	Bilateral			POSITIVE	N1	T3b	T2c	YES	215	fused	not_fused	not_fused	not_fused																		36499	15.2703	high
entry_391	TCGA	TCGA-KK-A59X-01	TCGA-KK-A59X-01	prim	BLACK		55	26.3	9	9	poly_a	PROSTATE	Bilateral	Peripheral Zone	Apex|Middle|Base	POSITIVE	N1	T3b	T3a	NO		not_fused	not_fused	not_fused	not_fused																		43478	15.2798	high
entry_665	TCGA	TCGA-XK-AAK1-01	TCGA-XK-AAK1-01	prim	WHITE		62		7	7	poly_a	PROSTATE	Bilateral		Apex|Middle|Base	NEGATIVE	N0	T2c	T1c	NO																							23317	15.2804	high
entry_664	TCGA	TCGA-TP-A8TT-01	TCGA-TP-A8TT-01	prim	WHITE		64		7	7	poly_a	PROSTATE	Left	Peripheral Zone	Apex|Middle|Base	NEGATIVE	N0	T3a	T1c	NO		fused	not_fused	not_fused	not_fused																		34785	15.2828	high
entry_448	TCGA	TCGA-KK-A7AW-01	TCGA-KK-A7AW-01	prim	BLACK		57		7	7	poly_a	PROSTATE	Right	Peripheral Zone	Apex|Middle|Base	POSITIVE	N1	T3a	T2a	YES	204	not_fused	not_fused	not_fused	fused																		20273	15.2885	high
entry_534	TCGA	TCGA-KK-A8II-01	TCGA-KK-A8II-01	prim	WHITE		61		9	9	poly_a	PROSTATE	Bilateral	Peripheral Zone	Apex|Middle|Base	NEGATIVE	N0	T3a	T2c	YES	626	fused	not_fused	not_fused	not_fused																		70758	15.294	high
entry_669	TCGA	TCGA-ZG-A9ND-01	TCGA-ZG-A9ND-01	prim	WHITE		55		9	9	poly_a	PROSTATE	Bilateral	Overlapping	Apex|Middle	NEGATIVE	N0	T3a	T1c	NO		not_fused	not_fused	not_fused	not_fused																		33562	15.2979	high
entry_232	TCGA	TCGA-HC-7212-01	TCGA-HC-7212-01	prim	WHITE		56	8	7	7	poly_a	PROSTATE	Right			NEGATIVE	N0	T2a		NO		fused	not_fused	not_fused	not_fused																		77457	15.3106	high
entry_700	GSE120741	P674T	P674T	prim							poly_a	PROSTATE								NO																							19617	15.3161	high
entry_199	TCGA	TCGA-EJ-5495-01	TCGA-EJ-5495-01	prim	WHITE		68	10.8	8	8	poly_a	PROSTATE	Bilateral		Middle|Base	POSITIVE	N1	T3b	T1c	NO		fused	not_fused	not_fused	not_fused																		81280	15.3209	high
entry_306	TCGA	TCGA-EJ-5519-01	TCGA-EJ-5519-01	prim	WHITE		64	15	8	8	poly_a	PROSTATE	Bilateral	Overlapping	Apex|Middle|Base	POSITIVE	N1	T3b	T2c	YES	84	not_fused	not_fused	not_fused	not_fused																		91092	15.3252	high
entry_445	TCGA	TCGA-M7-A725-01	TCGA-M7-A725-01	prim	WHITE		56		7	7	poly_a	PROSTATE	Bilateral	Overlapping	Apex|Base	NEGATIVE	N0	T3b	T3a	NO		not_fused	not_fused	not_fused	fused																		69996	15.3255	high
entry_186	TCGA	TCGA-EJ-5505-01	TCGA-EJ-5505-01	prim	WHITE		57	4	7	7	poly_a	PROSTATE	Bilateral		Apex|Middle|Base	NEGATIVE	N0	T2c	T1c	NO		not_fused	not_fused	not_fused	not_fused																		71838	15.3345	high
entry_507	TCGA	TCGA-VN-A88K-01	TCGA-VN-A88K-01	prim	WHITE		58		8	8	poly_a	PROSTATE	Bilateral	Overlapping	Apex|Middle|Base	POSITIVE	N1	T3a	T1c	NO		fused	not_fused	not_fused	not_fused																		60381	15.335	high
entry_589	TCGA	TCGA-ZG-A8QY-01	TCGA-ZG-A8QY-01	prim	WHITE		67		9	9	poly_a	PROSTATE	Bilateral	Overlapping	Base	POSITIVE	N1	T3b	T2c	NO		not_fused	not_fused	not_fused	not_fused																		62015	15.372	high
entry_523	TCGA	TCGA-KK-A8I7-01	TCGA-KK-A8I7-01	prim	WHITE		55		9	9	poly_a	PROSTATE	Bilateral	Peripheral Zone	Apex|Middle|Base	NEGATIVE	N0	T3b	T2c	YES	1088	not_fused	not_fused	not_fused	not_fused																		60195	15.3759	high
entry_201	TCGA	TCGA-EJ-5514-01	TCGA-EJ-5514-01	prim	WHITE		66	7.4	9	9	poly_a	PROSTATE	Bilateral			NEGATIVE	N0	T2c	T1c	NO		not_fused	not_fused	not_fused	not_fused																		82689	15.3997	high
entry_422	TCGA	TCGA-EJ-A65B-01	TCGA-EJ-A65B-01	prim	WHITE		55		9	9	poly_a	PROSTATE				NEGATIVE	N0	T3b	T3b	NO		not_fused	not_fused	not_fused	not_fused																		48745	15.4138	high
entry_673	TCGA	TCGA-V1-A9Z9-01	TCGA-V1-A9Z9-01	prim	WHITE		63		9	9	poly_a	PROSTATE	Bilateral	Peripheral Zone	Apex	NEGATIVE	N0	T2c	T1c	NO		not_fused	not_fused	not_fused	not_fused																		23791	15.4317	high
entry_522	TCGA	TCGA-J4-A83J-01	TCGA-J4-A83J-01	prim	WHITE		68		7	7	poly_a	PROSTATE	Bilateral	Peripheral Zone	Apex|Middle|Base	NEGATIVE	N0	T2c	T1c	NO		fused	not_fused	not_fused	not_fused																		63786	15.4358	high
entry_540	TCGA	TCGA-VN-A88N-01	TCGA-VN-A88N-01	prim	WHITE		62		7	7	poly_a	PROSTATE	Bilateral	Overlapping	Apex|Middle|Base	NEGATIVE	N0	T2c	T1c	NO		not_fused	not_fused	not_fused	not_fused																		58635	15.4382	high
entry_419	TCGA	TCGA-HC-A6AO-01	TCGA-HC-A6AO-01	prim	WHITE		52		7	7	poly_a	PROSTATE	Bilateral					T2c	T1c	NO		not_fused	not_fused	not_fused	not_fused																		51970	15.4475	high
entry_370	TCGA	TCGA-KK-A59Y-01	TCGA-KK-A59Y-01	prim	WHITE		56	14.7	9	9	poly_a	PROSTATE	Bilateral	Peripheral Zone	Apex|Middle|Base	POSITIVE	N1	T3a	T3a	NO		fused	not_fused	not_fused	not_fused																		48309	15.4588	high
entry_321	TCGA	TCGA-EJ-7125-01	TCGA-EJ-7125-01	prim	WHITE		44	26.6	7	7	poly_a	PROSTATE	Bilateral		Apex|Middle	NEGATIVE	N0	T2c	T1c	NO		not_fused	not_fused	not_fused	not_fused																		63414	15.4707	high
entry_508	TCGA	TCGA-KK-A8IJ-01	TCGA-KK-A8IJ-01	prim	WHITE		59		7	7	poly_a	PROSTATE	Bilateral	Peripheral Zone	Apex|Middle|Base	POSITIVE	N1	T3b	T3a	NO		not_fused	not_fused	not_fused	not_fused																		64563	15.4772	high
entry_198	TCGA	TCGA-CH-5752-01	TCGA-CH-5752-01	prim	WHITE		66	9.8	8	8	poly_a	PROSTATE	Bilateral	Overlapping		NEGATIVE	N0	T3a		NO		fused	not_fused	not_fused	not_fused																		90474	15.4807	high
entry_574	TCGA	TCGA-V1-A8ML-01	TCGA-V1-A8ML-01	prim	BLACK		63		7	7	poly_a	PROSTATE	Bilateral	Peripheral Zone	Apex	NEGATIVE	N0	T2c	T2b	NO		not_fused	not_fused	not_fused	not_fused																		54324	15.4845	high
entry_645	TCGA	TCGA-XK-AAJR-01	TCGA-XK-AAJR-01	prim	WHITE		61		7	7	poly_a	PROSTATE	Bilateral		Apex|Middle|Base	NEGATIVE	N0	T3a	T1c	YES	131	not_fused	not_fused	not_fused	not_fused																		97338	15.4907	high
entry_311	TCGA	TCGA-EJ-5532-01	TCGA-EJ-5532-01	prim	WHITE		57	11.4	7	7	poly_a	PROSTATE	Bilateral		Middle|Base	NEGATIVE	N0	T3a	T1c	NO		not_fused	not_fused	not_fused	not_fused																		92642	15.4926	high
entry_338	TCGA	TCGA-G9-7522-01	TCGA-G9-7522-01	prim	WHITE		49	6.8	7	7	poly_a	PROSTATE	Bilateral		Apex	NEGATIVE	N0	T2c	T1c	NO		fused	not_fused	not_fused	not_fused																		99055	15.4934	high
entry_241	TCGA	TCGA-HC-7749-01	TCGA-HC-7749-01	prim	WHITE		70	4.2	7	7	poly_a	PROSTATE	Right		Middle|Base	NEGATIVE	N0	T3a		NO		not_fused	not_fused	not_fused	not_fused																		102730	15.5158	high
entry_189	TCGA	TCGA-G9-6364-01	TCGA-G9-6364-01	prim	WHITE		72		7	7	poly_a	PROSTATE	Bilateral			NEGATIVE	N0	T3a		NO		fused	not_fused	not_fused	not_fused																		66504	15.5457	high
entry_658	TCGA	TCGA-ZG-A9LY-01	TCGA-ZG-A9LY-01	prim	WHITE		60		9	9	poly_a	PROSTATE	Bilateral	Overlapping	Apex|Middle|Base	POSITIVE	N1	T3b	T2b	NO		not_fused	not_fused	not_fused	not_fused																		71377	15.5664	high
entry_177	TCGA	TCGA-G9-6332-01	TCGA-G9-6332-01	prim	WHITE		55		7	7	poly_a	PROSTATE	Bilateral		Apex|Base	NEGATIVE	N0	T3a	T2b	NO		fused	not_fused	not_fused	not_fused																		65352	15.5713	high
entry_516	TCGA	TCGA-VP-A87D-01	TCGA-VP-A87D-01	prim	WHITE		54		9	9	poly_a	PROSTATE	Bilateral	Overlapping	Apex|Base	POSITIVE	N1	T3a	T1c	YES	1194	fused	not_fused	not_fused	not_fused																		63042	15.5927	high
entry_290	TCGA	TCGA-CH-5744-01	TCGA-CH-5744-01	prim	WHITE		64	9.6	7	7	poly_a	PROSTATE	Bilateral	Peripheral Zone		NEGATIVE	N0	T2c		NO		fused	not_fused	not_fused	not_fused																		129669	15.6038	high
entry_629	TCGA	TCGA-MG-AAMC-01	TCGA-MG-AAMC-01	prim	WHITE		59		9	9	poly_a	PROSTATE				NEGATIVE	N0	T3a	T1c	NO		fused	not_fused	not_fused	not_fused																		43285	15.6174	high
entry_289	TCGA	TCGA-HC-7210-01	TCGA-HC-7210-01	prim	WHITE		74	8.9	7	7	poly_a	PROSTATE	Right			NEGATIVE	N0	T2a		NO		not_fused	not_fused	not_fused	not_fused																		94513	15.6463	high
entry_441	TCGA	TCGA-M7-A71Z-01	TCGA-M7-A71Z-01	prim	WHITE		62		7	7	poly_a	PROSTATE	Right	Overlapping	Apex|Base	NEGATIVE	N0	T3a	T2a	NO		fused	not_fused	not_fused	not_fused																		56677	15.6939	high
entry_393	TCGA	TCGA-G9-6354-01	TCGA-G9-6354-01	prim	ASIAN		55		7	7	poly_a	PROSTATE	Right		Apex|Base			T2b	T1c	NO		fused	not_fused	not_fused	not_fused																		53759	15.7019	high
entry_267	TCGA	TCGA-HC-7819-01	TCGA-HC-7819-01	prim	WHITE		53		8	8	poly_a	PROSTATE	Bilateral	Central Zone		NEGATIVE	N0	T2c	T2c	NO		fused	not_fused	not_fused	not_fused																		93482	15.7824	high
entry_499	TCGA	TCGA-J9-A8CP-01	TCGA-J9-A8CP-01	prim	WHITE		66		7	7	poly_a	PROSTATE	Bilateral	Overlapping	Apex|Middle			T3a	T2a	NO		not_fused	not_fused	not_fused	not_fused																		72529	15.7906	high
entry_319	TCGA	TCGA-EJ-5494-01	TCGA-EJ-5494-01	prim	WHITE		50	3.8	7	7	poly_a	PROSTATE	Bilateral		Apex|Middle	NEGATIVE	N0	T3a	T2a	NO		not_fused	not_fused	not_fused	not_fused																		87354	15.8006	high
entry_659	TCGA	TCGA-ZG-A9M4-01	TCGA-ZG-A9M4-01	prim	WHITE		65		9	9	poly_a	PROSTATE	Bilateral	Overlapping	Apex|Middle|Base	POSITIVE	N1	T3b	T2a	NO		not_fused	not_fused	not_fused	not_fused																		86300	15.8248	high
entry_563	TCGA	TCGA-2A-A8VT-01	TCGA-2A-A8VT-01	prim	ASIAN		47		9	9	poly_a	PROSTATE	Bilateral	Overlapping	Apex|Middle|Base	POSITIVE	N1	T4	T2c	NO		fused	not_fused	not_fused	not_fused																		102691	15.8446	high
entry_593	TCGA	TCGA-YL-A8SC-01	TCGA-YL-A8SC-01	prim	WHITE		66		9	9	poly_a	PROSTATE	Bilateral	Overlapping	Apex|Middle|Base	NEGATIVE	N0	T3a		NO		not_fused	not_fused	not_fused	not_fused																		103356	15.8522	high
entry_401	TCGA	TCGA-EJ-A65F-01	TCGA-EJ-A65F-01	prim	WHITE		59	25	9	9	poly_a	PROSTATE	Bilateral			NEGATIVE	N0	T3b	T3b	YES	75	fused	not_fused	not_fused	not_fused																		88070	15.8843	high
entry_307	TCGA	TCGA-EJ-5521-01	TCGA-EJ-5521-01	prim	WHITE		63	7.3	7	7	poly_a	PROSTATE	Right		Middle|Base	NEGATIVE	N0	T3a	T1c	NO		fused	not_fused	not_fused	not_fused																		122608	15.8884	high
entry_210	TCGA	TCGA-EJ-5516-01	TCGA-EJ-5516-01	prim	WHITE		49	10.9	7	7	poly_a	PROSTATE	Bilateral			NEGATIVE	N0	T3a	T2b	NO		fused	not_fused	not_fused	not_fused																		89937	15.8942	high
entry_411	TCGA	TCGA-KK-A6E8-01	TCGA-KK-A6E8-01	prim	WHITE		68		9	9	poly_a	PROSTATE	Bilateral	Transition Zone	Apex|Middle|Base	NEGATIVE	N0	T2c	T1c	NO		not_fused	not_fused	not_fused	not_fused																		68116	15.8954	high
entry_674	TCGA	TCGA-XK-AAIR-01	TCGA-XK-AAIR-01	prim	WHITE		75		8	8	poly_a	PROSTATE	Bilateral		Apex|Middle	NEGATIVE	N0	T2c	T1c	NO		not_fused	not_fused	not_fused	not_fused																		90878	15.9281	high
entry_609	TCGA	TCGA-G9-A9S4-01	TCGA-G9-A9S4-01	prim	WHITE		62		8	8	poly_a	PROSTATE	Bilateral	Overlapping	Apex|Middle|Base	POSITIVE	N1	T3b	T2a	NO																							89528	15.9307	high
entry_195	TCGA	TCGA-G9-6384-01	TCGA-G9-6384-01	prim	WHITE		53	7.4	7	7	poly_a	PROSTATE	Bilateral		Apex|Base	NEGATIVE	N0	T3a	T1c	NO		fused	not_fused	not_fused	not_fused																		132124	15.9564	high
entry_444	TCGA	TCGA-M7-A724-01	TCGA-M7-A724-01	prim	WHITE		64		8	8	poly_a	PROSTATE	Right	Peripheral Zone	Apex|Base	NEGATIVE	N0	T3a	T1c	NO		not_fused	not_fused	not_fused	not_fused																		91467	15.9609	high
entry_594	TCGA	TCGA-YL-A8SR-01	TCGA-YL-A8SR-01	prim	WHITE		64		9	9	poly_a	PROSTATE	Bilateral	Overlapping	Apex|Middle|Base	NEGATIVE	N0	T3a	T1c	NO		not_fused	not_fused	not_fused	not_fused																		87491	15.9721	high
entry_403	TCGA	TCGA-KK-A6E0-01	TCGA-KK-A6E0-01	prim	ASIAN		59	13.9	9	9	poly_a	PROSTATE	Right	Peripheral Zone	Apex|Middle|Base	NEGATIVE	N0	T3a	T2b	YES	941	not_fused	not_fused	not_fused	not_fused																		93943	16.0598	high
entry_388	TCGA	TCGA-FC-A5OB-01	TCGA-FC-A5OB-01	prim	WHITE		53	26.9	9	9	poly_a	PROSTATE	Bilateral	Overlapping	Middle|Base	NEGATIVE	N0	T3b	T3a	NO		not_fused	not_fused	not_fused	not_fused																		88683	16.0653	high
entry_792	PRJNA477449	Pat18	N0_109T	prim			60	20	8		poly_a	PROSTATE				NEGATIVE	N0	?3?				not_fused																					35040	16.1039	high
entry_250	TCGA	TCGA-HC-7080-01	TCGA-HC-7080-01	prim	WHITE		66	4.1	7	7	poly_a	PROSTATE	Right		Apex|Middle	NEGATIVE	N0	T2a	T2a	NO		not_fused	not_fused	not_fused	not_fused																		167916	16.154	high
entry_452	TCGA	TCGA-EJ-7312-01	TCGA-EJ-7312-01	prim	WHITE		58		7	7	poly_a	PROSTATE	Bilateral			NEGATIVE	N0	T3b	T3b	NO																							69039	16.1789	high
entry_600	TCGA	TCGA-YL-A8SP-01	TCGA-YL-A8SP-01	prim	WHITE		58		9	9	poly_a	PROSTATE	Bilateral	Overlapping	Apex|Middle|Base			T3b	T2a	NO		fused	not_fused	not_fused	not_fused																		109937	16.1963	high
entry_227	TCGA	TCGA-CH-5741-01	TCGA-CH-5741-01	prim	WHITE		56	28	9	9	poly_a	PROSTATE	Bilateral	Overlapping		POSITIVE	N1	T3b		NO		fused	not_fused	not_fused	not_fused																		91959	16.2667	high
entry_437	TCGA	TCGA-J4-A67L-01	TCGA-J4-A67L-01	prim	WHITE		54		7	7	poly_a	PROSTATE	Left	Peripheral Zone	Apex|Middle|Base	NEGATIVE	N0	T3a	T2a	NO		fused	not_fused	not_fused	not_fused																		105753	16.268	high
entry_181	TCGA	TCGA-G9-6362-01	TCGA-G9-6362-01	prim	WHITE		57		7	7	poly_a	PROSTATE	Bilateral		Apex|Base	NEGATIVE	N0	T3a	T1c	NO		fused	not_fused	not_fused	not_fused																		68235	16.2765	high
entry_244	TCGA	TCGA-G9-6366-01	TCGA-G9-6366-01	prim	WHITE		61	7.6	7	7	poly_a	PROSTATE	Left		Apex|Base			T3b	T1c	NO		not_fused	not_fused	not_fused	not_fused																		145189	16.2803	high
entry_618	TCGA	TCGA-V1-A9ZG-01	TCGA-V1-A9ZG-01	prim	WHITE		64		9	9	poly_a	PROSTATE	Bilateral	Peripheral Zone	Apex	NEGATIVE	N0	T2c	T1c	NO		fused	not_fused	not_fused	not_fused																		135725	16.3098	high
entry_237	TCGA	TCGA-HC-7211-01	TCGA-HC-7211-01	prim	WHITE		62	10.9	7	7	poly_a	PROSTATE	Bilateral		Apex|Middle|Base	NEGATIVE	N0	T2c	T2a	NO		fused	not_fused	not_fused	not_fused																		176299	16.412	high
entry_584	TCGA	TCGA-YL-A8SA-01	TCGA-YL-A8SA-01	prim	WHITE		69		8	8	poly_a	PROSTATE	Bilateral	Overlapping	Apex|Middle|Base	NEGATIVE	N0	T3b	T2b	NO		fused	not_fused	not_fused	not_fused																		111342	16.5944	high
entry_296	TCGA	TCGA-HC-7821-01	TCGA-HC-7821-01	prim	WHITE		54	31	8	8	poly_a	PROSTATE	Bilateral		Apex|Middle|Base	POSITIVE	N1	T3b		NO		fused	not_fused	not_fused	not_fused																		178302	16.6435	high

## Sheet: 1B. TCGA-PRAD Annotations
	index	patient_id	sample_type	slide	array	probe	barcode	file_name	release_year	Basename	FOLH1_CNT	FOLH1_VST	FOLH1_level
entry_549	TCGA-XQ-A8TA-01	TCGA-XQ-A8TA	prim	9934625042	R04C02	Red	9934625042_R04C02	9934625042_R04C02_Red.idat	2017	/media/ssd/Perez/storage/TCGA_PRAD_MethArray/data/idat/9934625042_R04C02	115	6.96485	low
entry_580	TCGA-YL-A9WI-01	TCGA-YL-A9WI	prim	9934625168	R02C01	Grn	9934625168_R02C01	9934625168_R02C01_Grn.idat	2017	/media/ssd/Perez/storage/TCGA_PRAD_MethArray/data/idat/9934625168_R02C01	378	8.83394	low
entry_256	TCGA-EJ-5525-01	TCGA-EJ-5525	prim	6264496047	R03C01	Grn	6264496047_R03C01	6264496047_R03C01_Grn.idat	2017	/media/ssd/Perez/storage/TCGA_PRAD_MethArray/data/idat/6264496047_R03C01	501	9.59371	low
entry_631	TCGA-EJ-AB20-01	TCGA-EJ-AB20	prim	3999543026	R01C01	Red	3999543026_R01C01	3999543026_R01C01_Red.idat	2017	/media/ssd/Perez/storage/TCGA_PRAD_MethArray/data/idat/3999543026_R01C01	668	10.0146	low
entry_399	TCGA-H9-A6BX-01	TCGA-H9-A6BX	prim	9305216143	R03C01	Red	9305216143_R03C01	9305216143_R03C01_Red.idat	2017	/media/ssd/Perez/storage/TCGA_PRAD_MethArray/data/idat/9305216143_R03C01	1046	10.1054	low
entry_286	TCGA-HI-7170-01	TCGA-HI-7170	prim	7310440059	R02C02	Grn	7310440059_R02C02	7310440059_R02C02_Grn.idat	2017	/media/ssd/Perez/storage/TCGA_PRAD_MethArray/data/idat/7310440059_R02C02	1022	10.1401	low
entry_644	TCGA-VP-AA1N-01	TCGA-VP-AA1N	prim	3999547134	R02C02	Grn	3999547134_R02C02	3999547134_R02C02_Grn.idat	2017	/media/ssd/Perez/storage/TCGA_PRAD_MethArray/data/idat/3999547134_R02C02	1587	10.2293	low
entry_365	TCGA-HC-A4ZV-01	TCGA-HC-A4ZV	prim	8795194083	R02C02	Grn	8795194083_R02C02	8795194083_R02C02_Grn.idat	2017	/media/ssd/Perez/storage/TCGA_PRAD_MethArray/data/idat/8795194083_R02C02	908	10.379	low
entry_222	TCGA-CH-5788-01	TCGA-CH-5788	prim	6264496046	R01C01	Red	6264496046_R01C01	6264496046_R01C01_Red.idat	2017	/media/ssd/Perez/storage/TCGA_PRAD_MethArray/data/idat/6264496046_R01C01	740	10.4726	low
entry_581	TCGA-YL-A8SO-01	TCGA-YL-A8SO	prim	9934625152	R02C02	Red	9934625152_R02C02	9934625152_R02C02_Red.idat	2017	/media/ssd/Perez/storage/TCGA_PRAD_MethArray/data/idat/9934625152_R02C02	1244	10.4819	low
entry_494	TCGA-VP-A87B-01	TCGA-VP-A87B	prim	9630789138	R03C02	Red	9630789138_R03C02	9630789138_R03C02_Red.idat	2017	/media/ssd/Perez/storage/TCGA_PRAD_MethArray/data/idat/9630789138_R03C02	1231	10.6425	low
entry_261	TCGA-EJ-7786-01	TCGA-EJ-7786	prim	7310440049	R03C01	Red	7310440049_R03C01	7310440049_R03C01_Red.idat	2017	/media/ssd/Perez/storage/TCGA_PRAD_MethArray/data/idat/7310440049_R03C01	1971	10.6742	low
entry_616	TCGA-ZG-A9L2-01	TCGA-ZG-A9L2	prim	3999543025	R05C01	Red	3999543025_R05C01	3999543025_R05C01_Red.idat	2017	/media/ssd/Perez/storage/TCGA_PRAD_MethArray/data/idat/3999543025_R05C01	1976	10.8488	low
entry_425	TCGA-KK-A6E4-01	TCGA-KK-A6E4	prim	9305216065	R03C02	Grn	9305216065_R03C02	9305216065_R03C02_Grn.idat	2017	/media/ssd/Perez/storage/TCGA_PRAD_MethArray/data/idat/9305216065_R03C02	1668	10.8574	low
entry_344	TCGA-EJ-8469-01	TCGA-EJ-8469	prim	8795194031	R01C02	Grn	8795194031_R01C02	8795194031_R01C02_Grn.idat	2017	/media/ssd/Perez/storage/TCGA_PRAD_MethArray/data/idat/8795194031_R01C02	962	10.8622	low
entry_376	TCGA-J9-A52E-01	TCGA-J9-A52E	prim	8795194083	R03C02	Red	8795194083_R03C02	8795194083_R03C02_Red.idat	2017	/media/ssd/Perez/storage/TCGA_PRAD_MethArray/data/idat/8795194083_R03C02	1627	10.9269	low
entry_293	TCGA-HI-7169-01	TCGA-HI-7169	prim	7310440059	R05C01	Red	7310440059_R05C01	7310440059_R05C01_Red.idat	2017	/media/ssd/Perez/storage/TCGA_PRAD_MethArray/data/idat/7310440059_R05C01	995	11.1323	low
entry_670	TCGA-ZG-A9N3-01	TCGA-ZG-A9N3	prim	3999543025	R05C02	Red	3999543025_R05C02	3999543025_R05C02_Red.idat	2017	/media/ssd/Perez/storage/TCGA_PRAD_MethArray/data/idat/3999543025_R05C02	909	11.1729	low
entry_652	TCGA-ZG-A9L9-01	TCGA-ZG-A9L9	prim	3999547163	R03C01	Grn	3999547163_R03C01	3999547163_R03C01_Grn.idat	2017	/media/ssd/Perez/storage/TCGA_PRAD_MethArray/data/idat/3999547163_R03C01	1816	11.2164	low
entry_417	TCGA-QU-A6IN-01	TCGA-QU-A6IN	prim	9283265090	R06C01	Red	9283265090_R06C01	9283265090_R06C01_Red.idat	2017	/media/ssd/Perez/storage/TCGA_PRAD_MethArray/data/idat/9283265090_R06C01	1915	11.3515	low
entry_420	TCGA-QU-A6IM-01	TCGA-QU-A6IM	prim	9283265090	R01C02	Red	9283265090_R01C02	9283265090_R01C02_Red.idat	2017	/media/ssd/Perez/storage/TCGA_PRAD_MethArray/data/idat/9283265090_R01C02	1594	11.4305	low
entry_262	TCGA-EJ-7330-01	TCGA-EJ-7330	prim	7310440096	R05C01	Grn	7310440096_R05C01	7310440096_R05C01_Grn.idat	2017	/media/ssd/Perez/storage/TCGA_PRAD_MethArray/data/idat/7310440096_R05C01	4080	11.4528	low
entry_190	TCGA-G9-6365-01	TCGA-G9-6365	prim	6929718002	R04C01	Red	6929718002_R04C01	6929718002_R04C01_Red.idat	2017	/media/ssd/Perez/storage/TCGA_PRAD_MethArray/data/idat/6929718002_R04C01	3658	11.4683	low
entry_200	TCGA-CH-5743-01	TCGA-CH-5743	prim	6264496033	R06C02	Grn	6264496033_R06C02	6264496033_R06C02_Grn.idat	2017	/media/ssd/Perez/storage/TCGA_PRAD_MethArray/data/idat/6264496033_R06C02	3832	11.4751	low
entry_450	TCGA-EJ-A6RC-01	TCGA-EJ-A6RC	prim	9283265160	R05C02	Grn	9283265160_R05C02	9283265160_R05C02_Grn.idat	2017	/media/ssd/Perez/storage/TCGA_PRAD_MethArray/data/idat/9283265160_R05C02	3541	11.5715	low
entry_354	TCGA-CH-5745-01	TCGA-CH-5745	prim	6264496045	R02C02	Grn	6264496045_R02C02	6264496045_R02C02_Grn.idat	2017	/media/ssd/Perez/storage/TCGA_PRAD_MethArray/data/idat/6264496045_R02C02	3568	11.6122	low
entry_502	TCGA-J4-A83L-01	TCGA-J4-A83L	prim	9630789138	R04C02	Red	9630789138_R04C02	9630789138_R04C02_Red.idat	2017	/media/ssd/Perez/storage/TCGA_PRAD_MethArray/data/idat/9630789138_R04C02	3816	11.6393	low
entry_611	TCGA-YL-A8SI-01	TCGA-YL-A8SI	prim	3999543026	R03C01	Red	3999543026_R03C01	3999543026_R03C01_Red.idat	2017	/media/ssd/Perez/storage/TCGA_PRAD_MethArray/data/idat/3999543026_R03C01	2888	11.6719	low
entry_474	TCGA-KC-A7F6-01	TCGA-KC-A7F6	prim	9422491154	R04C02	Grn	9422491154_R04C02	9422491154_R04C02_Grn.idat	2017	/media/ssd/Perez/storage/TCGA_PRAD_MethArray/data/idat/9422491154_R04C02	3261	11.6919	low
entry_500	TCGA-VN-A88P-01	TCGA-VN-A88P	prim	9630789138	R04C01	Grn	9630789138_R04C01	9630789138_R04C01_Grn.idat	2017	/media/ssd/Perez/storage/TCGA_PRAD_MethArray/data/idat/9630789138_R04C01	2742	11.7133	low
entry_536	TCGA-KK-A8IB-01	TCGA-KK-A8IB	prim	9934625036	R02C01	Red	9934625036_R02C01	9934625036_R02C01_Red.idat	2017	/media/ssd/Perez/storage/TCGA_PRAD_MethArray/data/idat/9934625036_R02C01	2962	11.7602	low
entry_314	TCGA-HC-8258-01	TCGA-HC-8258	prim	6285633019	R06C01	Grn	6285633019_R06C01	6285633019_R06C01_Grn.idat	2017	/media/ssd/Perez/storage/TCGA_PRAD_MethArray/data/idat/6285633019_R06C01	1579	11.8359	low
entry_539	TCGA-KK-A8IK-01	TCGA-KK-A8IK	prim	9934625042	R01C01	Grn	9934625042_R01C01	9934625042_R01C01_Grn.idat	2017	/media/ssd/Perez/storage/TCGA_PRAD_MethArray/data/idat/9934625042_R01C01	2871	11.8362	low
entry_385	TCGA-J9-A52D-01	TCGA-J9-A52D	prim	9296931023	R06C02	Red	9296931023_R06C02	9296931023_R06C02_Red.idat	2017	/media/ssd/Perez/storage/TCGA_PRAD_MethArray/data/idat/9296931023_R06C02	3383	11.855	low
entry_316	TCGA-HC-8265-01	TCGA-HC-8265	prim	6285633020	R04C01	Red	6285633020_R04C01	6285633020_R04C01_Red.idat	2017	/media/ssd/Perez/storage/TCGA_PRAD_MethArray/data/idat/6285633020_R04C01	1265	11.8946	low
entry_240	TCGA-EJ-7785-01	TCGA-EJ-7785	prim	7310440095	R01C01	Red	7310440095_R01C01	7310440095_R01C01_Red.idat	2017	/media/ssd/Perez/storage/TCGA_PRAD_MethArray/data/idat/7310440095_R01C01	6610	11.9619	low
entry_517	TCGA-HC-A8D0-01	TCGA-HC-A8D0	prim	9934625049	R02C01	Red	9934625049_R02C01	9934625049_R02C01_Red.idat	2017	/media/ssd/Perez/storage/TCGA_PRAD_MethArray/data/idat/9934625049_R02C01	3375	12.0039	low
entry_212	TCGA-G9-6385-01	TCGA-G9-6385	prim	6929718014	R03C01	Red	6929718014_R03C01	6929718014_R03C01_Red.idat	2017	/media/ssd/Perez/storage/TCGA_PRAD_MethArray/data/idat/6929718014_R03C01	5130	12.0072	low
entry_481	TCGA-KC-A7FE-01	TCGA-KC-A7FE	prim	9422493015	R06C02	Red	9422493015_R06C02	9422493015_R06C02_Red.idat	2017	/media/ssd/Perez/storage/TCGA_PRAD_MethArray/data/idat/9422493015_R06C02	4416	12.0172	low
entry_619	TCGA-V1-A9ZI-01	TCGA-V1-A9ZI	prim	3999547134	R01C02	Grn	3999547134_R01C02	3999547134_R01C02_Grn.idat	2017	/media/ssd/Perez/storage/TCGA_PRAD_MethArray/data/idat/3999547134_R01C02	2163	12.0193	low
entry_277	TCGA-G9-6338-01	TCGA-G9-6338	prim	6285609054	R03C01	Grn	6285609054_R03C01	6285609054_R03C01_Grn.idat	2017	/media/ssd/Perez/storage/TCGA_PRAD_MethArray/data/idat/6285609054_R03C01	3366	12.0914	low
entry_671	TCGA-ZG-A9LM-01	TCGA-ZG-A9LM	prim	3999547134	R05C02	Red	3999547134_R05C02	3999547134_R05C02_Red.idat	2017	/media/ssd/Perez/storage/TCGA_PRAD_MethArray/data/idat/3999547134_R05C02	4562	12.1065	low
entry_303	TCGA-EJ-5511-01	TCGA-EJ-5511	prim	6264496046	R02C02	Grn	6264496046_R02C02	6264496046_R02C02_Grn.idat	2017	/media/ssd/Perez/storage/TCGA_PRAD_MethArray/data/idat/6264496046_R02C02	7980	12.1212	low
entry_335	TCGA-G9-7523-01	TCGA-G9-7523	prim	6285633020	R02C01	Red	6285633020_R02C01	6285633020_R02C01_Red.idat	2017	/media/ssd/Perez/storage/TCGA_PRAD_MethArray/data/idat/6285633020_R02C01	5211	12.153	low
entry_309	TCGA-EJ-7331-01	TCGA-EJ-7331	prim	7310440096	R06C01	Red	7310440096_R06C01	7310440096_R06C01_Red.idat	2017	/media/ssd/Perez/storage/TCGA_PRAD_MethArray/data/idat/7310440096_R06C01	6431	12.1536	low
entry_605	TCGA-2A-AAYO-01	TCGA-2A-AAYO	prim	3999547132	R03C01	Grn	3999547132_R03C01	3999547132_R03C01_Grn.idat	2017	/media/ssd/Perez/storage/TCGA_PRAD_MethArray/data/idat/3999547132_R03C01	4020	12.1551	low
entry_433	TCGA-J4-A67Q-01	TCGA-J4-A67Q	prim	9305216096	R03C02	Grn	9305216096_R03C02	9305216096_R03C02_Grn.idat	2017	/media/ssd/Perez/storage/TCGA_PRAD_MethArray/data/idat/9305216096_R03C02	3097	12.1688	low
entry_191	TCGA-G9-6367-01	TCGA-G9-6367	prim	6929718002	R06C02	Grn	6929718002_R06C02	6929718002_R06C02_Grn.idat	2017	/media/ssd/Perez/storage/TCGA_PRAD_MethArray/data/idat/6929718002_R06C02	5418	12.1719	low
entry_559	TCGA-V1-A8WV-01	TCGA-V1-A8WV	prim	9934625093	R01C02	Red	9934625093_R01C02	9934625093_R01C02_Red.idat	2017	/media/ssd/Perez/storage/TCGA_PRAD_MethArray/data/idat/9934625093_R01C02	4371	12.2074	low
entry_475	TCGA-KC-A7F5-01	TCGA-KC-A7F5	prim	9422491154	R03C02	Grn	9422491154_R03C02	9422491154_R03C02_Grn.idat	2017	/media/ssd/Perez/storage/TCGA_PRAD_MethArray/data/idat/9422491154_R03C02	4645	12.2238	low
entry_557	TCGA-YL-A8HO-01	TCGA-YL-A8HO	prim	9934625034	R04C02	Red	9934625034_R04C02	9934625034_R04C02_Red.idat	2017	/media/ssd/Perez/storage/TCGA_PRAD_MethArray/data/idat/9934625034_R04C02	3892	12.2288	low
entry_384	TCGA-FC-7961-01	TCGA-FC-7961	prim	9296931048	R02C01	Red	9296931048_R02C01	9296931048_R02C01_Red.idat	2017	/media/ssd/Perez/storage/TCGA_PRAD_MethArray/data/idat/9296931048_R02C01	5097	12.2327	low
entry_272	TCGA-HI-7168-01	TCGA-HI-7168	prim	7310440095	R03C02	Red	7310440095_R03C02	7310440095_R03C02_Red.idat	2017	/media/ssd/Perez/storage/TCGA_PRAD_MethArray/data/idat/7310440095_R03C02	5789	12.2373	low
entry_627	TCGA-V1-A9OT-01	TCGA-V1-A9OT	prim	3999543013	R06C01	Red	3999543013_R06C01	3999543013_R06C01_Red.idat	2017	/media/ssd/Perez/storage/TCGA_PRAD_MethArray/data/idat/3999543013_R06C01	3414	12.2412	low
entry_582	TCGA-YL-A8SL-01	TCGA-YL-A8SL	prim	9934625093	R05C01	Grn	9934625093_R05C01	9934625093_R05C01_Grn.idat	2017	/media/ssd/Perez/storage/TCGA_PRAD_MethArray/data/idat/9934625093_R05C01	5135	12.2867	low
entry_397	TCGA-J4-A6G3-01	TCGA-J4-A6G3	prim	9305216142	R02C01	Red	9305216142_R02C01	9305216142_R02C01_Red.idat	2017	/media/ssd/Perez/storage/TCGA_PRAD_MethArray/data/idat/9305216142_R02C01	4886	12.3189	low
entry_439	TCGA-QU-A6IP-01	TCGA-QU-A6IP	prim	9283265090	R03C01	Red	9283265090_R03C01	9283265090_R03C01_Red.idat	2017	/media/ssd/Perez/storage/TCGA_PRAD_MethArray/data/idat/9283265090_R03C01	4229	12.3325	low
entry_260	TCGA-EJ-7328-01	TCGA-EJ-7328	prim	7310440073	R03C02	Grn	7310440073_R03C02	7310440073_R03C02_Grn.idat	2017	/media/ssd/Perez/storage/TCGA_PRAD_MethArray/data/idat/7310440073_R03C02	6161	12.3534	low
entry_655	TCGA-XK-AAJT-01	TCGA-XK-AAJT	prim	3999543014	R02C02	Grn	3999543014_R02C02	3999543014_R02C02_Grn.idat	2017	/media/ssd/Perez/storage/TCGA_PRAD_MethArray/data/idat/3999543014_R02C02	2640	12.4031	low
entry_377	TCGA-KK-A59Z-01	TCGA-KK-A59Z	prim	8795194083	R04C01	Grn	8795194083_R04C01	8795194083_R04C01_Grn.idat	2017	/media/ssd/Perez/storage/TCGA_PRAD_MethArray/data/idat/8795194083_R04C01	4265	12.411	low
entry_622	TCGA-ZG-A9LU-01	TCGA-ZG-A9LU	prim	3999543014	R04C02	Red	3999543014_R04C02	3999543014_R04C02_Red.idat	2017	/media/ssd/Perez/storage/TCGA_PRAD_MethArray/data/idat/3999543014_R04C02	2774	12.4457	low
entry_252	TCGA-EJ-5499-01	TCGA-EJ-5499	prim	6264496012	R01C01	Grn	6264496012_R01C01	6264496012_R01C01_Grn.idat	2017	/media/ssd/Perez/storage/TCGA_PRAD_MethArray/data/idat/6264496012_R01C01	7133	12.4773	low
entry_656	TCGA-YL-A9WY-01	TCGA-YL-A9WY	prim	3999543014	R05C02	Red	3999543014_R05C02	3999543014_R05C02_Red.idat	2017	/media/ssd/Perez/storage/TCGA_PRAD_MethArray/data/idat/3999543014_R05C02	8306	12.4841	low
entry_476	TCGA-KK-A7B3-01	TCGA-KK-A7B3	prim	9422493015	R04C02	Grn	9422493015_R04C02	9422493015_R04C02_Grn.idat	2017	/media/ssd/Perez/storage/TCGA_PRAD_MethArray/data/idat/9422493015_R04C02	7371	12.4949	low
entry_564	TCGA-Y6-A8TL-01	TCGA-Y6-A8TL	prim	9934625168	R01C02	Red	9934625168_R01C02	9934625168_R01C02_Red.idat	2017	/media/ssd/Perez/storage/TCGA_PRAD_MethArray/data/idat/9934625168_R01C02	4336	12.4996	low
entry_553	TCGA-KK-A8IF-01	TCGA-KK-A8IF	prim	9934625042	R02C02	Red	9934625042_R02C02	9934625042_R02C02_Red.idat	2017	/media/ssd/Perez/storage/TCGA_PRAD_MethArray/data/idat/9934625042_R02C02	3831	12.5158	low
entry_412	TCGA-G9-6347-01	TCGA-G9-6347	prim	9283265090	R02C02	Red	9283265090_R02C02	9283265090_R02C02_Red.idat	2017	/media/ssd/Perez/storage/TCGA_PRAD_MethArray/data/idat/9283265090_R02C02	5232	12.5212	low
entry_677	TCGA-X4-A8KS-01	TCGA-X4-A8KS	prim	9934625042	R03C02	Grn	9934625042_R03C02	9934625042_R03C02_Grn.idat	2017	/media/ssd/Perez/storage/TCGA_PRAD_MethArray/data/idat/9934625042_R03C02	3621	12.5844	low
entry_426	TCGA-HC-A6AQ-01	TCGA-HC-A6AQ	prim	9305216096	R06C01	Grn	9305216096_R06C01	9305216096_R06C01_Grn.idat	2017	/media/ssd/Perez/storage/TCGA_PRAD_MethArray/data/idat/9305216096_R06C01	5901	12.6023	low
entry_590	TCGA-YL-A8SF-01	TCGA-YL-A8SF	prim	9934625093	R03C02	Grn	9934625093_R03C02	9934625093_R03C02_Grn.idat	2017	/media/ssd/Perez/storage/TCGA_PRAD_MethArray/data/idat/9934625093_R03C02	7055	12.6074	low
entry_395	TCGA-J4-A6G1-01	TCGA-J4-A6G1	prim	9305216142	R01C02	Red	9305216142_R01C02	9305216142_R01C02_Red.idat	2017	/media/ssd/Perez/storage/TCGA_PRAD_MethArray/data/idat/9305216142_R01C02	6429	12.624	low
entry_556	TCGA-X4-A8KQ-01	TCGA-X4-A8KQ	prim	9934625034	R01C02	Grn	9934625034_R01C02	9934625034_R01C02_Grn.idat	2017	/media/ssd/Perez/storage/TCGA_PRAD_MethArray/data/idat/9934625034_R01C02	3593	12.6297	low
entry_661	TCGA-ZG-A9MC-01	TCGA-ZG-A9MC	prim	3999543026	R02C02	Grn	3999543026_R02C02	3999543026_R02C02_Grn.idat	2017	/media/ssd/Perez/storage/TCGA_PRAD_MethArray/data/idat/3999543026_R02C02	5668	12.6323	low
entry_273	TCGA-G9-6361-01	TCGA-G9-6361	prim	6285609054	R05C01	Red	6285609054_R05C01	6285609054_R05C01_Red.idat	2017	/media/ssd/Perez/storage/TCGA_PRAD_MethArray/data/idat/6285609054_R05C01	8813	12.65	low
entry_496	TCGA-J4-A83M-01	TCGA-J4-A83M	prim	9630789122	R02C02	Grn	9630789122_R02C02	9630789122_R02C02_Grn.idat	2017	/media/ssd/Perez/storage/TCGA_PRAD_MethArray/data/idat/9630789122_R02C02	6778	12.6555	low
entry_386	TCGA-EJ-A65G-01	TCGA-EJ-A65G	prim	9296931048	R05C01	Grn	9296931048_R05C01	9296931048_R05C01_Grn.idat	2017	/media/ssd/Perez/storage/TCGA_PRAD_MethArray/data/idat/9296931048_R05C01	5299	12.658	low
entry_196	TCGA-CH-5746-01	TCGA-CH-5746	prim	6264496046	R05C01	Grn	6264496046_R05C01	6264496046_R05C01_Grn.idat	2017	/media/ssd/Perez/storage/TCGA_PRAD_MethArray/data/idat/6264496046_R05C01	9175	12.6789	low
entry_367	TCGA-EJ-A46I-01	TCGA-EJ-A46I	prim	8795194083	R05C01	Red	8795194083_R05C01	8795194083_R05C01_Red.idat	2017	/media/ssd/Perez/storage/TCGA_PRAD_MethArray/data/idat/8795194083_R05C01	5153	12.6812	low
entry_285	TCGA-HC-7740-01	TCGA-HC-7740	prim	7310440059	R01C02	Grn	7310440059_R01C02	7310440059_R01C02_Grn.idat	2017	/media/ssd/Perez/storage/TCGA_PRAD_MethArray/data/idat/7310440059_R01C02	6704	12.7083	low
entry_461	TCGA-M7-A723-01	TCGA-M7-A723	prim	9297949031	R06C01	Red	9297949031_R06C01	9297949031_R06C01_Red.idat	2017	/media/ssd/Perez/storage/TCGA_PRAD_MethArray/data/idat/9297949031_R06C01	5409	12.7648	low
entry_598	TCGA-ZG-A8QZ-01	TCGA-ZG-A8QZ	prim	9934625093	R05C02	Red	9934625093_R05C02	9934625093_R05C02_Red.idat	2017	/media/ssd/Perez/storage/TCGA_PRAD_MethArray/data/idat/9934625093_R05C02	8263	12.7843	low
entry_300	TCGA-CH-5792-01	TCGA-CH-5792	prim	6264496033	R01C02	Red	6264496033_R01C02	6264496033_R01C02_Red.idat	2017	/media/ssd/Perez/storage/TCGA_PRAD_MethArray/data/idat/6264496033_R01C02	12231	12.8027	low
entry_544	TCGA-YL-A8HJ-01	TCGA-YL-A8HJ	prim	9934625042	R05C01	Grn	9934625042_R05C01	9934625042_R05C01_Grn.idat	2017	/media/ssd/Perez/storage/TCGA_PRAD_MethArray/data/idat/9934625042_R05C01	7930	12.8279	low
entry_599	TCGA-V1-A8WN-01	TCGA-V1-A8WN	prim	9934625147	R04C01	Red	9934625147_R04C01	9934625147_R04C01_Red.idat	2017	/media/ssd/Perez/storage/TCGA_PRAD_MethArray/data/idat/9934625147_R04C01	9361	12.8382	low
entry_569	TCGA-V1-A8MM-01	TCGA-V1-A8MM	prim	9934625168	R05C02	Red	9934625168_R05C02	9934625168_R05C02_Red.idat	2017	/media/ssd/Perez/storage/TCGA_PRAD_MethArray/data/idat/9934625168_R05C02	7311	12.8589	low
entry_235	TCGA-EJ-7314-01	TCGA-EJ-7314	prim	7310440073	R01C01	Red	7310440073_R01C01	7310440073_R01C01_Red.idat	2017	/media/ssd/Perez/storage/TCGA_PRAD_MethArray/data/idat/7310440073_R01C01	9270	12.8703	low
entry_657	TCGA-ZG-A9L6-01	TCGA-ZG-A9L6	prim	3999543025	R02C02	Red	3999543025_R02C02	3999543025_R02C02_Red.idat	2017	/media/ssd/Perez/storage/TCGA_PRAD_MethArray/data/idat/3999543025_R02C02	6984	12.8757	low
entry_347	TCGA-EJ-8472-01	TCGA-EJ-8472	prim	8795194031	R03C02	Grn	8795194031_R03C02	8795194031_R03C02_Grn.idat	2017	/media/ssd/Perez/storage/TCGA_PRAD_MethArray/data/idat/8795194031_R03C02	10469	12.8924	low
entry_358	TCGA-HC-7079-01	TCGA-HC-7079	prim	6285609054	R06C02	Red	6285609054_R06C02	6285609054_R06C02_Red.idat	2017	/media/ssd/Perez/storage/TCGA_PRAD_MethArray/data/idat/6285609054_R06C02	8563	12.9021	low
entry_546	TCGA-EJ-A8FU-01	TCGA-EJ-A8FU	prim	9934625034	R03C02	Red	9934625034_R03C02	9934625034_R03C02_Red.idat	2017	/media/ssd/Perez/storage/TCGA_PRAD_MethArray/data/idat/9934625034_R03C02	6538	12.9187	low
entry_497	TCGA-J4-A83K-01	TCGA-J4-A83K	prim	9630789125	R03C01	Red	9630789125_R03C01	9630789125_R03C01_Red.idat	2017	/media/ssd/Perez/storage/TCGA_PRAD_MethArray/data/idat/9630789125_R03C01	10379	12.9324	low
entry_562	TCGA-2A-A8VO-01	TCGA-2A-A8VO	prim	9934625168	R03C01	Red	9934625168_R03C01	9934625168_R03C01_Red.idat	2017	/media/ssd/Perez/storage/TCGA_PRAD_MethArray/data/idat/9934625168_R03C01	5274	12.9329	low
entry_579	TCGA-YL-A8SK-01	TCGA-YL-A8SK	prim	9934625147	R04C02	Red	9934625147_R04C02	9934625147_R04C02_Red.idat	2017	/media/ssd/Perez/storage/TCGA_PRAD_MethArray/data/idat/9934625147_R04C02	8666	12.9359	low
entry_350	TCGA-EJ-5503-01	TCGA-EJ-5503	prim	6264496046	R04C02	Grn	6264496046_R04C02	6264496046_R04C02_Grn.idat	2017	/media/ssd/Perez/storage/TCGA_PRAD_MethArray/data/idat/6264496046_R04C02	14775	12.959	low
entry_224	TCGA-CH-5790-01	TCGA-CH-5790	prim	6264496047	R04C02	Red	6264496047_R04C02	6264496047_R04C02_Red.idat	2017	/media/ssd/Perez/storage/TCGA_PRAD_MethArray/data/idat/6264496047_R04C02	6161	12.9622	low
entry_565	TCGA-2A-A8VL-01	TCGA-2A-A8VL	prim	9934625093	R02C02	Red	9934625093_R02C02	9934625093_R02C02_Red.idat	2017	/media/ssd/Perez/storage/TCGA_PRAD_MethArray/data/idat/9934625093_R02C02	7110	12.9758	low
entry_438	TCGA-J4-A67R-01	TCGA-J4-A67R	prim	9305216096	R01C01	Grn	9305216096_R01C01	9305216096_R01C01_Grn.idat	2017	/media/ssd/Perez/storage/TCGA_PRAD_MethArray/data/idat/9305216096_R01C01	6923	12.976	low
entry_291	TCGA-EJ-7794-01	TCGA-EJ-7794	prim	7310440049	R05C01	Red	7310440049_R05C01	7310440049_R05C01_Red.idat	2017	/media/ssd/Perez/storage/TCGA_PRAD_MethArray/data/idat/7310440049_R05C01	11097	13.0076	low
entry_630	TCGA-V1-A9OA-01	TCGA-V1-A9OA	prim	3999547132	R04C02	Red	3999547132_R04C02	3999547132_R04C02_Red.idat	2017	/media/ssd/Perez/storage/TCGA_PRAD_MethArray/data/idat/3999547132_R04C02	5726	13.0139	low
entry_513	TCGA-XJ-A83H-01	TCGA-XJ-A83H	prim	9630789125	R06C01	Grn	9630789125_R06C01	9630789125_R06C01_Grn.idat	2017	/media/ssd/Perez/storage/TCGA_PRAD_MethArray/data/idat/9630789125_R06C01	5537	13.0179	low
entry_505	TCGA-VP-A872-01	TCGA-VP-A872	prim	9630789125	R05C02	Red	9630789125_R05C02	9630789125_R05C02_Red.idat	2017	/media/ssd/Perez/storage/TCGA_PRAD_MethArray/data/idat/9630789125_R05C02	6699	13.0184	low
entry_192	TCGA-G9-6370-01	TCGA-G9-6370	prim	6929718002	R03C01	Red	6929718002_R03C01	6929718002_R03C01_Red.idat	2017	/media/ssd/Perez/storage/TCGA_PRAD_MethArray/data/idat/6929718002_R03C01	10100	13.0452	low
entry_280	TCGA-HC-7752-01	TCGA-HC-7752	prim	7310440073	R05C01	Grn	7310440073_R05C01	7310440073_R05C01_Grn.idat	2017	/media/ssd/Perez/storage/TCGA_PRAD_MethArray/data/idat/7310440073_R05C01	4690	13.0464	low
entry_229	TCGA-EJ-5512-01	TCGA-EJ-5512	prim	6264496027	R05C01	Red	6264496027_R05C01	6264496027_R05C01_Red.idat	2017	/media/ssd/Perez/storage/TCGA_PRAD_MethArray/data/idat/6264496027_R05C01	6798	13.0521	low
entry_364	TCGA-EJ-A46H-01	TCGA-EJ-A46H	prim	8795194083	R01C02	Grn	8795194083_R01C02	8795194083_R01C02_Grn.idat	2017	/media/ssd/Perez/storage/TCGA_PRAD_MethArray/data/idat/8795194083_R01C02	8110	13.0535	low
entry_484	TCGA-EJ-A7NK-01	TCGA-EJ-A7NK	prim	9630789138	R06C01	Red	9630789138_R06C01	9630789138_R06C01_Red.idat	2017	/media/ssd/Perez/storage/TCGA_PRAD_MethArray/data/idat/9630789138_R06C01	7101	13.0677	low
entry_512	TCGA-VP-A87E-01	TCGA-VP-A87E	prim	9630789122	R04C01	Grn	9630789122_R04C01	9630789122_R04C01_Grn.idat	2017	/media/ssd/Perez/storage/TCGA_PRAD_MethArray/data/idat/9630789122_R04C01	7252	13.0735	low
entry_597	TCGA-XJ-A9DK-01	TCGA-XJ-A9DK	prim	9934625152	R01C02	Grn	9934625152_R01C02	9934625152_R01C02_Grn.idat	2017	/media/ssd/Perez/storage/TCGA_PRAD_MethArray/data/idat/9934625152_R01C02	8841	13.0735	low
entry_443	TCGA-M7-A720-01	TCGA-M7-A720	prim	9283265160	R01C02	Grn	9283265160_R01C02	9283265160_R01C02_Grn.idat	2017	/media/ssd/Perez/storage/TCGA_PRAD_MethArray/data/idat/9283265160_R01C02	10237	13.088	low
entry_487	TCGA-EJ-A8FN-01	TCGA-EJ-A8FN	prim	9630789138	R05C01	Red	9630789138_R05C01	9630789138_R05C01_Red.idat	2017	/media/ssd/Perez/storage/TCGA_PRAD_MethArray/data/idat/9630789138_R05C01	7850	13.0897	low
entry_432	TCGA-J4-A67K-01	TCGA-J4-A67K	prim	9305216096	R05C02	Grn	9305216096_R05C02	9305216096_R05C02_Grn.idat	2017	/media/ssd/Perez/storage/TCGA_PRAD_MethArray/data/idat/9305216096_R05C02	7748	13.1103	low
entry_643	TCGA-VN-A943-01	TCGA-VN-A943	prim	3999543013	R01C02	Red	3999543013_R01C02	3999543013_R01C02_Red.idat	2017	/media/ssd/Perez/storage/TCGA_PRAD_MethArray/data/idat/3999543013_R01C02	5151	13.1576	low
entry_463	TCGA-KC-A7F3-01	TCGA-KC-A7F3	prim	9422493015	R02C02	Grn	9422493015_R02C02	9422493015_R02C02_Grn.idat	2017	/media/ssd/Perez/storage/TCGA_PRAD_MethArray/data/idat/9422493015_R02C02	10239	13.1684	low
entry_666	TCGA-V1-A9Z8-01	TCGA-V1-A9Z8	prim	3999547132	R01C02	Red	3999547132_R01C02	3999547132_R01C02_Red.idat	2017	/media/ssd/Perez/storage/TCGA_PRAD_MethArray/data/idat/3999547132_R01C02	7941	13.2066	low
entry_323	TCGA-EJ-7321-01	TCGA-EJ-7321	prim	6285633020	R03C02	Red	6285633020_R03C02	6285633020_R03C02_Red.idat	2017	/media/ssd/Perez/storage/TCGA_PRAD_MethArray/data/idat/6285633020_R03C02	9353	13.2098	low
entry_197	TCGA-CH-5738-01	TCGA-CH-5738	prim	6264496045	R01C02	Grn	6264496045_R01C02	6264496045_R01C02_Grn.idat	2017	/media/ssd/Perez/storage/TCGA_PRAD_MethArray/data/idat/6264496045_R01C02	12940	13.236	low
entry_349	TCGA-EJ-5502-01	TCGA-EJ-5502	prim	6264496047	R05C02	Red	6264496047_R05C02	6264496047_R05C02_Red.idat	2017	/media/ssd/Perez/storage/TCGA_PRAD_MethArray/data/idat/6264496047_R05C02	18787	13.2367	low
entry_203	TCGA-CH-5762-01	TCGA-CH-5762	prim	6264496027	R02C02	Grn	6264496027_R02C02	6264496027_R02C02_Grn.idat	2017	/media/ssd/Perez/storage/TCGA_PRAD_MethArray/data/idat/6264496027_R02C02	11007	13.2592	low
entry_591	TCGA-YL-A8SB-01	TCGA-YL-A8SB	prim	9934625093	R03C01	Grn	9934625093_R03C01	9934625093_R03C01_Grn.idat	2017	/media/ssd/Perez/storage/TCGA_PRAD_MethArray/data/idat/9934625093_R03C01	10703	13.2712	low
entry_216	TCGA-CH-5769-01	TCGA-CH-5769	prim	6264496045	R05C01	Grn	6264496045_R05C01	6264496045_R05C01_Grn.idat	2017	/media/ssd/Perez/storage/TCGA_PRAD_MethArray/data/idat/6264496045_R05C01	9562	13.2865	low
entry_405	TCGA-KK-A6E5-01	TCGA-KK-A6E5	prim	9305216142	R03C01	Red	9305216142_R03C01	9305216142_R03C01_Red.idat	2017	/media/ssd/Perez/storage/TCGA_PRAD_MethArray/data/idat/9305216142_R03C01	9607	13.2959	low
entry_270	TCGA-HC-7820-01	TCGA-HC-7820	prim	7310440073	R03C01	Grn	7310440073_R03C01	7310440073_R03C01_Grn.idat	2017	/media/ssd/Perez/storage/TCGA_PRAD_MethArray/data/idat/7310440073_R03C01	12307	13.2974	low
entry_281	TCGA-EJ-7784-01	TCGA-EJ-7784	prim	7310440095	R05C01	Grn	7310440095_R05C01	7310440095_R05C01_Grn.idat	2017	/media/ssd/Perez/storage/TCGA_PRAD_MethArray/data/idat/7310440095_R05C01	14115	13.2987	low
entry_220	TCGA-CH-5751-01	TCGA-CH-5751	prim	6264496045	R06C01	Red	6264496045_R06C01	6264496045_R06C01_Red.idat	2017	/media/ssd/Perez/storage/TCGA_PRAD_MethArray/data/idat/6264496045_R06C01	8893	13.3096	low
entry_625	TCGA-4L-AA1F-01	TCGA-4L-AA1F	prim	3999547134	R04C01	Red	3999547134_R04C01	3999547134_R04C01_Red.idat	2017	/media/ssd/Perez/storage/TCGA_PRAD_MethArray/data/idat/3999547134_R04C01	10472	13.3315	low
entry_634	TCGA-V1-A9OX-01	TCGA-V1-A9OX	prim	3999543014	R02C01	Grn	3999543014_R02C01	3999543014_R02C01_Grn.idat	2017	/media/ssd/Perez/storage/TCGA_PRAD_MethArray/data/idat/3999543014_R02C01	9534	13.354	low
entry_470	TCGA-EJ-A7NG-01	TCGA-EJ-A7NG	prim	9422493015	R05C02	Red	9422493015_R05C02	9422493015_R05C02_Red.idat	2017	/media/ssd/Perez/storage/TCGA_PRAD_MethArray/data/idat/9422493015_R05C02	12230	13.3615	low
entry_230	TCGA-EJ-7781-01	TCGA-EJ-7781	prim	7310440096	R01C02	Red	7310440096_R01C02	7310440096_R01C02_Red.idat	2017	/media/ssd/Perez/storage/TCGA_PRAD_MethArray/data/idat/7310440096_R01C02	14295	13.3644	low
entry_414	TCGA-G9-6379-01	TCGA-G9-6379	prim	9283265090	R06C02	Red	9283265090_R06C02	9283265090_R06C02_Red.idat	2017	/media/ssd/Perez/storage/TCGA_PRAD_MethArray/data/idat/9283265090_R06C02	7490	13.3691	low
entry_548	TCGA-XQ-A8TB-01	TCGA-XQ-A8TB	prim	9934625036	R05C01	Red	9934625036_R05C01	9934625036_R05C01_Red.idat	2017	/media/ssd/Perez/storage/TCGA_PRAD_MethArray/data/idat/9934625036_R05C01	10933	13.3738	low
entry_362	TCGA-HC-7737-01	TCGA-HC-7737	prim	7310440049	R06C01	Grn	7310440049_R06C01	7310440049_R06C01_Grn.idat	2017	/media/ssd/Perez/storage/TCGA_PRAD_MethArray/data/idat/7310440049_R06C01	11945	13.3807	low
entry_373	TCGA-EJ-A46E-01	TCGA-EJ-A46E	prim	8784241045	R05C01	Red	8784241045_R05C01	8784241045_R05C01_Red.idat	2017	/media/ssd/Perez/storage/TCGA_PRAD_MethArray/data/idat/8784241045_R05C01	8776	13.3916	low
entry_679	TCGA-ZG-A9LN-01	TCGA-ZG-A9LN	prim	3999543013	R01C01	Grn	3999543013_R01C01	3999543013_R01C01_Grn.idat	2017	/media/ssd/Perez/storage/TCGA_PRAD_MethArray/data/idat/3999543013_R01C01	10403	13.4035	low
entry_246	TCGA-EJ-7327-01	TCGA-EJ-7327	prim	7310440096	R02C02	Red	7310440096_R02C02	7310440096_R02C02_Red.idat	2017	/media/ssd/Perez/storage/TCGA_PRAD_MethArray/data/idat/7310440096_R02C02	16163	13.4082	low
entry_561	TCGA-FC-A8O0-01	TCGA-FC-A8O0	prim	9934625147	R03C02	Grn	9934625147_R03C02	9934625147_R03C02_Grn.idat	2017	/media/ssd/Perez/storage/TCGA_PRAD_MethArray/data/idat/9934625147_R03C02	10842	13.4225	low
entry_473	TCGA-HC-A76X-01	TCGA-HC-A76X	prim	9422491154	R06C02	Red	9422491154_R06C02	9422491154_R06C02_Red.idat	2017	/media/ssd/Perez/storage/TCGA_PRAD_MethArray/data/idat/9422491154_R06C02	16857	13.4243	low
entry_332	TCGA-HC-8260-01	TCGA-HC-8260	prim	6285633019	R04C02	Red	6285633019_R04C02	6285633019_R04C02_Red.idat	2017	/media/ssd/Perez/storage/TCGA_PRAD_MethArray/data/idat/6285633019_R04C02	16562	13.4264	low
entry_586	TCGA-XJ-A9DQ-01	TCGA-XJ-A9DQ	prim	9934625168	R06C01	Red	9934625168_R06C01	9934625168_R06C01_Red.idat	2017	/media/ssd/Perez/storage/TCGA_PRAD_MethArray/data/idat/9934625168_R06C01	12803	13.4329	low
entry_596	TCGA-YL-A8SQ-01	TCGA-YL-A8SQ	prim	9934625147	R02C01	Grn	9934625147_R02C01	9934625147_R02C01_Grn.idat	2017	/media/ssd/Perez/storage/TCGA_PRAD_MethArray/data/idat/9934625147_R02C01	9618	13.4445	low
entry_451	TCGA-M7-A71Y-01	TCGA-M7-A71Y	prim	9297949031	R02C01	Red	9297949031_R02C01	9297949031_R02C01_Red.idat	2017	/media/ssd/Perez/storage/TCGA_PRAD_MethArray/data/idat/9297949031_R02C01	9215	13.4926	low
entry_468	TCGA-HC-A76W-01	TCGA-HC-A76W	prim	9422493015	R05C01	Grn	9422493015_R05C01	9422493015_R05C01_Grn.idat	2017	/media/ssd/Perez/storage/TCGA_PRAD_MethArray/data/idat/9422493015_R05C01	11936	13.495	low
entry_239	TCGA-HC-7213-01	TCGA-HC-7213	prim	7310440073	R02C02	Red	7310440073_R02C02	7310440073_R02C02_Red.idat	2017	/media/ssd/Perez/storage/TCGA_PRAD_MethArray/data/idat/7310440073_R02C02	13889	13.4969	low
entry_247	TCGA-HC-7738-01	TCGA-HC-7738	prim	7310440049	R01C01	Red	7310440049_R01C01	7310440049_R01C01_Red.idat	2017	/media/ssd/Perez/storage/TCGA_PRAD_MethArray/data/idat/7310440049_R01C01	16552	13.4984	low
entry_278	TCGA-HC-7750-01	TCGA-HC-7750	prim	7310440095	R03C01	Grn	7310440095_R03C01	7310440095_R03C01_Grn.idat	2017	/media/ssd/Perez/storage/TCGA_PRAD_MethArray/data/idat/7310440095_R03C01	8237	13.5013	low
entry_615	TCGA-XK-AAJ3-01	TCGA-XK-AAJ3	prim	3999543013	R05C01	Red	3999543013_R05C01	3999543013_R05C01_Red.idat	2017	/media/ssd/Perez/storage/TCGA_PRAD_MethArray/data/idat/3999543013_R05C01	10978	13.5039	low
entry_302	TCGA-EJ-5510-01	TCGA-EJ-5510	prim	6264496012	R03C02	Grn	6264496012_R03C02	6264496012_R03C02_Grn.idat	2017	/media/ssd/Perez/storage/TCGA_PRAD_MethArray/data/idat/6264496012_R03C02	15266	13.5069	low
entry_511	TCGA-EJ-A8FS-01	TCGA-EJ-A8FS	prim	9630789122	R04C02	Grn	9630789122_R04C02	9630789122_R04C02_Grn.idat	2017	/media/ssd/Perez/storage/TCGA_PRAD_MethArray/data/idat/9630789122_R04C02	12337	13.5144	low
entry_180	TCGA-G9-6356-01	TCGA-G9-6356	prim	6929718008	R05C02	Grn	6929718008_R05C02	6929718008_R05C02_Grn.idat	2017	/media/ssd/Perez/storage/TCGA_PRAD_MethArray/data/idat/6929718008_R05C02	14593	13.5355	low
entry_524	TCGA-KK-A8IG-01	TCGA-KK-A8IG	prim	9934625036	R01C02	Grn	9934625036_R01C02	9934625036_R01C02_Grn.idat	2017	/media/ssd/Perez/storage/TCGA_PRAD_MethArray/data/idat/9934625036_R01C02	11007	13.5378	low
entry_638	TCGA-V1-A9O7-01	TCGA-V1-A9O7	prim	3999543013	R02C02	Grn	3999543013_R02C02	3999543013_R02C02_Grn.idat	2017	/media/ssd/Perez/storage/TCGA_PRAD_MethArray/data/idat/3999543013_R02C02	17842	13.5599	low
entry_415	TCGA-QU-A6IL-01	TCGA-QU-A6IL	prim	9283265090	R01C01	Grn	9283265090_R01C01	9283265090_R01C01_Grn.idat	2017	/media/ssd/Perez/storage/TCGA_PRAD_MethArray/data/idat/9283265090_R01C01	3505	13.5632	low
entry_541	TCGA-KK-A8I8-01	TCGA-KK-A8I8	prim	9934625036	R03C02	Grn	9934625036_R03C02	9934625036_R03C02_Grn.idat	2017	/media/ssd/Perez/storage/TCGA_PRAD_MethArray/data/idat/9934625036_R03C02	9858	13.564	low
entry_472	TCGA-EJ-A7NH-01	TCGA-EJ-A7NH	prim	9422491154	R02C02	Grn	9422491154_R02C02	9422491154_R02C02_Grn.idat	2017	/media/ssd/Perez/storage/TCGA_PRAD_MethArray/data/idat/9422491154_R02C02	14725	13.5778	low
entry_402	TCGA-J4-A67T-01	TCGA-J4-A67T	prim	9305216143	R01C01	Red	9305216143_R01C01	9305216143_R01C01_Red.idat	2017	/media/ssd/Perez/storage/TCGA_PRAD_MethArray/data/idat/9305216143_R01C01	12468	13.5862	low
entry_668	TCGA-G9-A9S0-01	TCGA-G9-A9S0	prim	3999543026	R03C02	Grn	3999543026_R03C02	3999543026_R03C02_Grn.idat	2017	/media/ssd/Perez/storage/TCGA_PRAD_MethArray/data/idat/3999543026_R03C02	7894	13.5967	low
entry_662	TCGA-XK-AAJU-01	TCGA-XK-AAJU	prim	3999547134	R02C01	Grn	3999547134_R02C01	3999547134_R02C01_Grn.idat	2017	/media/ssd/Perez/storage/TCGA_PRAD_MethArray/data/idat/3999547134_R02C01	11536	13.6	low
entry_633	TCGA-J4-AATV-01	TCGA-J4-AATV	prim	3999547132	R01C01	Grn	3999547132_R01C01	3999547132_R01C01_Grn.idat	2017	/media/ssd/Perez/storage/TCGA_PRAD_MethArray/data/idat/3999547132_R01C01	13685	13.6163	low
entry_458	TCGA-EJ-7325-01	TCGA-EJ-7325	prim	9283265160	R04C02	Grn	9283265160_R04C02	9283265160_R04C02_Grn.idat	2017	/media/ssd/Perez/storage/TCGA_PRAD_MethArray/data/idat/9283265160_R04C02	7741	13.6173	low
entry_510	TCGA-XJ-A83F-01	TCGA-XJ-A83F	prim	9630789138	R03C01	Grn	9630789138_R03C01	9630789138_R03C01_Grn.idat	2017	/media/ssd/Perez/storage/TCGA_PRAD_MethArray/data/idat/9630789138_R03C01	9484	13.634	low
entry_492	TCGA-VN-A88O-01	TCGA-VN-A88O	prim	9630789125	R03C02	Red	9630789125_R03C02	9630789125_R03C02_Red.idat	2017	/media/ssd/Perez/storage/TCGA_PRAD_MethArray/data/idat/9630789125_R03C02	12507	13.6489	low
entry_647	TCGA-V1-A9ZR-01	TCGA-V1-A9ZR	prim	3999543025	R04C02	Grn	3999543025_R04C02	3999543025_R04C02_Grn.idat	2017	/media/ssd/Perez/storage/TCGA_PRAD_MethArray/data/idat/3999543025_R04C02	11054	13.6591	low
entry_503	TCGA-VN-A88I-01	TCGA-VN-A88I	prim	9630789122	R05C02	Grn	9630789122_R05C02	9630789122_R05C02_Grn.idat	2017	/media/ssd/Perez/storage/TCGA_PRAD_MethArray/data/idat/9630789122_R05C02	10472	13.6608	low
entry_184	TCGA-CH-5768-01	TCGA-CH-5768	prim	6264496046	R06C01	Red	6264496046_R06C01	6264496046_R06C01_Red.idat	2017	/media/ssd/Perez/storage/TCGA_PRAD_MethArray/data/idat/6264496046_R06C01	17283	13.6638	low
entry_650	TCGA-ZG-A9LB-01	TCGA-ZG-A9LB	prim	3999547134	R03C01	Red	3999547134_R03C01	3999547134_R03C01_Red.idat	2017	/media/ssd/Perez/storage/TCGA_PRAD_MethArray/data/idat/3999547134_R03C01	6148	13.6778	low
entry_305	TCGA-EJ-5518-01	TCGA-EJ-5518	prim	6264496047	R03C02	Grn	6264496047_R03C02	6264496047_R03C02_Grn.idat	2017	/media/ssd/Perez/storage/TCGA_PRAD_MethArray/data/idat/6264496047_R03C02	25187	13.6781	mid
entry_637	TCGA-V1-A9O9-01	TCGA-V1-A9O9	prim	3999547163	R01C01	Grn	3999547163_R01C01	3999547163_R01C01_Grn.idat	2017	/media/ssd/Perez/storage/TCGA_PRAD_MethArray/data/idat/3999547163_R01C01	17470	13.6794	mid
entry_654	TCGA-V1-A9ZK-01	TCGA-V1-A9ZK	prim	3999543013	R03C01	Grn	3999543013_R03C01	3999543013_R03C01_Grn.idat	2017	/media/ssd/Perez/storage/TCGA_PRAD_MethArray/data/idat/3999543013_R03C01	16053	13.6939	mid
entry_429	TCGA-HC-A6AS-01	TCGA-HC-A6AS	prim	9305216096	R03C01	Red	9305216096_R03C01	9305216096_R03C01_Red.idat	2017	/media/ssd/Perez/storage/TCGA_PRAD_MethArray/data/idat/9305216096_R03C01	14343	13.6944	mid
entry_287	TCGA-HC-7818-01	TCGA-HC-7818	prim	7310440082	R01C02	Red	7310440082_R01C02	7310440082_R01C02_Red.idat	2017	/media/ssd/Perez/storage/TCGA_PRAD_MethArray/data/idat/7310440082_R01C02	17281	13.7025	mid
entry_535	TCGA-V1-A8MK-01	TCGA-V1-A8MK	prim	9934625049	R04C01	Red	9934625049_R04C01	9934625049_R04C01_Red.idat	2017	/media/ssd/Perez/storage/TCGA_PRAD_MethArray/data/idat/9934625049_R04C01	14072	13.7134	mid
entry_219	TCGA-CH-5750-01	TCGA-CH-5750	prim	6264496033	R03C02	Grn	6264496033_R03C02	6264496033_R03C02_Grn.idat	2017	/media/ssd/Perez/storage/TCGA_PRAD_MethArray/data/idat/6264496033_R03C02	10700	13.7268	mid
entry_288	TCGA-FC-7708-01	TCGA-FC-7708	prim	7310440096	R04C01	Red	7310440096_R04C01	7310440096_R04C01_Red.idat	2017	/media/ssd/Perez/storage/TCGA_PRAD_MethArray/data/idat/7310440096_R04C01	17723	13.7288	mid
entry_521	TCGA-EJ-A8FP-01	TCGA-EJ-A8FP	prim	9934625049	R05C02	Red	9934625049_R05C02	9934625049_R05C02_Red.idat	2017	/media/ssd/Perez/storage/TCGA_PRAD_MethArray/data/idat/9934625049_R05C02	12809	13.7385	mid
entry_672	TCGA-ZG-A9L1-01	TCGA-ZG-A9L1	prim	3999543014	R06C01	Grn	3999543014_R06C01	3999543014_R06C01_Grn.idat	2017	/media/ssd/Perez/storage/TCGA_PRAD_MethArray/data/idat/3999543014_R06C01	8710	13.7585	mid
entry_301	TCGA-EJ-5509-01	TCGA-EJ-5509	prim	6264496027	R03C02	Red	6264496027_R03C02	6264496027_R03C02_Red.idat	2017	/media/ssd/Perez/storage/TCGA_PRAD_MethArray/data/idat/6264496027_R03C02	30101	13.7768	mid
entry_455	TCGA-KK-A7B4-01	TCGA-KK-A7B4	prim	9283265160	R03C02	Red	9283265160_R03C02	9283265160_R03C02_Red.idat	2017	/media/ssd/Perez/storage/TCGA_PRAD_MethArray/data/idat/9283265160_R03C02	19302	13.7895	mid
entry_519	TCGA-VP-A87H-01	TCGA-VP-A87H	prim	9630789122	R03C01	Red	9630789122_R03C01	9630789122_R03C01_Red.idat	2017	/media/ssd/Perez/storage/TCGA_PRAD_MethArray/data/idat/9630789122_R03C01	13395	13.7905	mid
entry_248	TCGA-G9-6353-01	TCGA-G9-6353	prim	6285609054	R05C02	Red	6285609054_R05C02	6285609054_R05C02_Red.idat	2017	/media/ssd/Perez/storage/TCGA_PRAD_MethArray/data/idat/6285609054_R05C02	17213	13.7941	mid
entry_324	TCGA-HC-8259-01	TCGA-HC-8259	prim	6285633019	R05C02	Red	6285633019_R05C02	6285633019_R05C02_Red.idat	2017	/media/ssd/Perez/storage/TCGA_PRAD_MethArray/data/idat/6285633019_R05C02	18402	13.8056	mid
entry_355	TCGA-CH-5761-01	TCGA-CH-5761	prim	6264496033	R05C01	Grn	6264496033_R05C01	6264496033_R05C01_Grn.idat	2017	/media/ssd/Perez/storage/TCGA_PRAD_MethArray/data/idat/6264496033_R05C01	18095	13.8132	mid
entry_396	TCGA-G9-6498-01	TCGA-G9-6498	prim	9305216142	R04C02	Grn	9305216142_R04C02	9305216142_R04C02_Grn.idat	2017	/media/ssd/Perez/storage/TCGA_PRAD_MethArray/data/idat/9305216142_R04C02	13838	13.8189	mid
entry_275	TCGA-G9-6343-01	TCGA-G9-6343	prim	6285609068	R05C01	Red	6285609068_R05C01	6285609068_R05C01_Red.idat	2017	/media/ssd/Perez/storage/TCGA_PRAD_MethArray/data/idat/6285609068_R05C01	11860	13.836	mid
entry_310	TCGA-EJ-5531-01	TCGA-EJ-5531	prim	6264496012	R06C02	Red	6264496012_R06C02	6264496012_R06C02_Red.idat	2017	/media/ssd/Perez/storage/TCGA_PRAD_MethArray/data/idat/6264496012_R06C02	15640	13.837	mid
entry_207	TCGA-EJ-5497-01	TCGA-EJ-5497	prim	6264496012	R05C02	Red	6264496012_R05C02	6264496012_R05C02_Red.idat	2017	/media/ssd/Perez/storage/TCGA_PRAD_MethArray/data/idat/6264496012_R05C02	15673	13.8409	mid
entry_469	TCGA-EJ-A7NF-01	TCGA-EJ-A7NF	prim	9422493015	R06C01	Grn	9422493015_R06C01	9422493015_R06C01_Grn.idat	2017	/media/ssd/Perez/storage/TCGA_PRAD_MethArray/data/idat/9422493015_R06C01	13719	13.8447	mid
entry_436	TCGA-HC-A6AN-01	TCGA-HC-A6AN	prim	9305216065	R05C02	Grn	9305216065_R05C02	9305216065_R05C02_Grn.idat	2017	/media/ssd/Perez/storage/TCGA_PRAD_MethArray/data/idat/9305216065_R05C02	12632	13.8552	mid
entry_490	TCGA-VP-A878-01	TCGA-VP-A878	prim	9630789122	R05C01	Grn	9630789122_R05C01	9630789122_R05C01_Grn.idat	2017	/media/ssd/Perez/storage/TCGA_PRAD_MethArray/data/idat/9630789122_R05C01	16635	13.886	mid
entry_466	TCGA-EJ-A7NM-01	TCGA-EJ-A7NM	prim	9422491154	R01C02	Grn	9422491154_R01C02	9422491154_R01C02_Grn.idat	2017	/media/ssd/Perez/storage/TCGA_PRAD_MethArray/data/idat/9422491154_R01C02	18268	13.8913	mid
entry_369	TCGA-J9-A52B-01	TCGA-J9-A52B	prim	8795194083	R02C01	Grn	8795194083_R02C01	8795194083_R02C01_Grn.idat	2017	/media/ssd/Perez/storage/TCGA_PRAD_MethArray/data/idat/8795194083_R02C01	12958	13.9062	mid
entry_205	TCGA-CH-5764-01	TCGA-CH-5764	prim	6264496045	R06C02	Grn	6264496045_R06C02	6264496045_R06C02_Grn.idat	2017	/media/ssd/Perez/storage/TCGA_PRAD_MethArray/data/idat/6264496045_R06C02	8278	13.9079	mid
entry_632	TCGA-EJ-AB27-01	TCGA-EJ-AB27	prim	3999543013	R05C02	Red	3999543013_R05C02	3999543013_R05C02_Red.idat	2017	/media/ssd/Perez/storage/TCGA_PRAD_MethArray/data/idat/3999543013_R05C02	28620	13.9113	mid
entry_221	TCGA-CH-5772-01	TCGA-CH-5772	prim	6264496012	R02C01	Grn	6264496012_R02C01	6264496012_R02C01_Grn.idat	2017	/media/ssd/Perez/storage/TCGA_PRAD_MethArray/data/idat/6264496012_R02C01	8279	13.913	mid
entry_394	TCGA-G9-6339-01	TCGA-G9-6339	prim	9305216142	R01C01	Grn	9305216142_R01C01	9305216142_R01C01_Grn.idat	2017	/media/ssd/Perez/storage/TCGA_PRAD_MethArray/data/idat/9305216142_R01C01	11965	13.9134	mid
entry_408	TCGA-HC-A6HY-01	TCGA-HC-A6HY	prim	9283265090	R04C02	Red	9283265090_R04C02	9283265090_R04C02_Red.idat	2017	/media/ssd/Perez/storage/TCGA_PRAD_MethArray/data/idat/9283265090_R04C02	14273	13.9176	mid
entry_176	TCGA-CH-5767-01	TCGA-CH-5767	prim	6929718014	R04C01	Red	6929718014_R04C01	6929718014_R04C01_Red.idat	2017	/media/ssd/Perez/storage/TCGA_PRAD_MethArray/data/idat/6929718014_R04C01	17635	13.9458	mid
entry_663	TCGA-XK-AAIV-01	TCGA-XK-AAIV	prim	3999543014	R03C02	Grn	3999543014_R03C02	3999543014_R03C02_Grn.idat	2017	/media/ssd/Perez/storage/TCGA_PRAD_MethArray/data/idat/3999543014_R03C02	10037	13.9465	mid
entry_498	TCGA-VP-A875-01	TCGA-VP-A875	prim	9630789138	R06C02	Red	9630789138_R06C02	9630789138_R06C02_Red.idat	2017	/media/ssd/Perez/storage/TCGA_PRAD_MethArray/data/idat/9630789138_R06C02	19741	13.9488	mid
entry_206	TCGA-EJ-5496-01	TCGA-EJ-5496	prim	6264496027	R03C01	Red	6264496027_R03C01	6264496027_R03C01_Red.idat	2017	/media/ssd/Perez/storage/TCGA_PRAD_MethArray/data/idat/6264496027_R03C01	14027	13.9491	mid
entry_211	TCGA-CH-5737-01	TCGA-CH-5737	prim	6264496033	R06C01	Grn	6264496033_R06C01	6264496033_R06C01_Grn.idat	2017	/media/ssd/Perez/storage/TCGA_PRAD_MethArray/data/idat/6264496033_R06C01	18625	13.9498	mid
entry_217	TCGA-CH-5739-01	TCGA-CH-5739	prim	6264496033	R05C02	Red	6264496033_R05C02	6264496033_R05C02_Red.idat	2017	/media/ssd/Perez/storage/TCGA_PRAD_MethArray/data/idat/6264496033_R05C02	17992	13.9711	mid
entry_294	TCGA-HC-7747-01	TCGA-HC-7747	prim	7310440073	R06C01	Red	7310440073_R06C01	7310440073_R06C01_Red.idat	2017	/media/ssd/Perez/storage/TCGA_PRAD_MethArray/data/idat/7310440073_R06C01	17040	13.9919	mid
entry_379	TCGA-HC-8216-01	TCGA-HC-8216	prim	9296931048	R03C01	Red	9296931048_R03C01	9296931048_R03C01_Red.idat	2017	/media/ssd/Perez/storage/TCGA_PRAD_MethArray/data/idat/9296931048_R03C01	16255	13.9977	mid
entry_182	TCGA-G9-6363-01	TCGA-G9-6363	prim	6929718008	R02C02	Grn	6929718008_R02C02	6929718008_R02C02_Grn.idat	2017	/media/ssd/Perez/storage/TCGA_PRAD_MethArray/data/idat/6929718008_R02C02	6837	13.9982	mid
entry_636	TCGA-J4-AAU2-01	TCGA-J4-AAU2	prim	3999543013	R04C02	Grn	3999543013_R04C02	3999543013_R04C02_Grn.idat	2017	/media/ssd/Perez/storage/TCGA_PRAD_MethArray/data/idat/3999543013_R04C02	14397	13.9993	mid
entry_641	TCGA-ZG-A9L5-01	TCGA-ZG-A9L5	prim	3999543013	R02C01	Red	3999543013_R02C01	3999543013_R02C01_Red.idat	2017	/media/ssd/Perez/storage/TCGA_PRAD_MethArray/data/idat/3999543013_R02C01	25505	14.0023	mid
entry_416	TCGA-EJ-A65D-01	TCGA-EJ-A65D	prim	9305216065	R06C01	Red	9305216065_R06C01	9305216065_R06C01_Red.idat	2017	/media/ssd/Perez/storage/TCGA_PRAD_MethArray/data/idat/9305216065_R06C01	15704	14.0064	mid
entry_651	TCGA-ZG-A9KY-01	TCGA-ZG-A9KY	prim	3999543013	R06C02	Red	3999543013_R06C02	3999543013_R06C02_Red.idat	2017	/media/ssd/Perez/storage/TCGA_PRAD_MethArray/data/idat/3999543013_R06C02	24226	14.0079	mid
entry_491	TCGA-VN-A88M-01	TCGA-VN-A88M	prim	9630789122	R02C01	Grn	9630789122_R02C01	9630789122_R02C01_Grn.idat	2017	/media/ssd/Perez/storage/TCGA_PRAD_MethArray/data/idat/9630789122_R02C01	12271	14.0153	mid
entry_486	TCGA-EJ-A7NJ-01	TCGA-EJ-A7NJ	prim	9630789125	R06C02	Red	9630789125_R06C02	9630789125_R06C02_Red.idat	2017	/media/ssd/Perez/storage/TCGA_PRAD_MethArray/data/idat/9630789125_R06C02	18853	14.0334	mid
entry_547	TCGA-KK-A8I6-01	TCGA-KK-A8I6	prim	9934625036	R05C02	Red	9934625036_R05C02	9934625036_R05C02_Red.idat	2017	/media/ssd/Perez/storage/TCGA_PRAD_MethArray/data/idat/9934625036_R05C02	20247	14.037	mid
entry_462	TCGA-KC-A4BR-01	TCGA-KC-A4BR	prim	8784241045	R06C01	Red	8784241045_R06C01	8784241045_R06C01_Red.idat	2017	/media/ssd/Perez/storage/TCGA_PRAD_MethArray/data/idat/8784241045_R06C01	15967	14.0448	mid
entry_389	TCGA-KK-A59V-01	TCGA-KK-A59V	prim	9296931048	R01C01	Grn	9296931048_R01C01	9296931048_R01C01_Grn.idat	2017	/media/ssd/Perez/storage/TCGA_PRAD_MethArray/data/idat/9296931048_R01C01	15892	14.05	mid
entry_482	TCGA-J9-A8CK-01	TCGA-J9-A8CK	prim	9630789138	R02C01	Red	9630789138_R02C01	9630789138_R02C01_Red.idat	2017	/media/ssd/Perez/storage/TCGA_PRAD_MethArray/data/idat/9630789138_R02C01	17086	14.062	mid
entry_215	TCGA-CH-5748-01	TCGA-CH-5748	prim	6264496047	R02C01	Grn	6264496047_R02C01	6264496047_R02C01_Grn.idat	2017	/media/ssd/Perez/storage/TCGA_PRAD_MethArray/data/idat/6264496047_R02C01	18974	14.0714	mid
entry_209	TCGA-EJ-5515-01	TCGA-EJ-5515	prim	6264496033	R04C02	Red	6264496033_R04C02	6264496033_R04C02_Red.idat	2017	/media/ssd/Perez/storage/TCGA_PRAD_MethArray/data/idat/6264496033_R04C02	18204	14.0784	mid
entry_613	TCGA-V1-A9OQ-01	TCGA-V1-A9OQ	prim	3999543025	R04C01	Red	3999543025_R04C01	3999543025_R04C01_Red.idat	2017	/media/ssd/Perez/storage/TCGA_PRAD_MethArray/data/idat/3999543025_R04C01	9651	14.0816	mid
entry_348	TCGA-HC-8264-01	TCGA-HC-8264	prim	8795194031	R05C02	Red	8795194031_R05C02	8795194031_R05C02_Red.idat	2017	/media/ssd/Perez/storage/TCGA_PRAD_MethArray/data/idat/8795194031_R05C02	23459	14.0864	mid
entry_413	TCGA-HC-A6HX-01	TCGA-HC-A6HX	prim	9283265090	R04C01	Grn	9283265090_R04C01	9283265090_R04C01_Grn.idat	2017	/media/ssd/Perez/storage/TCGA_PRAD_MethArray/data/idat/9283265090_R04C01	14705	14.0969	mid
entry_265	TCGA-HC-7744-01	TCGA-HC-7744	prim	7310440073	R02C01	Grn	7310440073_R02C01	7310440073_R02C01_Grn.idat	2017	/media/ssd/Perez/storage/TCGA_PRAD_MethArray/data/idat/7310440073_R02C01	20085	14.1034	mid
entry_675	TCGA-ZG-A9L0-01	TCGA-ZG-A9L0	prim	3999543014	R01C01	Red	3999543014_R01C01	3999543014_R01C01_Red.idat	2017	/media/ssd/Perez/storage/TCGA_PRAD_MethArray/data/idat/3999543014_R01C01	17463	14.1135	mid
entry_178	TCGA-G9-6336-01	TCGA-G9-6336	prim	6929718002	R05C01	Grn	6929718002_R05C01	6929718002_R05C01_Grn.idat	2017	/media/ssd/Perez/storage/TCGA_PRAD_MethArray/data/idat/6929718002_R05C01	15011	14.1195	mid
entry_368	TCGA-EJ-A46B-01	TCGA-EJ-A46B	prim	8784241045	R03C01	Grn	8784241045_R03C01	8784241045_R03C01_Grn.idat	2017	/media/ssd/Perez/storage/TCGA_PRAD_MethArray/data/idat/8784241045_R03C01	14103	14.1297	mid
entry_552	TCGA-TK-A8OK-01	TCGA-TK-A8OK	prim	9934625042	R02C01	Grn	9934625042_R02C01	9934625042_R02C01_Grn.idat	2017	/media/ssd/Perez/storage/TCGA_PRAD_MethArray/data/idat/9934625042_R02C01	17813	14.133	mid
entry_533	TCGA-XA-A8JR-01	TCGA-XA-A8JR	prim	9934625036	R04C01	Grn	9934625036_R04C01	9934625036_R04C01_Grn.idat	2017	/media/ssd/Perez/storage/TCGA_PRAD_MethArray/data/idat/9934625036_R04C01	15273	14.1654	mid
entry_528	TCGA-V1-A8MF-01	TCGA-V1-A8MF	prim	9934625036	R06C01	Red	9934625036_R06C01	9934625036_R06C01_Red.idat	2017	/media/ssd/Perez/storage/TCGA_PRAD_MethArray/data/idat/9934625036_R06C01	13372	14.2041	mid
entry_351	TCGA-FC-A4JI-01	TCGA-FC-A4JI	prim	8784241045	R02C01	Red	8784241045_R02C01	8784241045_R02C01_Red.idat	2017	/media/ssd/Perez/storage/TCGA_PRAD_MethArray/data/idat/8784241045_R02C01	19654	14.2296	mid
entry_483	TCGA-J9-A8CM-01	TCGA-J9-A8CM	prim	9630789125	R04C01	Grn	9630789125_R04C01	9630789125_R04C01_Grn.idat	2017	/media/ssd/Perez/storage/TCGA_PRAD_MethArray/data/idat/9630789125_R04C01	16157	14.2339	mid
entry_431	TCGA-KK-A6E3-01	TCGA-KK-A6E3	prim	9305216096	R02C02	Grn	9305216096_R02C02	9305216096_R02C02_Grn.idat	2017	/media/ssd/Perez/storage/TCGA_PRAD_MethArray/data/idat/9305216096_R02C02	14664	14.2385	mid
entry_465	TCGA-KK-A7AY-01	TCGA-KK-A7AY	prim	9422493015	R03C02	Red	9422493015_R03C02	9422493015_R03C02_Red.idat	2017	/media/ssd/Perez/storage/TCGA_PRAD_MethArray/data/idat/9422493015_R03C02	11571	14.2407	mid
entry_392	TCGA-KK-A5A1-01	TCGA-KK-A5A1	prim	9296931023	R05C02	Red	9296931023_R05C02	9296931023_R05C02_Red.idat	2017	/media/ssd/Perez/storage/TCGA_PRAD_MethArray/data/idat/9296931023_R05C02	17165	14.2449	mid
entry_366	TCGA-KC-A4BL-01	TCGA-KC-A4BL	prim	8784241045	R01C01	Red	8784241045_R01C01	8784241045_R01C01_Red.idat	2017	/media/ssd/Perez/storage/TCGA_PRAD_MethArray/data/idat/8784241045_R01C01	21329	14.2477	mid
entry_234	TCGA-EJ-7792-01	TCGA-EJ-7792	prim	7310440096	R01C01	Grn	7310440096_R01C01	7310440096_R01C01_Grn.idat	2017	/media/ssd/Perez/storage/TCGA_PRAD_MethArray/data/idat/7310440096_R01C01	26166	14.2613	mid
entry_208	TCGA-EJ-5498-01	TCGA-EJ-5498	prim	6264496012	R01C02	Grn	6264496012_R01C02	6264496012_R01C02_Grn.idat	2017	/media/ssd/Perez/storage/TCGA_PRAD_MethArray/data/idat/6264496012_R01C02	16152	14.2635	mid
entry_263	TCGA-H9-7775-01	TCGA-H9-7775	prim	7310440095	R02C01	Grn	7310440095_R02C01	7310440095_R02C01_Grn.idat	2017	/media/ssd/Perez/storage/TCGA_PRAD_MethArray/data/idat/7310440095_R02C01	25791	14.2704	mid
entry_635	TCGA-G9-7509-01	TCGA-G9-7509	prim	3999547134	R06C01	Red	3999547134_R06C01	3999547134_R06C01_Red.idat	2017	/media/ssd/Perez/storage/TCGA_PRAD_MethArray/data/idat/3999547134_R06C01	20672	14.2936	mid
entry_188	TCGA-EJ-5542-01	TCGA-EJ-5542	prim	6264496047	R05C01	Red	6264496047_R05C01	6264496047_R05C01_Red.idat	2017	/media/ssd/Perez/storage/TCGA_PRAD_MethArray/data/idat/6264496047_R05C01	28491	14.3024	mid
entry_372	TCGA-J9-A52C-01	TCGA-J9-A52C	prim	8795194083	R03C01	Red	8795194083_R03C01	8795194083_R03C01_Red.idat	2017	/media/ssd/Perez/storage/TCGA_PRAD_MethArray/data/idat/8795194083_R03C01	13662	14.304	mid
entry_592	TCGA-V1-A8WL-01	TCGA-V1-A8WL	prim	9934625147	R06C01	Grn	9934625147_R06C01	9934625147_R06C01_Grn.idat	2017	/media/ssd/Perez/storage/TCGA_PRAD_MethArray/data/idat/9934625147_R06C01	15889	14.3142	mid
entry_282	TCGA-EJ-7317-01	TCGA-EJ-7317	prim	7310440082	R02C02	Grn	7310440082_R02C02	7310440082_R02C02_Grn.idat	2017	/media/ssd/Perez/storage/TCGA_PRAD_MethArray/data/idat/7310440082_R02C02	21507	14.3177	mid
entry_356	TCGA-G9-6351-01	TCGA-G9-6351	prim	6285609068	R04C01	Grn	6285609068_R04C01	6285609068_R04C01_Grn.idat	2017	/media/ssd/Perez/storage/TCGA_PRAD_MethArray/data/idat/6285609068_R04C01	24271	14.3208	mid
entry_514	TCGA-KK-A8I4-01	TCGA-KK-A8I4	prim	9934625049	R05C01	Grn	9934625049_R05C01	9934625049_R05C01_Grn.idat	2017	/media/ssd/Perez/storage/TCGA_PRAD_MethArray/data/idat/9934625049_R05C01	24723	14.3374	mid
entry_225	TCGA-CH-5791-01	TCGA-CH-5791	prim	6264496046	R03C01	Grn	6264496046_R03C01	6264496046_R03C01_Grn.idat	2017	/media/ssd/Perez/storage/TCGA_PRAD_MethArray/data/idat/6264496046_R03C01	14996	14.3398	mid
entry_464	TCGA-EJ-A6RA-01	TCGA-EJ-A6RA	prim	9422493015	R02C01	Grn	9422493015_R02C01	9422493015_R02C01_Grn.idat	2017	/media/ssd/Perez/storage/TCGA_PRAD_MethArray/data/idat/9422493015_R02C01	19357	14.3421	mid
entry_567	TCGA-YL-A8S8-01	TCGA-YL-A8S8	prim	9934625147	R01C01	Red	9934625147_R01C01	9934625147_R01C01_Red.idat	2017	/media/ssd/Perez/storage/TCGA_PRAD_MethArray/data/idat/9934625147_R01C01	22500	14.3459	mid
entry_418	TCGA-QU-A6IO-01	TCGA-QU-A6IO	prim	9283265090	R02C01	Red	9283265090_R02C01	9283265090_R02C01_Red.idat	2017	/media/ssd/Perez/storage/TCGA_PRAD_MethArray/data/idat/9283265090_R02C01	19912	14.3468	mid
entry_236	TCGA-EJ-7783-01	TCGA-EJ-7783	prim	7310440096	R02C01	Grn	7310440096_R02C01	7310440096_R02C01_Grn.idat	2017	/media/ssd/Perez/storage/TCGA_PRAD_MethArray/data/idat/7310440096_R02C01	33515	14.3524	mid
entry_325	TCGA-HC-8262-01	TCGA-HC-8262	prim	6285633019	R05C01	Grn	6285633019_R05C01	6285633019_R05C01_Grn.idat	2017	/media/ssd/Perez/storage/TCGA_PRAD_MethArray/data/idat/6285633019_R05C01	29510	14.3836	mid
entry_382	TCGA-EJ-A65M-01	TCGA-EJ-A65M	prim	9296931048	R06C01	Grn	9296931048_R06C01	9296931048_R06C01_Grn.idat	2017	/media/ssd/Perez/storage/TCGA_PRAD_MethArray/data/idat/9296931048_R06C01	20963	14.3884	mid
entry_578	TCGA-ZG-A8QW-01	TCGA-ZG-A8QW	prim	9934625168	R05C01	Red	9934625168_R05C01	9934625168_R05C01_Red.idat	2017	/media/ssd/Perez/storage/TCGA_PRAD_MethArray/data/idat/9934625168_R05C01	15735	14.3901	mid
entry_245	TCGA-HC-7748-01	TCGA-HC-7748	prim	7310440049	R04C01	Red	7310440049_R04C01	7310440049_R04C01_Red.idat	2017	/media/ssd/Perez/storage/TCGA_PRAD_MethArray/data/idat/7310440049_R04C01	37212	14.3959	mid
entry_601	TCGA-2A-A8VV-01	TCGA-2A-A8VV	prim	9934625152	R01C01	Red	9934625152_R01C01	9934625152_R01C01_Red.idat	2017	/media/ssd/Perez/storage/TCGA_PRAD_MethArray/data/idat/9934625152_R01C01	20493	14.396	mid
entry_525	TCGA-KK-A8IH-01	TCGA-KK-A8IH	prim	9934625042	R04C01	Grn	9934625042_R04C01	9934625042_R04C01_Grn.idat	2017	/media/ssd/Perez/storage/TCGA_PRAD_MethArray/data/idat/9934625042_R04C01	15489	14.3965	mid
entry_183	TCGA-CH-5766-01	TCGA-CH-5766	prim	6264496045	R03C01	Red	6264496045_R03C01	6264496045_R03C01_Red.idat	2017	/media/ssd/Perez/storage/TCGA_PRAD_MethArray/data/idat/6264496045_R03C01	28596	14.4137	mid
entry_555	TCGA-YL-A8HM-01	TCGA-YL-A8HM	prim	9934625042	R06C01	Grn	9934625042_R06C01	9934625042_R06C01_Grn.idat	2017	/media/ssd/Perez/storage/TCGA_PRAD_MethArray/data/idat/9934625042_R06C01	23311	14.421	mid
entry_607	TCGA-G9-A9S7-01	TCGA-G9-A9S7	prim	3999547134	R01C01	Grn	3999547134_R01C01	3999547134_R01C01_Grn.idat	2017	/media/ssd/Perez/storage/TCGA_PRAD_MethArray/data/idat/3999547134_R01C01	24514	14.4211	mid
entry_423	TCGA-J4-A67O-01	TCGA-J4-A67O	prim	9305216065	R04C02	Red	9305216065_R04C02	9305216065_R04C02_Red.idat	2017	/media/ssd/Perez/storage/TCGA_PRAD_MethArray/data/idat/9305216065_R04C02	14729	14.4394	mid
entry_421	TCGA-FC-A66V-01	TCGA-FC-A66V	prim	9305216065	R01C02	Grn	9305216065_R01C02	9305216065_R01C02_Grn.idat	2017	/media/ssd/Perez/storage/TCGA_PRAD_MethArray/data/idat/9305216065_R01C02	18932	14.4458	mid
entry_583	TCGA-YL-A8SJ-01	TCGA-YL-A8SJ	prim	9934625152	R05C01	Grn	9934625152_R05C01	9934625152_R05C01_Grn.idat	2017	/media/ssd/Perez/storage/TCGA_PRAD_MethArray/data/idat/9934625152_R05C01	20320	14.475	mid
entry_299	TCGA-CH-5771-01	TCGA-CH-5771	prim	6264496012	R04C02	Red	6264496012_R04C02	6264496012_R04C02_Red.idat	2017	/media/ssd/Perez/storage/TCGA_PRAD_MethArray/data/idat/6264496012_R04C02	43987	14.4813	mid
entry_660	TCGA-ZG-A9LZ-01	TCGA-ZG-A9LZ	prim	3999543025	R01C01	Red	3999543025_R01C01	3999543025_R01C01_Red.idat	2017	/media/ssd/Perez/storage/TCGA_PRAD_MethArray/data/idat/3999543025_R01C01	28222	14.4845	mid
entry_346	TCGA-EJ-8470-01	TCGA-EJ-8470	prim	8795194031	R02C02	Red	8795194031_R02C02	8795194031_R02C02_Red.idat	2017	/media/ssd/Perez/storage/TCGA_PRAD_MethArray/data/idat/8795194031_R02C02	35380	14.4865	mid
entry_430	TCGA-HC-A6AP-01	TCGA-HC-A6AP	prim	9305216096	R02C01	Grn	9305216096_R02C01	9305216096_R02C01_Grn.idat	2017	/media/ssd/Perez/storage/TCGA_PRAD_MethArray/data/idat/9305216096_R02C01	21999	14.4918	mid
entry_577	TCGA-YL-A9WH-01	TCGA-YL-A9WH	prim	9934625147	R02C02	Grn	9934625147_R02C02	9934625147_R02C02_Grn.idat	2017	/media/ssd/Perez/storage/TCGA_PRAD_MethArray/data/idat/9934625147_R02C02	24953	14.4945	mid
entry_639	TCGA-HC-A9TE-01	TCGA-HC-A9TE	prim	3999543013	R04C01	Grn	3999543013_R04C01	3999543013_R04C01_Grn.idat	2017	/media/ssd/Perez/storage/TCGA_PRAD_MethArray/data/idat/3999543013_R04C01	18768	14.4949	mid
entry_493	TCGA-VP-A879-01	TCGA-VP-A879	prim	9630789125	R02C02	Red	9630789125_R02C02	9630789125_R02C02_Red.idat	2017	/media/ssd/Perez/storage/TCGA_PRAD_MethArray/data/idat/9630789125_R02C02	23019	14.4972	mid
entry_477	TCGA-KK-A7AQ-01	TCGA-KK-A7AQ	prim	9422491154	R06C01	Grn	9422491154_R06C01	9422491154_R06C01_Grn.idat	2017	/media/ssd/Perez/storage/TCGA_PRAD_MethArray/data/idat/9422491154_R06C01	19244	14.5047	mid
entry_175	TCGA-G9-6378-01	TCGA-G9-6378	prim	6929718014	R01C02	Red	6929718014_R01C02	6929718014_R01C02_Red.idat	2017	/media/ssd/Perez/storage/TCGA_PRAD_MethArray/data/idat/6929718014_R01C02	17477	14.5088	mid
entry_363	TCGA-G9-6369-01	TCGA-G9-6369	prim	6285609054	R01C01	Red	6285609054_R01C01	6285609054_R01C01_Red.idat	2017	/media/ssd/Perez/storage/TCGA_PRAD_MethArray/data/idat/6285609054_R01C01	19026	14.5098	mid
entry_427	TCGA-H9-A6BY-01	TCGA-H9-A6BY	prim	9305216065	R02C02	Red	9305216065_R02C02	9305216065_R02C02_Red.idat	2017	/media/ssd/Perez/storage/TCGA_PRAD_MethArray/data/idat/9305216065_R02C02	19896	14.5107	mid
entry_573	TCGA-XJ-A9DI-01	TCGA-XJ-A9DI	prim	9934625152	R05C02	Grn	9934625152_R05C02	9934625152_R05C02_Grn.idat	2017	/media/ssd/Perez/storage/TCGA_PRAD_MethArray/data/idat/9934625152_R05C02	23399	14.5156	mid
entry_264	TCGA-G9-6377-01	TCGA-G9-6377	prim	6285609054	R06C01	Grn	6285609054_R06C01	6285609054_R06C01_Grn.idat	2017	/media/ssd/Perez/storage/TCGA_PRAD_MethArray/data/idat/6285609054_R06C01	25810	14.5195	mid
entry_649	TCGA-V1-A9OY-01	TCGA-V1-A9OY	prim	3999543026	R04C01	Red	3999543026_R04C01	3999543026_R04C01_Red.idat	2017	/media/ssd/Perez/storage/TCGA_PRAD_MethArray/data/idat/3999543026_R04C01	23838	14.5275	mid
entry_602	TCGA-2A-A8VX-01	TCGA-2A-A8VX	prim	9934625093	R04C01	Grn	9934625093_R04C01	9934625093_R04C01_Grn.idat	2017	/media/ssd/Perez/storage/TCGA_PRAD_MethArray/data/idat/9934625093_R04C01	20759	14.5344	mid
entry_331	TCGA-HC-8266-01	TCGA-HC-8266	prim	6285633019	R02C01	Grn	6285633019_R02C01	6285633019_R02C01_Grn.idat	2017	/media/ssd/Perez/storage/TCGA_PRAD_MethArray/data/idat/6285633019_R02C01	27775	14.5349	mid
entry_336	TCGA-G9-7521-01	TCGA-G9-7521	prim	6285633019	R06C02	Grn	6285633019_R06C02	6285633019_R06C02_Grn.idat	2017	/media/ssd/Perez/storage/TCGA_PRAD_MethArray/data/idat/6285633019_R06C02	35872	14.5392	mid
entry_453	TCGA-EJ-A46D-01	TCGA-EJ-A46D	prim	8784241045	R04C01	Red	8784241045_R04C01	8784241045_R04C01_Red.idat	2017	/media/ssd/Perez/storage/TCGA_PRAD_MethArray/data/idat/8784241045_R04C01	19303	14.5423	mid
entry_387	TCGA-HC-7817-01	TCGA-HC-7817	prim	9296931023	R02C02	Red	9296931023_R02C02	9296931023_R02C02_Red.idat	2017	/media/ssd/Perez/storage/TCGA_PRAD_MethArray/data/idat/9296931023_R02C02	25148	14.554	mid
entry_538	TCGA-KK-A8I9-01	TCGA-KK-A8I9	prim	9934625049	R06C01	Red	9934625049_R06C01	9934625049_R06C01_Red.idat	2017	/media/ssd/Perez/storage/TCGA_PRAD_MethArray/data/idat/9934625049_R06C01	22681	14.5649	mid
entry_575	TCGA-YJ-A8SW-01	TCGA-YJ-A8SW	prim	9934625168	R04C01	Grn	9934625168_R04C01	9934625168_R04C01_Grn.idat	2017	/media/ssd/Perez/storage/TCGA_PRAD_MethArray/data/idat/9934625168_R04C01	27341	14.5671	mid
entry_259	TCGA-HC-7078-01	TCGA-HC-7078	prim	7310440073	R04C02	Red	7310440073_R04C02	7310440073_R04C02_Red.idat	2017	/media/ssd/Perez/storage/TCGA_PRAD_MethArray/data/idat/7310440073_R04C02	26812	14.5834	mid
entry_530	TCGA-KK-A8IC-01	TCGA-KK-A8IC	prim	9934625036	R01C01	Red	9934625036_R01C01	9934625036_R01C01_Red.idat	2017	/media/ssd/Perez/storage/TCGA_PRAD_MethArray/data/idat/9934625036_R01C01	28842	14.5835	mid
entry_543	TCGA-HC-A8CY-01	TCGA-HC-A8CY	prim	9934625034	R02C02	Red	9934625034_R02C02	9934625034_R02C02_Red.idat	2017	/media/ssd/Perez/storage/TCGA_PRAD_MethArray/data/idat/9934625034_R02C02	27562	14.5868	mid
entry_489	TCGA-VP-A87K-01	TCGA-VP-A87K	prim	9630789125	R01C02	Grn	9630789125_R01C02	9630789125_R01C02_Grn.idat	2017	/media/ssd/Perez/storage/TCGA_PRAD_MethArray/data/idat/9630789125_R01C02	31210	14.592	mid
entry_193	TCGA-G9-6371-01	TCGA-G9-6371	prim	6929718008	R01C02	Red	6929718008_R01C02	6929718008_R01C02_Red.idat	2017	/media/ssd/Perez/storage/TCGA_PRAD_MethArray/data/idat/6929718008_R01C02	29844	14.593	mid
entry_628	TCGA-V1-A9OF-01	TCGA-V1-A9OF	prim	3999543026	R06C01	Grn	3999543026_R06C01	3999543026_R06C01_Grn.idat	2017	/media/ssd/Perez/storage/TCGA_PRAD_MethArray/data/idat/3999543026_R06C01	21047	14.5937	mid
entry_380	TCGA-HC-A631-01	TCGA-HC-A631	prim	9296931048	R01C02	Red	9296931048_R01C02	9296931048_R01C02_Red.idat	2017	/media/ssd/Perez/storage/TCGA_PRAD_MethArray/data/idat/9296931048_R01C02	23644	14.5947	mid
entry_242	TCGA-HC-7736-01	TCGA-HC-7736	prim	7310440096	R06C02	Grn	7310440096_R06C02	7310440096_R06C02_Grn.idat	2017	/media/ssd/Perez/storage/TCGA_PRAD_MethArray/data/idat/7310440096_R06C02	43575	14.6062	mid
entry_504	TCGA-VP-A87C-01	TCGA-VP-A87C	prim	9630789125	R02C01	Grn	9630789125_R02C01	9630789125_R02C01_Grn.idat	2017	/media/ssd/Perez/storage/TCGA_PRAD_MethArray/data/idat/9630789125_R02C01	28561	14.6316	mid
entry_460	TCGA-KK-A7AV-01	TCGA-KK-A7AV	prim	9283265160	R02C02	Red	9283265160_R02C02	9283265160_R02C02_Red.idat	2017	/media/ssd/Perez/storage/TCGA_PRAD_MethArray/data/idat/9283265160_R02C02	22924	14.6445	mid
entry_223	TCGA-CH-5789-01	TCGA-CH-5789	prim	6264496025	R03C01	Grn	6264496025_R03C01	6264496025_R03C01_Grn.idat	2017	/media/ssd/Perez/storage/TCGA_PRAD_MethArray/data/idat/6264496025_R03C01	24150	14.6462	mid
entry_442	TCGA-KK-A7B0-01	TCGA-KK-A7B0	prim	9297949031	R02C02	Red	9297949031_R02C02	9297949031_R02C02_Red.idat	2017	/media/ssd/Perez/storage/TCGA_PRAD_MethArray/data/idat/9297949031_R02C02	21328	14.6487	mid
entry_527	TCGA-VP-A876-01	TCGA-VP-A876	prim	9630789122	R06C01	Red	9630789122_R06C01	9630789122_R06C01_Red.idat	2017	/media/ssd/Perez/storage/TCGA_PRAD_MethArray/data/idat/9630789122_R06C01	21023	14.6521	mid
entry_404	TCGA-KK-A6E6-01	TCGA-KK-A6E6	prim	9305216142	R06C02	Red	9305216142_R06C02	9305216142_R06C02_Red.idat	2017	/media/ssd/Perez/storage/TCGA_PRAD_MethArray/data/idat/9305216142_R06C02	25705	14.6617	mid
entry_271	TCGA-HC-7745-01	TCGA-HC-7745	prim	7310440096	R05C02	Grn	7310440096_R05C02	7310440096_R05C02_Grn.idat	2017	/media/ssd/Perez/storage/TCGA_PRAD_MethArray/data/idat/7310440096_R05C02	26621	14.6626	mid
entry_308	TCGA-EJ-5530-01	TCGA-EJ-5530	prim	6264496045	R02C01	Grn	6264496045_R02C01	6264496045_R02C01_Grn.idat	2017	/media/ssd/Perez/storage/TCGA_PRAD_MethArray/data/idat/6264496045_R02C01	41967	14.6695	mid
entry_204	TCGA-CH-5763-01	TCGA-CH-5763	prim	6264496027	R04C01	Grn	6264496027_R04C01	6264496027_R04C01_Grn.idat	2017	/media/ssd/Perez/storage/TCGA_PRAD_MethArray/data/idat/6264496027_R04C01	26023	14.6808	mid
entry_621	TCGA-ZG-A9LS-01	TCGA-ZG-A9LS	prim	3999547134	R03C02	Red	3999547134_R03C02	3999547134_R03C02_Red.idat	2017	/media/ssd/Perez/storage/TCGA_PRAD_MethArray/data/idat/3999547134_R03C02	14825	14.6849	mid
entry_406	TCGA-KK-A6E1-01	TCGA-KK-A6E1	prim	9305216142	R03C02	Red	9305216142_R03C02	9305216142_R03C02_Red.idat	2017	/media/ssd/Perez/storage/TCGA_PRAD_MethArray/data/idat/9305216142_R03C02	25130	14.6982	mid
entry_529	TCGA-V1-A8MG-01	TCGA-V1-A8MG	prim	9934625036	R03C01	Grn	9934625036_R03C01	9934625036_R03C01_Grn.idat	2017	/media/ssd/Perez/storage/TCGA_PRAD_MethArray/data/idat/9934625036_R03C01	19490	14.7065	mid
entry_228	TCGA-EJ-5508-01	TCGA-EJ-5508	prim	6264496046	R06C02	Grn	6264496046_R06C02	6264496046_R06C02_Grn.idat	2017	/media/ssd/Perez/storage/TCGA_PRAD_MethArray/data/idat/6264496046_R06C02	24443	14.7074	mid
entry_537	TCGA-KK-A8IM-01	TCGA-KK-A8IM	prim	9934625049	R03C01	Red	9934625049_R03C01	9934625049_R03C01_Red.idat	2017	/media/ssd/Perez/storage/TCGA_PRAD_MethArray/data/idat/9934625049_R03C01	30280	14.7152	mid
entry_610	TCGA-2A-AAYU-01	TCGA-2A-AAYU	prim	3999543025	R03C02	Grn	3999543025_R03C02	3999543025_R03C02_Grn.idat	2017	/media/ssd/Perez/storage/TCGA_PRAD_MethArray/data/idat/3999543025_R03C02	28330	14.7156	mid
entry_284	TCGA-HI-7171-01	TCGA-HI-7171	prim	7310440073	R01C02	Grn	7310440073_R01C02	7310440073_R01C02_Grn.idat	2017	/media/ssd/Perez/storage/TCGA_PRAD_MethArray/data/idat/7310440073_R01C02	53012	14.7183	mid
entry_449	TCGA-KK-A7AZ-01	TCGA-KK-A7AZ	prim	9297949031	R01C02	Grn	9297949031_R01C02	9297949031_R01C02_Grn.idat	2017	/media/ssd/Perez/storage/TCGA_PRAD_MethArray/data/idat/9297949031_R01C02	29716	14.7199	mid
entry_251	TCGA-CH-5765-01	TCGA-CH-5765	prim	6264496012	R05C01	Grn	6264496012_R05C01	6264496012_R05C01_Grn.idat	2017	/media/ssd/Perez/storage/TCGA_PRAD_MethArray/data/idat/6264496012_R05C01	33600	14.7226	mid
entry_506	TCGA-VN-A88Q-01	TCGA-VN-A88Q	prim	9630789122	R01C02	Red	9630789122_R01C02	9630789122_R01C02_Red.idat	2017	/media/ssd/Perez/storage/TCGA_PRAD_MethArray/data/idat/9630789122_R01C02	26203	14.7427	mid
entry_571	TCGA-V1-A8MU-01	TCGA-V1-A8MU	prim	9934625168	R01C01	Red	9934625168_R01C01	9934625168_R01C01_Red.idat	2017	/media/ssd/Perez/storage/TCGA_PRAD_MethArray/data/idat/9934625168_R01C01	27772	14.7547	mid
entry_428	TCGA-HC-A6AL-01	TCGA-HC-A6AL	prim	9305216096	R04C01	Red	9305216096_R04C01	9305216096_R04C01_Red.idat	2017	/media/ssd/Perez/storage/TCGA_PRAD_MethArray/data/idat/9305216096_R04C01	28656	14.7578	mid
entry_257	TCGA-EJ-5526-01	TCGA-EJ-5526	prim	6264496047	R02C02	Grn	6264496047_R02C02	6264496047_R02C02_Grn.idat	2017	/media/ssd/Perez/storage/TCGA_PRAD_MethArray/data/idat/6264496047_R02C02	39354	14.7615	mid
entry_249	TCGA-G9-6329-01	TCGA-G9-6329	prim	6285609054	R03C02	Red	6285609054_R03C02	6285609054_R03C02_Red.idat	2017	/media/ssd/Perez/storage/TCGA_PRAD_MethArray/data/idat/6285609054_R03C02	34135	14.7664	mid
entry_588	TCGA-V1-A8WS-01	TCGA-V1-A8WS	prim	9934625168	R04C02	Grn	9934625168_R04C02	9934625168_R04C02_Grn.idat	2017	/media/ssd/Perez/storage/TCGA_PRAD_MethArray/data/idat/9934625168_R04C02	37788	14.7674	mid
entry_269	TCGA-HC-7231-01	TCGA-HC-7231	prim	7310440096	R03C01	Grn	7310440096_R03C01	7310440096_R03C01_Grn.idat	2017	/media/ssd/Perez/storage/TCGA_PRAD_MethArray/data/idat/7310440096_R03C01	34243	14.7715	mid
entry_202	TCGA-CH-5753-01	TCGA-CH-5753	prim	6264496047	R01C01	Red	6264496047_R01C01	6264496047_R01C01_Red.idat	2017	/media/ssd/Perez/storage/TCGA_PRAD_MethArray/data/idat/6264496047_R01C01	27629	14.7777	mid
entry_327	TCGA-J4-8198-01	TCGA-J4-8198	prim	6285633019	R02C02	Red	6285633019_R02C02	6285633019_R02C02_Red.idat	2017	/media/ssd/Perez/storage/TCGA_PRAD_MethArray/data/idat/6285633019_R02C02	41963	14.7837	mid
entry_446	TCGA-EJ-7218-01	TCGA-EJ-7218	prim	9297949031	R01C01	Red	9297949031_R01C01	9297949031_R01C01_Red.idat	2017	/media/ssd/Perez/storage/TCGA_PRAD_MethArray/data/idat/9297949031_R01C01	37981	14.7922	mid
entry_398	TCGA-EJ-A65J-01	TCGA-EJ-A65J	prim	9305216096	R06C02	Grn	9305216096_R06C02	9305216096_R06C02_Grn.idat	2017	/media/ssd/Perez/storage/TCGA_PRAD_MethArray/data/idat/9305216096_R06C02	30115	14.7963	mid
entry_614	TCGA-XK-AAIW-01	TCGA-XK-AAIW	prim	3999547134	R05C01	Grn	3999547134_R05C01	3999547134_R05C01_Grn.idat	2017	/media/ssd/Perez/storage/TCGA_PRAD_MethArray/data/idat/3999547134_R05C01	35162	14.7967	mid
entry_371	TCGA-EJ-A46G-01	TCGA-EJ-A46G	prim	8795194083	R01C01	Grn	8795194083_R01C01	8795194083_R01C01_Grn.idat	2017	/media/ssd/Perez/storage/TCGA_PRAD_MethArray/data/idat/8795194083_R01C01	24362	14.8127	mid
entry_454	TCGA-M7-A721-01	TCGA-M7-A721	prim	9283265160	R03C01	Grn	9283265160_R03C01	9283265160_R03C01_Grn.idat	2017	/media/ssd/Perez/storage/TCGA_PRAD_MethArray/data/idat/9283265160_R03C01	26722	14.8194	mid
entry_409	TCGA-J4-A6M7-01	TCGA-J4-A6M7	prim	9283265090	R03C02	Grn	9283265090_R03C02	9283265090_R03C02_Grn.idat	2017	/media/ssd/Perez/storage/TCGA_PRAD_MethArray/data/idat/9283265090_R03C02	34819	14.8251	mid
entry_459	TCGA-KK-A7B2-01	TCGA-KK-A7B2	prim	9297949031	R05C01	Red	9297949031_R05C01	9297949031_R05C01_Red.idat	2017	/media/ssd/Perez/storage/TCGA_PRAD_MethArray/data/idat/9297949031_R05C01	24672	14.826	mid
entry_381	TCGA-HC-A632-01	TCGA-HC-A632	prim	9296931048	R03C02	Grn	9296931048_R03C02	9296931048_R03C02_Grn.idat	2017	/media/ssd/Perez/storage/TCGA_PRAD_MethArray/data/idat/9296931048_R03C02	26647	14.8285	mid
entry_279	TCGA-HC-7230-01	TCGA-HC-7230	prim	7310440082	R01C01	Red	7310440082_R01C01	7310440082_R01C01_Red.idat	2017	/media/ssd/Perez/storage/TCGA_PRAD_MethArray/data/idat/7310440082_R01C01	37884	14.835	mid
entry_480	TCGA-KK-A7AP-01	TCGA-KK-A7AP	prim	9422491154	R05C02	Red	9422491154_R05C02	9422491154_R05C02_Red.idat	2017	/media/ssd/Perez/storage/TCGA_PRAD_MethArray/data/idat/9422491154_R05C02	33973	14.8442	mid
entry_542	TCGA-VP-A87J-01	TCGA-VP-A87J	prim	9630789138	R01C02	Grn	9630789138_R01C02	9630789138_R01C02_Grn.idat	2017	/media/ssd/Perez/storage/TCGA_PRAD_MethArray/data/idat/9630789138_R01C02	32064	14.8453	mid
entry_667	TCGA-V1-A9OH-01	TCGA-V1-A9OH	prim	3999543026	R04C02	Red	3999543026_R04C02	3999543026_R04C02_Red.idat	2017	/media/ssd/Perez/storage/TCGA_PRAD_MethArray/data/idat/3999543026_R04C02	20999	14.8464	mid
entry_298	TCGA-CH-5754-01	TCGA-CH-5754	prim	6264496027	R01C02	Red	6264496027_R01C02	6264496027_R01C02_Red.idat	2017	/media/ssd/Perez/storage/TCGA_PRAD_MethArray/data/idat/6264496027_R01C02	62729	14.8517	mid
entry_595	TCGA-XJ-A9DX-01	TCGA-XJ-A9DX	prim	9934625152	R04C02	Red	9934625152_R04C02	9934625152_R04C02_Red.idat	2017	/media/ssd/Perez/storage/TCGA_PRAD_MethArray/data/idat/9934625152_R04C02	27344	14.8618	mid
entry_283	TCGA-HC-7742-01	TCGA-HC-7742	prim	7310440049	R04C02	Grn	7310440049_R04C02	7310440049_R04C02_Grn.idat	2017	/media/ssd/Perez/storage/TCGA_PRAD_MethArray/data/idat/7310440049_R04C02	35356	14.8963	mid
entry_617	TCGA-V1-A9O5-01	TCGA-V1-A9O5	prim	3999543025	R03C01	Grn	3999543025_R03C01	3999543025_R03C01_Grn.idat	2017	/media/ssd/Perez/storage/TCGA_PRAD_MethArray/data/idat/3999543025_R03C01	42298	14.8997	mid
entry_624	TCGA-ZG-A9NI-01	TCGA-ZG-A9NI	prim	3999547132	R05C02	Red	3999547132_R05C02	3999547132_R05C02_Red.idat	2017	/media/ssd/Perez/storage/TCGA_PRAD_MethArray/data/idat/3999547132_R05C02	17403	14.9052	mid
entry_518	TCGA-HC-A8D1-01	TCGA-HC-A8D1	prim	9934625049	R02C02	Red	9934625049_R02C02	9934625049_R02C02_Red.idat	2017	/media/ssd/Perez/storage/TCGA_PRAD_MethArray/data/idat/9934625049_R02C02	27964	14.9054	mid
entry_334	TCGA-G9-7510-01	TCGA-G9-7510	prim	6285633020	R01C02	Red	6285633020_R01C02	6285633020_R01C02_Red.idat	2017	/media/ssd/Perez/storage/TCGA_PRAD_MethArray/data/idat/6285633020_R01C02	41721	14.9073	mid
entry_231	TCGA-EJ-7782-01	TCGA-EJ-7782	prim	7310440049	R02C01	Red	7310440049_R02C01	7310440049_R02C01_Red.idat	2017	/media/ssd/Perez/storage/TCGA_PRAD_MethArray/data/idat/7310440049_R02C01	47536	14.9223	mid
entry_435	TCGA-J4-A67S-01	TCGA-J4-A67S	prim	9305216096	R04C02	Grn	9305216096_R04C02	9305216096_R04C02_Grn.idat	2017	/media/ssd/Perez/storage/TCGA_PRAD_MethArray/data/idat/9305216096_R04C02	37110	14.923	mid
entry_179	TCGA-G9-6348-01	TCGA-G9-6348	prim	6929718002	R05C02	Red	6929718002_R05C02	6929718002_R05C02_Red.idat	2017	/media/ssd/Perez/storage/TCGA_PRAD_MethArray/data/idat/6929718002_R05C02	41496	14.925	mid
entry_383	TCGA-J4-8200-01	TCGA-J4-8200	prim	9296931023	R04C02	Red	9296931023_R04C02	9296931023_R04C02_Red.idat	2017	/media/ssd/Perez/storage/TCGA_PRAD_MethArray/data/idat/9296931023_R04C02	30871	14.9381	mid
entry_254	TCGA-EJ-5522-01	TCGA-EJ-5522	prim	6264496033	R02C01	Red	6264496033_R02C01	6264496033_R02C01_Red.idat	2017	/media/ssd/Perez/storage/TCGA_PRAD_MethArray/data/idat/6264496033_R02C01	54486	14.941	mid
entry_457	TCGA-EJ-7318-01	TCGA-EJ-7318	prim	9297949031	R04C01	Grn	9297949031_R04C01	9297949031_R04C01_Grn.idat	2017	/media/ssd/Perez/storage/TCGA_PRAD_MethArray/data/idat/9297949031_R04C01	36839	14.9536	mid
entry_587	TCGA-ZG-A8QX-01	TCGA-ZG-A8QX	prim	9934625093	R04C02	Grn	9934625093_R04C02	9934625093_R04C02_Grn.idat	2017	/media/ssd/Perez/storage/TCGA_PRAD_MethArray/data/idat/9934625093_R04C02	33421	14.9589	mid
entry_467	TCGA-KC-A7FA-01	TCGA-KC-A7FA	prim	9422493015	R01C02	Grn	9422493015_R01C02	9422493015_R01C02_Grn.idat	2017	/media/ssd/Perez/storage/TCGA_PRAD_MethArray/data/idat/9422493015_R01C02	30016	14.9639	mid
entry_653	TCGA-XK-AAJA-01	TCGA-XK-AAJA	prim	3999547132	R02C01	Grn	3999547132_R02C01	3999547132_R02C01_Grn.idat	2017	/media/ssd/Perez/storage/TCGA_PRAD_MethArray/data/idat/3999547132_R02C01	47905	14.9664	mid
entry_646	TCGA-YL-A9WX-01	TCGA-YL-A9WX	prim	3999547132	R02C02	Red	3999547132_R02C02	3999547132_R02C02_Red.idat	2017	/media/ssd/Perez/storage/TCGA_PRAD_MethArray/data/idat/3999547132_R02C02	54158	14.9751	mid
entry_572	TCGA-YL-A8S9-01	TCGA-YL-A8S9	prim	9934625147	R03C01	Red	9934625147_R03C01	9934625147_R03C01_Red.idat	2017	/media/ssd/Perez/storage/TCGA_PRAD_MethArray/data/idat/9934625147_R03C01	30103	14.9849	mid
entry_343	TCGA-EJ-8474-01	TCGA-EJ-8474	prim	8795194031	R04C02	Red	8795194031_R04C02	8795194031_R04C02_Red.idat	2017	/media/ssd/Perez/storage/TCGA_PRAD_MethArray/data/idat/8795194031_R04C02	34569	14.9893	mid
entry_187	TCGA-EJ-5506-01	TCGA-EJ-5506	prim	6264496047	R06C01	Red	6264496047_R06C01	6264496047_R06C01_Red.idat	2017	/media/ssd/Perez/storage/TCGA_PRAD_MethArray/data/idat/6264496047_R06C01	45002	14.9895	mid
entry_531	TCGA-KK-A8IA-01	TCGA-KK-A8IA	prim	9934625034	R06C01	Grn	9934625034_R06C01	9934625034_R06C01_Grn.idat	2017	/media/ssd/Perez/storage/TCGA_PRAD_MethArray/data/idat/9934625034_R06C01	44184	14.9902	mid
entry_456	TCGA-KK-A7B1-01	TCGA-KK-A7B1	prim	9283265160	R06C02	Grn	9283265160_R06C02	9283265160_R06C02_Grn.idat	2017	/media/ssd/Perez/storage/TCGA_PRAD_MethArray/data/idat/9283265160_R06C02	45758	15.0136	mid
entry_501	TCGA-J4-A83N-01	TCGA-J4-A83N	prim	9630789125	R05C01	Red	9630789125_R05C01	9630789125_R05C01_Red.idat	2017	/media/ssd/Perez/storage/TCGA_PRAD_MethArray/data/idat/9630789125_R05C01	29771	15.0556	mid
entry_479	TCGA-KC-A7FD-01	TCGA-KC-A7FD	prim	9422493015	R03C01	Red	9422493015_R03C01	9422493015_R03C01_Red.idat	2017	/media/ssd/Perez/storage/TCGA_PRAD_MethArray/data/idat/9422493015_R03C01	36702	15.0586	mid
entry_322	TCGA-EJ-7793-01	TCGA-EJ-7793	prim	6285633020	R05C01	Grn	6285633020_R05C01	6285633020_R05C01_Grn.idat	2017	/media/ssd/Perez/storage/TCGA_PRAD_MethArray/data/idat/6285633020_R05C01	35963	15.0609	mid
entry_545	TCGA-KK-A8ID-01	TCGA-KK-A8ID	prim	9934625042	R01C02	Red	9934625042_R01C02	9934625042_R01C02_Red.idat	2017	/media/ssd/Perez/storage/TCGA_PRAD_MethArray/data/idat/9934625042_R01C02	37744	15.0671	mid
entry_509	TCGA-XJ-A83G-01	TCGA-XJ-A83G	prim	9630789125	R04C02	Grn	9630789125_R04C02	9630789125_R04C02_Grn.idat	2017	/media/ssd/Perez/storage/TCGA_PRAD_MethArray/data/idat/9630789125_R04C02	21118	15.0809	mid
entry_337	TCGA-G9-7519-01	TCGA-G9-7519	prim	6285633019	R04C01	Grn	6285633019_R04C01	6285633019_R04C01_Grn.idat	2017	/media/ssd/Perez/storage/TCGA_PRAD_MethArray/data/idat/6285633019_R04C01	38302	15.082	mid
entry_606	TCGA-TP-A8TV-01	TCGA-TP-A8TV	prim	3999547134	R06C02	Grn	3999547134_R06C02	3999547134_R06C02_Grn.idat	2017	/media/ssd/Perez/storage/TCGA_PRAD_MethArray/data/idat/3999547134_R06C02	29517	15.0872	mid
entry_400	TCGA-KK-A6DY-01	TCGA-KK-A6DY	prim	9305216142	R02C02	Red	9305216142_R02C02	9305216142_R02C02_Red.idat	2017	/media/ssd/Perez/storage/TCGA_PRAD_MethArray/data/idat/9305216142_R02C02	43787	15.0947	mid
entry_243	TCGA-EJ-7791-01	TCGA-EJ-7791	prim	7310440059	R01C01	Red	7310440059_R01C01	7310440059_R01C01_Red.idat	2017	/media/ssd/Perez/storage/TCGA_PRAD_MethArray/data/idat/7310440059_R01C01	69389	15.1034	mid
entry_258	TCGA-EJ-5527-01	TCGA-EJ-5527	prim	6264496012	R03C01	Grn	6264496012_R03C01	6264496012_R03C01_Grn.idat	2017	/media/ssd/Perez/storage/TCGA_PRAD_MethArray/data/idat/6264496012_R03C01	58769	15.1217	mid
entry_566	TCGA-YL-A8SH-01	TCGA-YL-A8SH	prim	9934625152	R06C01	Grn	9934625152_R06C01	9934625152_R06C01_Grn.idat	2017	/media/ssd/Perez/storage/TCGA_PRAD_MethArray/data/idat/9934625152_R06C01	32779	15.1455	mid
entry_233	TCGA-EJ-7315-01	TCGA-EJ-7315	prim	7310440095	R04C01	Red	7310440095_R04C01	7310440095_R04C01_Red.idat	2017	/media/ssd/Perez/storage/TCGA_PRAD_MethArray/data/idat/7310440095_R04C01	56205	15.1768	mid
entry_551	TCGA-YL-A8HK-01	TCGA-YL-A8HK	prim	9934625049	R01C01	Red	9934625049_R01C01	9934625049_R01C01_Red.idat	2017	/media/ssd/Perez/storage/TCGA_PRAD_MethArray/data/idat/9934625049_R01C01	46405	15.1784	mid
entry_678	TCGA-YL-A9WK-01	TCGA-YL-A9WK	prim	9934625168	R02C02	Grn	9934625168_R02C02	9934625168_R02C02_Grn.idat	2017	/media/ssd/Perez/storage/TCGA_PRAD_MethArray/data/idat/9934625168_R02C02	37740	15.1798	mid
entry_226	TCGA-CH-5740-01	TCGA-CH-5740	prim	6264496047	R01C02	Red	6264496047_R01C02	6264496047_R01C02_Red.idat	2017	/media/ssd/Perez/storage/TCGA_PRAD_MethArray/data/idat/6264496047_R01C02	27937	15.1951	mid
entry_648	TCGA-YL-A9WL-01	TCGA-YL-A9WL	prim	3999543026	R01C02	Red	3999543026_R01C02	3999543026_R01C02_Red.idat	2017	/media/ssd/Perez/storage/TCGA_PRAD_MethArray/data/idat/3999543026_R01C02	56791	15.1999	mid
entry_213	TCGA-G9-6494-01	TCGA-G9-6494	prim	6929718002	R02C02	Red	6929718002_R02C02	6929718002_R02C02_Red.idat	2017	/media/ssd/Perez/storage/TCGA_PRAD_MethArray/data/idat/6929718002_R02C02	39102	15.2044	mid
entry_342	TCGA-HC-8261-01	TCGA-HC-8261	prim	6285633020	R06C01	Red	6285633020_R06C01	6285633020_R06C01_Red.idat	2017	/media/ssd/Perez/storage/TCGA_PRAD_MethArray/data/idat/6285633020_R06C01	43662	15.2074	mid
entry_434	TCGA-J4-A67M-01	TCGA-J4-A67M	prim	9305216096	R05C01	Red	9305216096_R05C01	9305216096_R05C01_Red.idat	2017	/media/ssd/Perez/storage/TCGA_PRAD_MethArray/data/idat/9305216096_R05C01	38311	15.2229	mid
entry_560	TCGA-2A-A8W3-01	TCGA-2A-A8W3	prim	9934625152	R03C02	Grn	9934625152_R03C02	9934625152_R03C02_Grn.idat	2017	/media/ssd/Perez/storage/TCGA_PRAD_MethArray/data/idat/9934625152_R03C02	40747	15.2275	mid
entry_407	TCGA-KK-A6E2-01	TCGA-KK-A6E2	prim	9305216142	R05C02	Grn	9305216142_R05C02	9305216142_R05C02_Grn.idat	2017	/media/ssd/Perez/storage/TCGA_PRAD_MethArray/data/idat/9305216142_R05C02	40225	15.2277	mid
entry_304	TCGA-CH-5794-01	TCGA-CH-5794	prim	6264496045	R05C02	Grn	6264496045_R05C02	6264496045_R05C02_Grn.idat	2017	/media/ssd/Perez/storage/TCGA_PRAD_MethArray/data/idat/6264496045_R05C02	54771	15.2478	mid
entry_410	TCGA-KK-A6E7-01	TCGA-KK-A6E7	prim	9283265090	R05C02	Red	9283265090_R05C02	9283265090_R05C02_Red.idat	2017	/media/ssd/Perez/storage/TCGA_PRAD_MethArray/data/idat/9283265090_R05C02	45444	15.2575	mid
entry_185	TCGA-EJ-5504-01	TCGA-EJ-5504	prim	6264496027	R02C01	Red	6264496027_R02C01	6264496027_R02C01_Red.idat	2017	/media/ssd/Perez/storage/TCGA_PRAD_MethArray/data/idat/6264496027_R02C01	39412	15.2664	mid
entry_268	TCGA-EJ-7788-01	TCGA-EJ-7788	prim	7310440059	R02C01	Red	7310440059_R02C01	7310440059_R02C01_Red.idat	2017	/media/ssd/Perez/storage/TCGA_PRAD_MethArray/data/idat/7310440059_R02C01	52891	15.2711	mid
entry_485	TCGA-J9-A8CL-01	TCGA-J9-A8CL	prim	9630789125	R01C01	Grn	9630789125_R01C01	9630789125_R01C01_Grn.idat	2017	/media/ssd/Perez/storage/TCGA_PRAD_MethArray/data/idat/9630789125_R01C01	33588	15.2781	mid
entry_585	TCGA-YL-A9WJ-01	TCGA-YL-A9WJ	prim	9934625093	R01C01	Red	9934625093_R01C01	9934625093_R01C01_Red.idat	2017	/media/ssd/Perez/storage/TCGA_PRAD_MethArray/data/idat/9934625093_R01C01	48795	15.2929	mid
entry_359	TCGA-G9-6333-01	TCGA-G9-6333	prim	6929793020	R04C01	Grn	6929793020_R04C01	6929793020_R04C01_Grn.idat	2017	/media/ssd/Perez/storage/TCGA_PRAD_MethArray/data/idat/6929793020_R04C01	46150	15.2949	mid
entry_255	TCGA-EJ-5524-01	TCGA-EJ-5524	prim	6264496025	R04C01	Grn	6264496025_R04C01	6264496025_R04C01_Grn.idat	2017	/media/ssd/Perez/storage/TCGA_PRAD_MethArray/data/idat/6264496025_R04C01	48590	15.2962	mid
entry_238	TCGA-EJ-7115-01	TCGA-EJ-7115	prim	7310440082	R04C01	Red	7310440082_R04C01	7310440082_R04C01_Red.idat	2017	/media/ssd/Perez/storage/TCGA_PRAD_MethArray/data/idat/7310440082_R04C01	46477	15.2963	mid
entry_550	TCGA-KK-A8I5-01	TCGA-KK-A8I5	prim	9934625042	R06C02	Grn	9934625042_R06C02	9934625042_R06C02_Grn.idat	2017	/media/ssd/Perez/storage/TCGA_PRAD_MethArray/data/idat/9934625042_R06C02	32613	15.2982	mid
entry_620	TCGA-Y6-A9XI-01	TCGA-Y6-A9XI	prim	3999547134	R04C02	Red	3999547134_R04C02	3999547134_R04C02_Red.idat	2017	/media/ssd/Perez/storage/TCGA_PRAD_MethArray/data/idat/3999547134_R04C02	37194	15.3	mid
entry_320	TCGA-EJ-5501-01	TCGA-EJ-5501	prim	6264496033	R04C01	Grn	6264496033_R04C01	6264496033_R04C01_Grn.idat	2017	/media/ssd/Perez/storage/TCGA_PRAD_MethArray/data/idat/6264496033_R04C01	75977	15.3153	mid
entry_375	TCGA-KC-A4BN-01	TCGA-KC-A4BN	prim	8784241045	R03C02	Red	8784241045_R03C02	8784241045_R03C02_Red.idat	2017	/media/ssd/Perez/storage/TCGA_PRAD_MethArray/data/idat/8784241045_R03C02	31391	15.335	mid
entry_266	TCGA-HC-7232-01	TCGA-HC-7232	prim	7310440049	R02C02	Red	7310440049_R02C02	7310440049_R02C02_Red.idat	2017	/media/ssd/Perez/storage/TCGA_PRAD_MethArray/data/idat/7310440049_R02C02	53052	15.3378	mid
entry_568	TCGA-V1-A8WW-01	TCGA-V1-A8WW	prim	9934625152	R06C02	Red	9934625152_R06C02	9934625152_R06C02_Red.idat	2017	/media/ssd/Perez/storage/TCGA_PRAD_MethArray/data/idat/9934625152_R06C02	42236	15.3457	mid
entry_612	TCGA-V1-A9OL-01	TCGA-V1-A9OL	prim	3999543014	R01C02	Red	3999543014_R01C02	3999543014_R01C02_Red.idat	2017	/media/ssd/Perez/storage/TCGA_PRAD_MethArray/data/idat/3999543014_R01C02	50713	15.353	mid
entry_642	TCGA-V1-A9Z7-01	TCGA-V1-A9Z7	prim	3999543013	R03C02	Grn	3999543013_R03C02	3999543013_R03C02_Grn.idat	2017	/media/ssd/Perez/storage/TCGA_PRAD_MethArray/data/idat/3999543013_R03C02	44726	15.358	mid
entry_345	TCGA-EJ-8468-01	TCGA-EJ-8468	prim	8795194031	R06C01	Red	8795194031_R06C01	8795194031_R06C01_Red.idat	2017	/media/ssd/Perez/storage/TCGA_PRAD_MethArray/data/idat/8795194031_R06C01	27061	15.3654	mid
entry_626	TCGA-HC-A9TH-01	TCGA-HC-A9TH	prim	3999547163	R02C01	Red	3999547163_R02C01	3999547163_R02C01_Red.idat	2017	/media/ssd/Perez/storage/TCGA_PRAD_MethArray/data/idat/3999547163_R02C01	64036	15.3697	mid
entry_292	TCGA-HC-7075-01	TCGA-HC-7075	prim	6285609054	R02C02	Grn	6285609054_R02C02	6285609054_R02C02_Grn.idat	2017	/media/ssd/Perez/storage/TCGA_PRAD_MethArray/data/idat/6285609054_R02C02	56601	15.3711	mid
entry_623	TCGA-ZG-A9L4-01	TCGA-ZG-A9L4	prim	3999547132	R04C01	Grn	3999547132_R04C01	3999547132_R04C01_Grn.idat	2017	/media/ssd/Perez/storage/TCGA_PRAD_MethArray/data/idat/3999547132_R04C01	50284	15.3774	mid
entry_447	TCGA-KK-A7AU-01	TCGA-KK-A7AU	prim	9283265160	R02C01	Red	9283265160_R02C01	9283265160_R02C01_Red.idat	2017	/media/ssd/Perez/storage/TCGA_PRAD_MethArray/data/idat/9283265160_R02C01	51420	15.3856	mid
entry_478	TCGA-SU-A7E7-01	TCGA-SU-A7E7	prim	9422493015	R04C01	Grn	9422493015_R04C01	9422493015_R04C01_Grn.idat	2017	/media/ssd/Perez/storage/TCGA_PRAD_MethArray/data/idat/9422493015_R04C01	46353	15.3899	mid
entry_333	TCGA-G9-7525-01	TCGA-G9-7525	prim	6285633019	R01C02	Grn	6285633019_R01C02	6285633019_R01C02_Grn.idat	2017	/media/ssd/Perez/storage/TCGA_PRAD_MethArray/data/idat/6285633019_R01C02	41428	15.3915	mid
entry_604	TCGA-2A-AAYF-01	TCGA-2A-AAYF	prim	3999543026	R06C02	Grn	3999543026_R06C02	3999543026_R06C02_Grn.idat	2017	/media/ssd/Perez/storage/TCGA_PRAD_MethArray/data/idat/3999543026_R06C02	42919	15.3966	mid
entry_532	TCGA-KK-A8IL-01	TCGA-KK-A8IL	prim	9934625042	R03C01	Red	9934625042_R03C01	9934625042_R03C01_Red.idat	2017	/media/ssd/Perez/storage/TCGA_PRAD_MethArray/data/idat/9934625042_R03C01	42741	15.4018	mid
entry_424	TCGA-J4-A67N-01	TCGA-J4-A67N	prim	9305216065	R05C01	Red	9305216065_R05C01	9305216065_R05C01_Red.idat	2017	/media/ssd/Perez/storage/TCGA_PRAD_MethArray/data/idat/9305216065_R05C01	35152	15.4311	mid
entry_576	TCGA-WW-A8ZI-01	TCGA-WW-A8ZI	prim	9934625147	R01C02	Grn	9934625147_R01C02	9934625147_R01C02_Grn.idat	2017	/media/ssd/Perez/storage/TCGA_PRAD_MethArray/data/idat/9934625147_R01C02	32028	15.4435	mid
entry_570	TCGA-V1-A8X3-01	TCGA-V1-A8X3	prim	9934625147	R05C01	Grn	9934625147_R05C01	9934625147_R05C01_Grn.idat	2017	/media/ssd/Perez/storage/TCGA_PRAD_MethArray/data/idat/9934625147_R05C01	49131	15.4494	mid
entry_526	TCGA-V1-A8MJ-01	TCGA-V1-A8MJ	prim	9934625034	R05C02	Red	9934625034_R05C02	9934625034_R05C02_Red.idat	2017	/media/ssd/Perez/storage/TCGA_PRAD_MethArray/data/idat/9934625034_R05C02	38697	15.4525	mid
entry_520	TCGA-J4-A83I-01	TCGA-J4-A83I	prim	9934625049	R03C02	Grn	9934625049_R03C02	9934625049_R03C02_Grn.idat	2017	/media/ssd/Perez/storage/TCGA_PRAD_MethArray/data/idat/9934625049_R03C02	58348	15.4567	mid
entry_471	TCGA-EJ-A7NN-01	TCGA-EJ-A7NN	prim	9422493015	R01C01	Grn	9422493015_R01C01	9422493015_R01C01_Grn.idat	2017	/media/ssd/Perez/storage/TCGA_PRAD_MethArray/data/idat/9422493015_R01C01	51339	15.5041	mid
entry_194	TCGA-G9-6373-01	TCGA-G9-6373	prim	6929718008	R05C01	Red	6929718008_R05C01	6929718008_R05C01_Red.idat	2017	/media/ssd/Perez/storage/TCGA_PRAD_MethArray/data/idat/6929718008_R05C01	47473	15.5069	mid
entry_312	TCGA-HC-7233-01	TCGA-HC-7233	prim	7310440082	R06C01	Red	7310440082_R06C01	7310440082_R06C01_Red.idat	2017	/media/ssd/Perez/storage/TCGA_PRAD_MethArray/data/idat/7310440082_R06C01	57373	15.5287	mid
entry_554	TCGA-VN-A88R-01	TCGA-VN-A88R	prim	9934625042	R05C02	Grn	9934625042_R05C02	9934625042_R05C02_Grn.idat	2017	/media/ssd/Perez/storage/TCGA_PRAD_MethArray/data/idat/9934625042_R05C02	36105	15.5364	mid
entry_378	TCGA-EJ-A65E-01	TCGA-EJ-A65E	prim	9296931048	R02C02	Grn	9296931048_R02C02	9296931048_R02C02_Grn.idat	2017	/media/ssd/Perez/storage/TCGA_PRAD_MethArray/data/idat/9296931048_R02C02	49955	15.5462	mid
entry_276	TCGA-EJ-7123-01	TCGA-EJ-7123	prim	6929793020	R02C02	Grn	6929793020_R02C02	6929793020_R02C02_Grn.idat	2017	/media/ssd/Perez/storage/TCGA_PRAD_MethArray/data/idat/6929793020_R02C02	66277	15.5477	mid
entry_374	TCGA-KC-A4BV-01	TCGA-KC-A4BV	prim	8795194078	R06C02	Red	8795194078_R06C02	8795194078_R06C02_Red.idat	2017	/media/ssd/Perez/storage/TCGA_PRAD_MethArray/data/idat/8795194078_R06C02	41522	15.5832	mid
entry_515	TCGA-EJ-A8FO-01	TCGA-EJ-A8FO	prim	9934625034	R05C01	Grn	9934625034_R05C01	9934625034_R05C01_Grn.idat	2017	/media/ssd/Perez/storage/TCGA_PRAD_MethArray/data/idat/9934625034_R05C01	58101	15.5849	mid
entry_488	TCGA-VN-A88L-01	TCGA-VN-A88L	prim	9630789122	R06C02	Red	9630789122_R06C02	9630789122_R06C02_Red.idat	2017	/media/ssd/Perez/storage/TCGA_PRAD_MethArray/data/idat/9630789122_R06C02	45659	15.5903	mid
entry_640	TCGA-XK-AAJP-01	TCGA-XK-AAJP	prim	3999543025	R06C02	Red	3999543025_R06C02	3999543025_R06C02_Red.idat	2017	/media/ssd/Perez/storage/TCGA_PRAD_MethArray/data/idat/3999543025_R06C02	61451	15.5988	mid
entry_495	TCGA-J9-A8CN-01	TCGA-J9-A8CN	prim	9630789138	R02C02	Red	9630789138_R02C02	9630789138_R02C02_Red.idat	2017	/media/ssd/Perez/storage/TCGA_PRAD_MethArray/data/idat/9630789138_R02C02	36472	15.5989	mid
entry_274	TCGA-HC-7081-01	TCGA-HC-7081	prim	6285609053	R06C02	Grn	6285609053_R06C02	6285609053_R06C02_Grn.idat	2017	/media/ssd/Perez/storage/TCGA_PRAD_MethArray/data/idat/6285609053_R06C02	41350	15.5994	mid
entry_328	TCGA-HC-8256-01	TCGA-HC-8256	prim	6285633020	R03C01	Grn	6285633020_R03C01	6285633020_R03C01_Grn.idat	2017	/media/ssd/Perez/storage/TCGA_PRAD_MethArray/data/idat/6285633020_R03C01	54129	15.6033	high
entry_676	TCGA-M7-A722-01	TCGA-M7-A722	prim	9934625049	R01C02	Red	9934625049_R01C02	9934625049_R01C02_Red.idat	2017	/media/ssd/Perez/storage/TCGA_PRAD_MethArray/data/idat/9934625049_R01C02	26458	15.6061	high
entry_214	TCGA-G9-6496-01	TCGA-G9-6496	prim	6929718002	R01C02	Grn	6929718002_R01C02	6929718002_R01C02_Grn.idat	2017	/media/ssd/Perez/storage/TCGA_PRAD_MethArray/data/idat/6929718002_R01C02	30361	15.6158	high
entry_448	TCGA-KK-A7AW-01	TCGA-KK-A7AW	prim	9283265160	R05C01	Red	9283265160_R05C01	9283265160_R05C01_Red.idat	2017	/media/ssd/Perez/storage/TCGA_PRAD_MethArray/data/idat/9283265160_R05C01	20273	15.6171	high
entry_390	TCGA-HC-8213-01	TCGA-HC-8213	prim	9296931023	R01C02	Red	9296931023_R01C02	9296931023_R01C02_Red.idat	2017	/media/ssd/Perez/storage/TCGA_PRAD_MethArray/data/idat/9296931023_R01C02	42168	15.6304	high
entry_357	TCGA-G9-6342-01	TCGA-G9-6342	prim	6929793020	R02C01	Grn	6929793020_R02C01	6929793020_R02C01_Grn.idat	2017	/media/ssd/Perez/storage/TCGA_PRAD_MethArray/data/idat/6929793020_R02C01	61705	15.6478	high
entry_352	TCGA-HC-A48F-01	TCGA-HC-A48F	prim	8784241045	R01C02	Grn	8784241045_R01C02	8784241045_R01C02_Grn.idat	2017	/media/ssd/Perez/storage/TCGA_PRAD_MethArray/data/idat/8784241045_R01C02	56349	15.6533	high
entry_218	TCGA-EJ-5507-01	TCGA-EJ-5507	prim	6264496025	R02C01	Red	6264496025_R02C01	6264496025_R02C01_Red.idat	2017	/media/ssd/Perez/storage/TCGA_PRAD_MethArray/data/idat/6264496025_R02C01	69569	15.6553	high
entry_339	TCGA-EJ-7797-01	TCGA-EJ-7797	prim	6285633020	R02C02	Grn	6285633020_R02C02	6285633020_R02C02_Grn.idat	2017	/media/ssd/Perez/storage/TCGA_PRAD_MethArray/data/idat/6285633020_R02C02	66007	15.6607	high
entry_360	TCGA-HC-7077-01	TCGA-HC-7077	prim	6929793020	R03C01	Red	6929793020_R03C01	6929793020_R03C01_Red.idat	2017	/media/ssd/Perez/storage/TCGA_PRAD_MethArray/data/idat/6929793020_R03C01	65752	15.6707	high
entry_295	TCGA-EJ-7789-01	TCGA-EJ-7789	prim	7310440082	R05C01	Red	7310440082_R05C01	7310440082_R05C01_Red.idat	2017	/media/ssd/Perez/storage/TCGA_PRAD_MethArray/data/idat/7310440082_R05C01	57731	15.6779	high
entry_340	TCGA-HC-8257-01	TCGA-HC-8257	prim	6285633019	R03C02	Red	6285633019_R03C02	6285633019_R03C02_Red.idat	2017	/media/ssd/Perez/storage/TCGA_PRAD_MethArray/data/idat/6285633019_R03C02	60677	15.6798	high
entry_353	TCGA-EJ-A46F-01	TCGA-EJ-A46F	prim	8784241020	R06C02	Grn	8784241020_R06C02	8784241020_R06C02_Grn.idat	2017	/media/ssd/Perez/storage/TCGA_PRAD_MethArray/data/idat/8784241020_R06C02	36499	15.6868	high
entry_608	TCGA-J4-AATZ-01	TCGA-J4-AATZ	prim	3999547132	R06C02	Red	3999547132_R06C02	3999547132_R06C02_Red.idat	2017	/media/ssd/Perez/storage/TCGA_PRAD_MethArray/data/idat/3999547132_R06C02	74340	15.7168	high
entry_664	TCGA-TP-A8TT-01	TCGA-TP-A8TT	prim	3999547132	R06C01	Red	3999547132_R06C01	3999547132_R06C01_Red.idat	2017	/media/ssd/Perez/storage/TCGA_PRAD_MethArray/data/idat/3999547132_R06C01	34785	15.7254	high
entry_440	TCGA-FC-A6HD-01	TCGA-FC-A6HD	prim	9283265090	R05C01	Grn	9283265090_R05C01	9283265090_R05C01_Grn.idat	2017	/media/ssd/Perez/storage/TCGA_PRAD_MethArray/data/idat/9283265090_R05C01	31349	15.7257	high
entry_361	TCGA-G9-6499-01	TCGA-G9-6499	prim	6285609068	R03C01	Grn	6285609068_R03C01	6285609068_R03C01_Grn.idat	2017	/media/ssd/Perez/storage/TCGA_PRAD_MethArray/data/idat/6285609068_R03C01	62596	15.7291	high
entry_665	TCGA-XK-AAK1-01	TCGA-XK-AAK1	prim	3999543026	R02C01	Grn	3999543026_R02C01	3999543026_R02C01_Grn.idat	2017	/media/ssd/Perez/storage/TCGA_PRAD_MethArray/data/idat/3999543026_R02C01	23317	15.7317	high
entry_558	TCGA-YL-A8HL-01	TCGA-YL-A8HL	prim	9934625049	R04C02	Red	9934625049_R04C02	9934625049_R04C02_Red.idat	2017	/media/ssd/Perez/storage/TCGA_PRAD_MethArray/data/idat/9934625049_R04C02	55897	15.7364	high
entry_603	TCGA-2A-A8W1-01	TCGA-2A-A8W1	prim	9934625168	R03C02	Red	9934625168_R03C02	9934625168_R03C02_Red.idat	2017	/media/ssd/Perez/storage/TCGA_PRAD_MethArray/data/idat/9934625168_R03C02	49124	15.7368	high
entry_391	TCGA-KK-A59X-01	TCGA-KK-A59X	prim	9296931023	R03C02	Red	9296931023_R03C02	9296931023_R03C02_Red.idat	2017	/media/ssd/Perez/storage/TCGA_PRAD_MethArray/data/idat/9296931023_R03C02	43478	15.7393	high
entry_297	TCGA-HC-7209-01	TCGA-HC-7209	prim	7310440095	R02C02	Grn	7310440095_R02C02	7310440095_R02C02_Grn.idat	2017	/media/ssd/Perez/storage/TCGA_PRAD_MethArray/data/idat/7310440095_R02C02	57612	15.7435	high
entry_669	TCGA-ZG-A9ND-01	TCGA-ZG-A9ND	prim	3999543014	R06C02	Grn	3999543014_R06C02	3999543014_R06C02_Grn.idat	2017	/media/ssd/Perez/storage/TCGA_PRAD_MethArray/data/idat/3999543014_R06C02	33562	15.7614	high
entry_253	TCGA-EJ-5517-01	TCGA-EJ-5517	prim	6264496045	R04C02	Red	6264496045_R04C02	6264496045_R04C02_Red.idat	2017	/media/ssd/Perez/storage/TCGA_PRAD_MethArray/data/idat/6264496045_R04C02	76200	15.7635	high
entry_422	TCGA-EJ-A65B-01	TCGA-EJ-A65B	prim	9305216065	R04C01	Red	9305216065_R04C01	9305216065_R04C01_Red.idat	2017	/media/ssd/Perez/storage/TCGA_PRAD_MethArray/data/idat/9305216065_R04C01	48745	15.788	high
entry_507	TCGA-VN-A88K-01	TCGA-VN-A88K	prim	9630789138	R01C01	Red	9630789138_R01C01	9630789138_R01C01_Red.idat	2017	/media/ssd/Perez/storage/TCGA_PRAD_MethArray/data/idat/9630789138_R01C01	60381	15.8017	high
entry_523	TCGA-KK-A8I7-01	TCGA-KK-A8I7	prim	9934625034	R06C02	Grn	9934625034_R06C02	9934625034_R06C02_Grn.idat	2017	/media/ssd/Perez/storage/TCGA_PRAD_MethArray/data/idat/9934625034_R06C02	60195	15.8059	high
entry_589	TCGA-ZG-A8QY-01	TCGA-ZG-A8QY	prim	9934625093	R06C02	Red	9934625093_R06C02	9934625093_R06C02_Red.idat	2017	/media/ssd/Perez/storage/TCGA_PRAD_MethArray/data/idat/9934625093_R06C02	62015	15.8085	high
entry_534	TCGA-KK-A8II-01	TCGA-KK-A8II	prim	9934625036	R02C02	Red	9934625036_R02C02	9934625036_R02C02_Red.idat	2017	/media/ssd/Perez/storage/TCGA_PRAD_MethArray/data/idat/9934625036_R02C02	70758	15.8095	high
entry_199	TCGA-EJ-5495-01	TCGA-EJ-5495	prim	6264496027	R01C01	Grn	6264496027_R01C01	6264496027_R01C01_Grn.idat	2017	/media/ssd/Perez/storage/TCGA_PRAD_MethArray/data/idat/6264496027_R01C01	81280	15.8142	high
entry_673	TCGA-V1-A9Z9-01	TCGA-V1-A9Z9	prim	3999543025	R02C01	Red	3999543025_R02C01	3999543025_R02C01_Red.idat	2017	/media/ssd/Perez/storage/TCGA_PRAD_MethArray/data/idat/3999543025_R02C01	23791	15.8471	high
entry_186	TCGA-EJ-5505-01	TCGA-EJ-5505	prim	6264496027	R04C02	Grn	6264496027_R04C02	6264496027_R04C02_Grn.idat	2017	/media/ssd/Perez/storage/TCGA_PRAD_MethArray/data/idat/6264496027_R04C02	71838	15.861	high
entry_522	TCGA-J4-A83J-01	TCGA-J4-A83J	prim	9934625036	R06C02	Red	9934625036_R06C02	9934625036_R06C02_Red.idat	2017	/media/ssd/Perez/storage/TCGA_PRAD_MethArray/data/idat/9934625036_R06C02	63786	15.8615	high
entry_419	TCGA-HC-A6AO-01	TCGA-HC-A6AO	prim	9305216096	R01C02	Red	9305216096_R01C02	9305216096_R01C02_Red.idat	2017	/media/ssd/Perez/storage/TCGA_PRAD_MethArray/data/idat/9305216096_R01C02	51970	15.8652	high
entry_445	TCGA-M7-A725-01	TCGA-M7-A725	prim	9283265160	R04C01	Red	9283265160_R04C01	9283265160_R04C01_Red.idat	2017	/media/ssd/Perez/storage/TCGA_PRAD_MethArray/data/idat/9283265160_R04C01	69996	15.8746	high
entry_306	TCGA-EJ-5519-01	TCGA-EJ-5519	prim	6264496046	R05C02	Red	6264496046_R05C02	6264496046_R05C02_Red.idat	2017	/media/ssd/Perez/storage/TCGA_PRAD_MethArray/data/idat/6264496046_R05C02	91092	15.8788	high
entry_232	TCGA-HC-7212-01	TCGA-HC-7212	prim	7310440082	R03C02	Grn	7310440082_R03C02	7310440082_R03C02_Grn.idat	2017	/media/ssd/Perez/storage/TCGA_PRAD_MethArray/data/idat/7310440082_R03C02	77457	15.8853	high
entry_370	TCGA-KK-A59Y-01	TCGA-KK-A59Y	prim	8795194083	R06C01	Red	8795194083_R06C01	8795194083_R06C01_Red.idat	2017	/media/ssd/Perez/storage/TCGA_PRAD_MethArray/data/idat/8795194083_R06C01	48309	15.8889	high
entry_540	TCGA-VN-A88N-01	TCGA-VN-A88N	prim	9934625036	R04C02	Grn	9934625036_R04C02	9934625036_R04C02_Grn.idat	2017	/media/ssd/Perez/storage/TCGA_PRAD_MethArray/data/idat/9934625036_R04C02	58635	15.8919	high
entry_574	TCGA-V1-A8ML-01	TCGA-V1-A8ML	prim	9934625152	R02C01	Red	9934625152_R02C01	9934625152_R02C01_Red.idat	2017	/media/ssd/Perez/storage/TCGA_PRAD_MethArray/data/idat/9934625152_R02C01	54324	15.9198	high
entry_201	TCGA-EJ-5514-01	TCGA-EJ-5514	prim	6264496045	R01C01	Red	6264496045_R01C01	6264496045_R01C01_Red.idat	2017	/media/ssd/Perez/storage/TCGA_PRAD_MethArray/data/idat/6264496045_R01C01	82689	15.935	high
entry_645	TCGA-XK-AAJR-01	TCGA-XK-AAJR	prim	3999543025	R01C02	Red	3999543025_R01C02	3999543025_R01C02_Red.idat	2017	/media/ssd/Perez/storage/TCGA_PRAD_MethArray/data/idat/3999543025_R01C02	97338	15.9571	high
entry_338	TCGA-G9-7522-01	TCGA-G9-7522	prim	6285633020	R01C01	Grn	6285633020_R01C01	6285633020_R01C01_Grn.idat	2017	/media/ssd/Perez/storage/TCGA_PRAD_MethArray/data/idat/6285633020_R01C01	99055	15.9705	high
entry_508	TCGA-KK-A8IJ-01	TCGA-KK-A8IJ	prim	9630789122	R03C02	Red	9630789122_R03C02	9630789122_R03C02_Red.idat	2017	/media/ssd/Perez/storage/TCGA_PRAD_MethArray/data/idat/9630789122_R03C02	64563	15.9812	high
entry_241	TCGA-HC-7749-01	TCGA-HC-7749	prim	7310440059	R04C01	Red	7310440059_R04C01	7310440059_R04C01_Red.idat	2017	/media/ssd/Perez/storage/TCGA_PRAD_MethArray/data/idat/7310440059_R04C01	102730	16.0095	high
entry_321	TCGA-EJ-7125-01	TCGA-EJ-7125	prim	6285609054	R02C01	Grn	6285609054_R02C01	6285609054_R02C01_Grn.idat	2017	/media/ssd/Perez/storage/TCGA_PRAD_MethArray/data/idat/6285609054_R02C01	63414	16.0126	high
entry_189	TCGA-G9-6364-01	TCGA-G9-6364	prim	6929718008	R06C02	Red	6929718008_R06C02	6929718008_R06C02_Red.idat	2017	/media/ssd/Perez/storage/TCGA_PRAD_MethArray/data/idat/6929718008_R06C02	66504	16.0238	high
entry_658	TCGA-ZG-A9LY-01	TCGA-ZG-A9LY	prim	3999543014	R03C01	Red	3999543014_R03C01	3999543014_R03C01_Red.idat	2017	/media/ssd/Perez/storage/TCGA_PRAD_MethArray/data/idat/3999543014_R03C01	71377	16.0256	high
entry_311	TCGA-EJ-5532-01	TCGA-EJ-5532	prim	6264496033	R02C02	Grn	6264496033_R02C02	6264496033_R02C02_Grn.idat	2017	/media/ssd/Perez/storage/TCGA_PRAD_MethArray/data/idat/6264496033_R02C02	92642	16.0275	high
entry_198	TCGA-CH-5752-01	TCGA-CH-5752	prim	6264496045	R04C01	Grn	6264496045_R04C01	6264496045_R04C01_Grn.idat	2017	/media/ssd/Perez/storage/TCGA_PRAD_MethArray/data/idat/6264496045_R04C01	90474	16.0337	high
entry_516	TCGA-VP-A87D-01	TCGA-VP-A87D	prim	9630789122	R01C01	Grn	9630789122_R01C01	9630789122_R01C01_Grn.idat	2017	/media/ssd/Perez/storage/TCGA_PRAD_MethArray/data/idat/9630789122_R01C01	63042	16.0624	high
entry_629	TCGA-MG-AAMC-01	TCGA-MG-AAMC	prim	3999547132	R03C02	Red	3999547132_R03C02	3999547132_R03C02_Red.idat	2017	/media/ssd/Perez/storage/TCGA_PRAD_MethArray/data/idat/3999547132_R03C02	43285	16.0806	high
entry_290	TCGA-CH-5744-01	TCGA-CH-5744	prim	6264496033	R01C01	Red	6264496033_R01C01	6264496033_R01C01_Red.idat	2017	/media/ssd/Perez/storage/TCGA_PRAD_MethArray/data/idat/6264496033_R01C01	129669	16.0877	high
entry_177	TCGA-G9-6332-01	TCGA-G9-6332	prim	6929718008	R03C01	Red	6929718008_R03C01	6929718008_R03C01_Red.idat	2017	/media/ssd/Perez/storage/TCGA_PRAD_MethArray/data/idat/6929718008_R03C01	65352	16.103	high
entry_393	TCGA-G9-6354-01	TCGA-G9-6354	prim	9305216143	R04C01	Grn	9305216143_R04C01	9305216143_R04C01_Grn.idat	2017	/media/ssd/Perez/storage/TCGA_PRAD_MethArray/data/idat/9305216143_R04C01	53759	16.1361	high
entry_289	TCGA-HC-7210-01	TCGA-HC-7210	prim	7310440095	R06C02	Grn	7310440095_R06C02	7310440095_R06C02_Grn.idat	2017	/media/ssd/Perez/storage/TCGA_PRAD_MethArray/data/idat/7310440095_R06C02	94513	16.146	high
entry_441	TCGA-M7-A71Z-01	TCGA-M7-A71Z	prim	9297949031	R03C01	Red	9297949031_R03C01	9297949031_R03C01_Red.idat	2017	/media/ssd/Perez/storage/TCGA_PRAD_MethArray/data/idat/9297949031_R03C01	56677	16.1676	high
entry_659	TCGA-ZG-A9M4-01	TCGA-ZG-A9M4	prim	3999543026	R05C01	Red	3999543026_R05C01	3999543026_R05C01_Red.idat	2017	/media/ssd/Perez/storage/TCGA_PRAD_MethArray/data/idat/3999543026_R05C01	86300	16.2386	high
entry_499	TCGA-J9-A8CP-01	TCGA-J9-A8CP	prim	9630789138	R05C02	Red	9630789138_R05C02	9630789138_R05C02_Red.idat	2017	/media/ssd/Perez/storage/TCGA_PRAD_MethArray/data/idat/9630789138_R05C02	72529	16.2532	high
entry_267	TCGA-HC-7819-01	TCGA-HC-7819	prim	7310440049	R05C02	Grn	7310440049_R05C02	7310440049_R05C02_Grn.idat	2017	/media/ssd/Perez/storage/TCGA_PRAD_MethArray/data/idat/7310440049_R05C02	93482	16.3014	high
entry_319	TCGA-EJ-5494-01	TCGA-EJ-5494	prim	6264496046	R04C01	Grn	6264496046_R04C01	6264496046_R04C01_Grn.idat	2017	/media/ssd/Perez/storage/TCGA_PRAD_MethArray/data/idat/6264496046_R04C01	87354	16.3023	high
entry_593	TCGA-YL-A8SC-01	TCGA-YL-A8SC	prim	9934625152	R03C01	Red	9934625152_R03C01	9934625152_R03C01_Red.idat	2017	/media/ssd/Perez/storage/TCGA_PRAD_MethArray/data/idat/9934625152_R03C01	103356	16.3093	high
entry_401	TCGA-EJ-A65F-01	TCGA-EJ-A65F	prim	9305216142	R04C01	Grn	9305216142_R04C01	9305216142_R04C01_Grn.idat	2017	/media/ssd/Perez/storage/TCGA_PRAD_MethArray/data/idat/9305216142_R04C01	88070	16.3179	high
entry_563	TCGA-2A-A8VT-01	TCGA-2A-A8VT	prim	9934625152	R04C01	Grn	9934625152_R04C01	9934625152_R04C01_Grn.idat	2017	/media/ssd/Perez/storage/TCGA_PRAD_MethArray/data/idat/9934625152_R04C01	102691	16.3451	high
entry_674	TCGA-XK-AAIR-01	TCGA-XK-AAIR	prim	3999543014	R04C01	Grn	3999543014_R04C01	3999543014_R04C01_Grn.idat	2017	/media/ssd/Perez/storage/TCGA_PRAD_MethArray/data/idat/3999543014_R04C01	90878	16.3545	high
entry_411	TCGA-KK-A6E8-01	TCGA-KK-A6E8	prim	9283265100	R01C01	Red	9283265100_R01C01	9283265100_R01C01_Red.idat	2017	/media/ssd/Perez/storage/TCGA_PRAD_MethArray/data/idat/9283265100_R01C01	68116	16.3606	high
entry_307	TCGA-EJ-5521-01	TCGA-EJ-5521	prim	6264496046	R02C01	Red	6264496046_R02C01	6264496046_R02C01_Red.idat	2017	/media/ssd/Perez/storage/TCGA_PRAD_MethArray/data/idat/6264496046_R02C01	122608	16.3686	high
entry_609	TCGA-G9-A9S4-01	TCGA-G9-A9S4	prim	3999547132	R05C01	Grn	3999547132_R05C01	3999547132_R05C01_Grn.idat	2017	/media/ssd/Perez/storage/TCGA_PRAD_MethArray/data/idat/3999547132_R05C01	89528	16.3786	high
entry_444	TCGA-M7-A724-01	TCGA-M7-A724	prim	9283265160	R01C01	Red	9283265160_R01C01	9283265160_R01C01_Red.idat	2017	/media/ssd/Perez/storage/TCGA_PRAD_MethArray/data/idat/9283265160_R01C01	91467	16.4161	high
entry_210	TCGA-EJ-5516-01	TCGA-EJ-5516	prim	6264496046	R01C02	Red	6264496046_R01C02	6264496046_R01C02_Red.idat	2017	/media/ssd/Perez/storage/TCGA_PRAD_MethArray/data/idat/6264496046_R01C02	89937	16.4194	high
entry_594	TCGA-YL-A8SR-01	TCGA-YL-A8SR	prim	9934625093	R06C01	Red	9934625093_R06C01	9934625093_R06C01_Red.idat	2017	/media/ssd/Perez/storage/TCGA_PRAD_MethArray/data/idat/9934625093_R06C01	87491	16.4379	high
entry_195	TCGA-G9-6384-01	TCGA-G9-6384	prim	6929718014	R02C02	Grn	6929718014_R02C02	6929718014_R02C02_Grn.idat	2017	/media/ssd/Perez/storage/TCGA_PRAD_MethArray/data/idat/6929718014_R02C02	132124	16.4789	high
entry_403	TCGA-KK-A6E0-01	TCGA-KK-A6E0	prim	9305216142	R05C01	Grn	9305216142_R05C01	9305216142_R05C01_Grn.idat	2017	/media/ssd/Perez/storage/TCGA_PRAD_MethArray/data/idat/9305216142_R05C01	93943	16.5216	high
entry_250	TCGA-HC-7080-01	TCGA-HC-7080	prim	6285609054	R04C02	Grn	6285609054_R04C02	6285609054_R04C02_Grn.idat	2017	/media/ssd/Perez/storage/TCGA_PRAD_MethArray/data/idat/6285609054_R04C02	167916	16.5758	high
entry_452	TCGA-EJ-7312-01	TCGA-EJ-7312	prim	9283265160	R06C01	Grn	9283265160_R06C01	9283265160_R06C01_Grn.idat	2017	/media/ssd/Perez/storage/TCGA_PRAD_MethArray/data/idat/9283265160_R06C01	69039	16.6252	high
entry_437	TCGA-J4-A67L-01	TCGA-J4-A67L	prim	9305216065	R06C02	Red	9305216065_R06C02	9305216065_R06C02_Red.idat	2017	/media/ssd/Perez/storage/TCGA_PRAD_MethArray/data/idat/9305216065_R06C02	105753	16.6684	high
entry_388	TCGA-FC-A5OB-01	TCGA-FC-A5OB	prim	9296931048	R04C01	Red	9296931048_R04C01	9296931048_R04C01_Red.idat	2017	/media/ssd/Perez/storage/TCGA_PRAD_MethArray/data/idat/9296931048_R04C01	88683	16.6721	high
entry_600	TCGA-YL-A8SP-01	TCGA-YL-A8SP	prim	9934625147	R05C02	Red	9934625147_R05C02	9934625147_R05C02_Red.idat	2017	/media/ssd/Perez/storage/TCGA_PRAD_MethArray/data/idat/9934625147_R05C02	109937	16.7005	high
entry_181	TCGA-G9-6362-01	TCGA-G9-6362	prim	6929718002	R03C02	Red	6929718002_R03C02	6929718002_R03C02_Red.idat	2017	/media/ssd/Perez/storage/TCGA_PRAD_MethArray/data/idat/6929718002_R03C02	68235	16.7389	high
entry_618	TCGA-V1-A9ZG-01	TCGA-V1-A9ZG	prim	3999543026	R05C02	Red	3999543026_R05C02	3999543026_R05C02_Red.idat	2017	/media/ssd/Perez/storage/TCGA_PRAD_MethArray/data/idat/3999543026_R05C02	135725	16.7794	high
entry_227	TCGA-CH-5741-01	TCGA-CH-5741	prim	6264496033	R03C01	Red	6264496033_R03C01	6264496033_R03C01_Red.idat	2017	/media/ssd/Perez/storage/TCGA_PRAD_MethArray/data/idat/6264496033_R03C01	91959	16.7811	high
entry_244	TCGA-G9-6366-01	TCGA-G9-6366	prim	7310440082	R02C01	Red	7310440082_R02C01	7310440082_R02C01_Red.idat	2017	/media/ssd/Perez/storage/TCGA_PRAD_MethArray/data/idat/7310440082_R02C01	145189	16.8125	high
entry_237	TCGA-HC-7211-01	TCGA-HC-7211	prim	6285633107	R05C02	Grn	6285633107_R05C02	6285633107_R05C02_Grn.idat	2017	/media/ssd/Perez/storage/TCGA_PRAD_MethArray/data/idat/6285633107_R05C02	176299	16.9671	high
entry_584	TCGA-YL-A8SA-01	TCGA-YL-A8SA	prim	9934625093	R02C01	Grn	9934625093_R02C01	9934625093_R02C01_Grn.idat	2017	/media/ssd/Perez/storage/TCGA_PRAD_MethArray/data/idat/9934625093_R02C01	111342	17.0764	high
entry_296	TCGA-HC-7821-01	TCGA-HC-7821	prim	7310440095	R01C02	Grn	7310440095_R01C02	7310440095_R01C02_Grn.idat	2017	/media/ssd/Perez/storage/TCGA_PRAD_MethArray/data/idat/7310440095_R01C02	178302	17.1176	high

## Sheet: 1C. WCDT-MCRPC Annotations
	dbgap_subject_id	dbgap_sample_id	biosample_accession	subject_id	body_site	analyte_type	histological_type	is_tumor	affection	sex	race	assay_type	avgspotlen	bases	bioproject	biosample	biospecimen_repository	biospecimen_repository_sample_id	bytes	center_name	consent_code	consent	datastore_filetype	datastore_provider	datastore_region	experiment	gap_accession	instrument	is_tumor.1	library_name	librarylayout	libraryselection	librarysource	organism	platform	releasedate	create_date	version	sra_study	study_design	study_disease	study_name	subject_is_affected	submitted_subject_id	file_id	file_name	data_category	data_type	project_id
SRR10251345	2696179	3462160	SAMN11252676	DTB-067	bone	DNA	metastatic castration-resistant prostate cancer	yes	case	male	white	Bisulfite-Seq	277	236253470987	PRJNA479544	SAMN11252676	NCI_TP_CRPC	DTB-067_DNA_T	77359769005	NCI-PHS001648	1	GRU	fastq,run.zq,sra	gs,ncbi,s3	gs.US,ncbi.dbgap,s3.us-east-1	SRX6969351	phs001648	Illumina NovaSeq 6000	Yes	bslib23	PAIRED	RANDOM	GENOMIC	Homo sapiens	ILLUMINA	2019-10-21T00:00:00Z	2020-07-13T03:44:00Z	2	SRP224957	Prospective Longitudinal Cohort	Prostatic Neoplasms\, Castration-Resistant	Genomic Characterization of Metastatic Castration Resistant Prostate Cancer	Yes	DTB-067
SRR10251386	2696151	3462283	SAMN11252482	DTB-167	bone	DNA	metastatic castration-resistant prostate cancer	yes	case	male	white	Bisulfite-Seq	277	246033593828	PRJNA479544	SAMN11252482	NCI_TP_CRPC	DTB-167_DNA_T	83185058127	NCI-PHS001648	1	GRU	fastq,run.zq,sra	gs,ncbi,s3	gs.US,ncbi.dbgap,s3.us-east-1	SRX6969392	phs001648	Illumina NovaSeq 6000	Yes	bslib63	PAIRED	RANDOM	GENOMIC	Homo sapiens	ILLUMINA	2019-10-14T00:00:00Z	2020-07-14T04:12:00Z	2	SRP224957	Prospective Longitudinal Cohort	Prostatic Neoplasms\, Castration-Resistant	Genomic Characterization of Metastatic Castration Resistant Prostate Cancer	Yes	DTB-167
SRR10251336	2696128	3462134	SAMN11252586	DTB-040	bone	DNA	metastatic castration-resistant prostate cancer	yes	case	male	white	Bisulfite-Seq	277	212894552642	PRJNA479544	SAMN11252586	NCI_TP_CRPC	DTB-040_DNA_T	70857436838	NCI-PHS001648	1	GRU	fastq,run.zq,sra	gs,ncbi,s3	gs.US,ncbi.dbgap,s3.us-east-1	SRX6969342	phs001648	Illumina NovaSeq 6000	Yes	bslib98	PAIRED	RANDOM	GENOMIC	Homo sapiens	ILLUMINA	2019-10-15T00:00:00Z	2020-07-12T20:31:00Z	2	SRP224957	Prospective Longitudinal Cohort	Prostatic Neoplasms\, Castration-Resistant	Genomic Characterization of Metastatic Castration Resistant Prostate Cancer	Yes	DTB-040
SRR10251399	2696158	3462324	SAMN11252623	DTB-202	bone	DNA	metastatic castration-resistant prostate cancer	yes	case	male	white	Bisulfite-Seq	277	169225527722	PRJNA479544	SAMN11252623	NCI_TP_CRPC	DTB-202_DNA_T	58176068711	NCI-PHS001648	1	GRU	fastq,run.zq,sra	gs,ncbi,s3	gs.US,ncbi.dbgap,s3.us-east-1	SRX6969405	phs001648	Illumina NovaSeq 6000	Yes	bslib76	PAIRED	RANDOM	GENOMIC	Homo sapiens	ILLUMINA	2019-10-14T00:00:00Z	2020-07-11T15:00:00Z	2	SRP224957	Prospective Longitudinal Cohort	Prostatic Neoplasms\, Castration-Resistant	Genomic Characterization of Metastatic Castration Resistant Prostate Cancer	Yes	DTB-202
SRR10251401	2696211	3462330	SAMN11252525	DTB-205	bone	DNA	metastatic castration-resistant prostate cancer	yes	case	male	UNK	Bisulfite-Seq	277	200818193576	PRJNA479544	SAMN11252525	NCI_TP_CRPC	DTB-205_DNA_T	66913204408	NCI-PHS001648	1	GRU	fastq,run.zq,sra	gs,ncbi,s3	gs.US,ncbi.dbgap,s3.us-east-1	SRX6969407	phs001648	Illumina NovaSeq 6000	Yes	bslib100	PAIRED	RANDOM	GENOMIC	Homo sapiens	ILLUMINA	2019-10-21T00:00:00Z	2020-07-11T22:27:00Z	2	SRP224957	Prospective Longitudinal Cohort	Prostatic Neoplasms\, Castration-Resistant	Genomic Characterization of Metastatic Castration Resistant Prostate Cancer	Yes	DTB-205
SRR10251375	2696144	3462250	SAMN11252543	DTB-137	LN	DNA	metastatic castration-resistant prostate cancer	yes	case	male	white	Bisulfite-Seq	277	190272069488	PRJNA479544	SAMN11252543	NCI_TP_CRPC	DTB-137_DNA_T	63697341005	NCI-PHS001648	1	GRU	fastq,run.zq,sra	gs,ncbi,s3	gs.US,ncbi.dbgap,s3.us-east-1	SRX6969381	phs001648	Illumina NovaSeq 6000	Yes	bslib52	PAIRED	RANDOM	GENOMIC	Homo sapiens	ILLUMINA	2019-10-14T00:00:00Z	2020-07-11T10:00:00Z	2	SRP224957	Prospective Longitudinal Cohort	Prostatic Neoplasms\, Castration-Resistant	Genomic Characterization of Metastatic Castration Resistant Prostate Cancer	Yes	DTB-137
SRR10251369	2696181	3462232	SAMN11252447	DTB-126	bone	DNA	metastatic castration-resistant prostate cancer	yes	case	male	white	Bisulfite-Seq	276	203813775539	PRJNA479544	SAMN11252447	NCI_TP_CRPC	DTB-126_DNA_T	67468792309	NCI-PHS001648	1	GRU	fastq,run.zq,sra	gs,ncbi,s3	gs.US,ncbi.dbgap,s3.us-east-1	SRX6969375	phs001648	Illumina NovaSeq 6000	Yes	bslib47	PAIRED	RANDOM	GENOMIC	Homo sapiens	ILLUMINA	2019-10-20T00:00:00Z	2020-07-11T03:11:00Z	2	SRP224957	Prospective Longitudinal Cohort	Prostatic Neoplasms\, Castration-Resistant	Genomic Characterization of Metastatic Castration Resistant Prostate Cancer	Yes	DTB-126
SRR10251320	2696189	3462086	SAMN11252602	DTB-003	liver	DNA	metastatic castration-resistant prostate cancer	yes	case	male	white	Bisulfite-Seq	277	225299955136	PRJNA479544	SAMN11252602	NCI_TP_CRPC	DTB-003_DNA_T	74783991863	NCI-PHS001648	1	GRU	fastq,run.zq,sra	gs,ncbi,s3	gs.US,ncbi.dbgap,s3.us-east-1	SRX6969326	phs001648	Illumina NovaSeq 6000	Yes	bslib96	PAIRED	RANDOM	GENOMIC	Homo sapiens	ILLUMINA	2019-10-15T00:00:00Z	2020-07-12T16:53:00Z	2	SRP224957	Prospective Longitudinal Cohort	Prostatic Neoplasms\, Castration-Resistant	Genomic Characterization of Metastatic Castration Resistant Prostate Cancer	Yes	DTB-003
SRR10251354	2696186	3462187	SAMN11252508	DTB-090	bone	DNA	metastatic castration-resistant prostate cancer	yes	case	male	white	Bisulfite-Seq	276	183112789785	PRJNA479544	SAMN11252508	NCI_TP_CRPC	DTB-090_DNA_T	62315846826	NCI-PHS001648	1	GRU	fastq,run.zq,sra	gs,ncbi,s3	gs.US,ncbi.dbgap,s3.us-east-1	SRX6969360	phs001648	Illumina NovaSeq 6000	Yes	bslib32	PAIRED	RANDOM	GENOMIC	Homo sapiens	ILLUMINA	2019-10-22T00:00:00Z	2020-07-11T08:40:00Z	2	SRP224957	Prospective Longitudinal Cohort	Prostatic Neoplasms\, Castration-Resistant	Genomic Characterization of Metastatic Castration Resistant Prostate Cancer	Yes	DTB-090
SRR10251334	2696185	3462128	SAMN11252491	DTB-036	LN	DNA	metastatic castration-resistant prostate cancer	yes	case	male	white	Bisulfite-Seq	277	262491331092	PRJNA479544	SAMN11252491	NCI_TP_CRPC	DTB-036_DNA_T	86639747397	NCI-PHS001648	1	GRU	fastq,run.zq,sra	gs,ncbi,s3	gs.US,ncbi.dbgap,s3.us-east-1	SRX6969340	phs001648	Illumina NovaSeq 6000	Yes	bslib97	PAIRED	RANDOM	GENOMIC	Homo sapiens	ILLUMINA	2019-10-16T00:00:00Z	2020-07-31T23:38:00Z	2	SRP224957	Prospective Longitudinal Cohort	Prostatic Neoplasms\, Castration-Resistant	Genomic Characterization of Metastatic Castration Resistant Prostate Cancer	Yes	DTB-036
SRR10251384	2696149	3462277	SAMN11252724	DTB-159	bone	DNA	metastatic castration-resistant prostate cancer	yes	case	male	African American	Bisulfite-Seq	277	190297314499	PRJNA479544	SAMN11252724	NCI_TP_CRPC	DTB-159_DNA_T	64219699749	NCI-PHS001648	1	GRU	fastq,run.zq,sra	gs,ncbi,s3	gs.US,ncbi.dbgap,s3.us-east-1	SRX6969390	phs001648	Illumina NovaSeq 6000	Yes	bslib61	PAIRED	RANDOM	GENOMIC	Homo sapiens	ILLUMINA	2019-10-15T00:00:00Z	2020-07-13T19:38:00Z	2	SRP224957	Prospective Longitudinal Cohort	Prostatic Neoplasms\, Castration-Resistant	Genomic Characterization of Metastatic Castration Resistant Prostate Cancer	Yes	DTB-159
SRR10251331	2696127	3462119	SAMN11252596	DTB-024	LN	DNA	metastatic castration-resistant prostate cancer	yes	case	male	Asian	Bisulfite-Seq	276	189968841789	PRJNA479544	SAMN11252596	NCI_TP_CRPC	DTB-024_DNA_T	64358062052	NCI-PHS001648	1	GRU	fastq,run.zq,sra	gs,ncbi,s3	gs.US,ncbi.dbgap,s3.us-east-1	SRX6969337	phs001648	Illumina NovaSeq 6000	Yes	bslib11	PAIRED	RANDOM	GENOMIC	Homo sapiens	ILLUMINA	2019-10-14T00:00:00Z	2020-07-12T12:46:00Z	2	SRP224957	Prospective Longitudinal Cohort	Prostatic Neoplasms\, Castration-Resistant	Genomic Characterization of Metastatic Castration Resistant Prostate Cancer	Yes	DTB-024
SRR10251325	2696193	3462101	SAMN11252730	DTB-018	LN	DNA	metastatic castration-resistant prostate cancer	yes	case	male	white	Bisulfite-Seq	277	239170019195	PRJNA479544	SAMN11252730	NCI_TP_CRPC	DTB-018_DNA_T	79607323863	NCI-PHS001648	1	GRU	fastq,run.zq,sra	gs,ncbi,s3	gs.US,ncbi.dbgap,s3.us-east-1	SRX6969331	phs001648	Illumina NovaSeq 6000	Yes	bslib5	PAIRED	RANDOM	GENOMIC	Homo sapiens	ILLUMINA	2019-10-14T00:00:00Z	2020-07-13T22:33:00Z	2	SRP224957	Prospective Longitudinal Cohort	Prostatic Neoplasms\, Castration-Resistant	Genomic Characterization of Metastatic Castration Resistant Prostate Cancer	Yes	DTB-018
SRR10251356	2696135	3462193	SAMN11252524	DTB-092	bone	DNA	metastatic castration-resistant prostate cancer	yes	case	male	white	Bisulfite-Seq	276	218149099090	PRJNA479544	SAMN11252524	NCI_TP_CRPC	DTB-092_DNA_T	72296340206	NCI-PHS001648	1	GRU	fastq,run.zq,sra	gs,ncbi,s3	gs.US,ncbi.dbgap,s3.us-east-1	SRX6969362	phs001648	Illumina NovaSeq 6000	Yes	bslib34	PAIRED	RANDOM	GENOMIC	Homo sapiens	ILLUMINA	2019-10-15T00:00:00Z	2020-07-14T06:23:00Z	2	SRP224957	Prospective Longitudinal Cohort	Prostatic Neoplasms\, Castration-Resistant	Genomic Characterization of Metastatic Castration Resistant Prostate Cancer	Yes	DTB-092
SRR10251321	2696190	3462089	SAMN11252672	DTB-005	liver	DNA	metastatic castration-resistant prostate cancer	yes	case	male	African American	Bisulfite-Seq	277	207821275720	PRJNA479544	SAMN11252672	NCI_TP_CRPC	DTB-005_DNA_T	68917040074	NCI-PHS001648	1	GRU	fastq,run.zq,sra	gs,ncbi,s3	gs.US,ncbi.dbgap,s3.us-east-1	SRX6969327	phs001648	Illumina NovaSeq 6000	Yes	bslib1	PAIRED	RANDOM	GENOMIC	Homo sapiens	ILLUMINA	2019-10-13T00:00:00Z	2020-07-13T23:11:00Z	2	SRP224957	Prospective Longitudinal Cohort	Prostatic Neoplasms\, Castration-Resistant	Genomic Characterization of Metastatic Castration Resistant Prostate Cancer	Yes	DTB-005
SRR10251374	2696143	3462247	SAMN11252572	DTB-135	other	DNA	metastatic castration-resistant prostate cancer	yes	case	male	white	Bisulfite-Seq	276	202925932937	PRJNA479544	SAMN11252572	NCI_TP_CRPC	DTB-135_DNA_T	70156111868	NCI-PHS001648	1	GRU	fastq,run.zq,sra	gs,ncbi,s3	gs.US,ncbi.dbgap,s3.us-east-1	SRX6969380	phs001648	Illumina NovaSeq 6000	Yes	bslib99	PAIRED	RANDOM	GENOMIC	Homo sapiens	ILLUMINA	2019-10-14T00:00:00Z	2020-07-12T06:21:00Z	2	SRP224957	Prospective Longitudinal Cohort	Prostatic Neoplasms\, Castration-Resistant	Genomic Characterization of Metastatic Castration Resistant Prostate Cancer	Yes	DTB-135
SRR10251405	2696212	3462342	SAMN11252574	DTB-214	LN	DNA	metastatic castration-resistant prostate cancer	yes	case	male	Asian	Bisulfite-Seq	277	203908078850	PRJNA479544	SAMN11252574	NCI_TP_CRPC	DTB-214_DNA_T	67693532442	NCI-PHS001648	1	GRU	fastq,run.zq,sra	gs,ncbi,s3	gs.US,ncbi.dbgap,s3.us-east-1	SRX6969411	phs001648	Illumina NovaSeq 6000	Yes	bslib81	PAIRED	RANDOM	GENOMIC	Homo sapiens	ILLUMINA	2019-10-13T00:00:00Z	2020-07-11T04:51:00Z	2	SRP224957	Prospective Longitudinal Cohort	Prostatic Neoplasms\, Castration-Resistant	Genomic Characterization of Metastatic Castration Resistant Prostate Cancer	Yes	DTB-214
SRR10251362	2696138	3462211	SAMN11252686	DTB-102	other	DNA	metastatic castration-resistant prostate cancer	yes	case	male	white	Bisulfite-Seq	277	217718254976	PRJNA479544	SAMN11252686	NCI_TP_CRPC	DTB-102_DNA_T	71046441919	NCI-PHS001648	1	GRU	fastq,run.zq,sra	gs,ncbi,s3	gs.US,ncbi.dbgap,s3.us-east-1	SRX6969368	phs001648	Illumina NovaSeq 6000	Yes	bslib40	PAIRED	RANDOM	GENOMIC	Homo sapiens	ILLUMINA	2019-10-14T00:00:00Z	2020-07-12T13:53:00Z	2	SRP224957	Prospective Longitudinal Cohort	Prostatic Neoplasms\, Castration-Resistant	Genomic Characterization of Metastatic Castration Resistant Prostate Cancer	Yes	DTB-102
SRR10251342	2696169	3462152	SAMN11252472	DTB-061	other	DNA	metastatic castration-resistant prostate cancer	yes	case	male	white	Bisulfite-Seq	277	204629730931	PRJNA479544	SAMN11252472	NCI_TP_CRPC	DTB-061_DNA_T	66637373299	NCI-PHS001648	1	GRU	fastq,run.zq,sra	gs,ncbi,s3	gs.US,ncbi.dbgap,s3.us-east-1	SRX6969348	phs001648	Illumina NovaSeq 6000	Yes	bslib20	PAIRED	RANDOM	GENOMIC	Homo sapiens	ILLUMINA	2019-10-15T00:00:00Z	2020-07-11T22:05:00Z	2	SRP224957	Prospective Longitudinal Cohort	Prostatic Neoplasms\, Castration-Resistant	Genomic Characterization of Metastatic Castration Resistant Prostate Cancer	Yes	DTB-061
SRR10251327	2696183	3462107	SAMN11252553	DTB-020	bone	DNA	metastatic castration-resistant prostate cancer	yes	case	male	white	Bisulfite-Seq	277	217137784265	PRJNA479544	SAMN11252553	NCI_TP_CRPC	DTB-020_DNA_T	71752772931	NCI-PHS001648	1	GRU	fastq,run.zq,sra	gs,ncbi,s3	gs.US,ncbi.dbgap,s3.us-east-1	SRX6969333	phs001648	Illumina NovaSeq 6000	Yes	bslib7	PAIRED	RANDOM	GENOMIC	Homo sapiens	ILLUMINA	2019-10-21T00:00:00Z	2020-07-11T17:21:00Z	2	SRP224957	Prospective Longitudinal Cohort	Prostatic Neoplasms\, Castration-Resistant	Genomic Characterization of Metastatic Castration Resistant Prostate Cancer	Yes	DTB-020
SRR10251383	2696123	3462274	SAMN11252452	DTB-156	LN	DNA	metastatic castration-resistant prostate cancer	yes	case	male	white	Bisulfite-Seq	277	211960352617	PRJNA479544	SAMN11252452	NCI_TP_CRPC	DTB-156_DNA_T	71431959747	NCI-PHS001648	1	GRU	fastq,run.zq,sra	gs,ncbi,s3	gs.US,ncbi.dbgap,s3.us-east-1	SRX6969389	phs001648	Illumina NovaSeq 6000	Yes	bslib60	PAIRED	RANDOM	GENOMIC	Homo sapiens	ILLUMINA	2019-10-15T00:00:00Z	2020-07-12T20:14:00Z	2	SRP224957	Prospective Longitudinal Cohort	Prostatic Neoplasms\, Castration-Resistant	Genomic Characterization of Metastatic Castration Resistant Prostate Cancer	Yes	DTB-156
SRR10251358	2696136	3462199	SAMN11252611	DTB-097	LN	DNA	metastatic castration-resistant prostate cancer	yes	case	male	African American	Bisulfite-Seq	276	202006863400	PRJNA479544	SAMN11252611	NCI_TP_CRPC	DTB-097_DNA_T	66862989703	NCI-PHS001648	1	GRU	fastq,run.zq,sra	gs,ncbi,s3	gs.US,ncbi.dbgap,s3.us-east-1	SRX6969364	phs001648	Illumina NovaSeq 6000	Yes	bslib36	PAIRED	RANDOM	GENOMIC	Homo sapiens	ILLUMINA	2019-10-21T00:00:00Z	2020-07-11T14:02:00Z	2	SRP224957	Prospective Longitudinal Cohort	Prostatic Neoplasms\, Castration-Resistant	Genomic Characterization of Metastatic Castration Resistant Prostate Cancer	Yes	DTB-097
SRR10251388	2696124	3462289	SAMN11252649	DTB-172	LN	DNA	metastatic castration-resistant prostate cancer	yes	case	male	white	Bisulfite-Seq	277	206704653545	PRJNA479544	SAMN11252649	NCI_TP_CRPC	DTB-172_DNA_T	69771128916	NCI-PHS001648	1	GRU	fastq,run.zq,sra	gs,ncbi,s3	gs.US,ncbi.dbgap,s3.us-east-1	SRX6969394	phs001648	Illumina NovaSeq 6000	Yes	bslib65	PAIRED	RANDOM	GENOMIC	Homo sapiens	ILLUMINA	2019-10-15T00:00:00Z	2020-07-11T12:39:00Z	2	SRP224957	Prospective Longitudinal Cohort	Prostatic Neoplasms\, Castration-Resistant	Genomic Characterization of Metastatic Castration Resistant Prostate Cancer	Yes	DTB-172
SRR10251368	2696174	3462229	SAMN11252701	DTB-124	liver	DNA	metastatic castration-resistant prostate cancer	yes	case	male	white	Bisulfite-Seq	276	199933944287	PRJNA479544	SAMN11252701	NCI_TP_CRPC	DTB-124_DNA_T	66135274584	NCI-PHS001648	1	GRU	fastq,run.zq,sra	gs,ncbi,s3	gs.US,ncbi.dbgap,s3.us-east-1	SRX6969374	phs001648	Illumina NovaSeq 6000	Yes	bslib46	PAIRED	RANDOM	GENOMIC	Homo sapiens	ILLUMINA	2019-12-07T00:00:00Z	2020-07-12T19:28:00Z	2	SRP224957	Prospective Longitudinal Cohort	Prostatic Neoplasms\, Castration-Resistant	Genomic Characterization of Metastatic Castration Resistant Prostate Cancer	Yes	DTB-124
SRR10251415	2696165	3462372	SAMN11252613	DTB-258	LN	DNA	metastatic castration-resistant prostate cancer	yes	case	male	white	Bisulfite-Seq	276	195421978340	PRJNA479544	SAMN11252613	NCI_TP_CRPC	DTB-258_DNA_T	67081853544	NCI-PHS001648	1	GRU	fastq,run.zq,sra	gs,ncbi,s3	gs.US,ncbi.dbgap,s3.us-east-1	SRX6969421	phs001648	Illumina NovaSeq 6000	Yes	bslib91	PAIRED	RANDOM	GENOMIC	Homo sapiens	ILLUMINA	2019-10-15T00:00:00Z	2020-07-11T16:29:00Z	2	SRP224957	Prospective Longitudinal Cohort	Prostatic Neoplasms\, Castration-Resistant	Genomic Characterization of Metastatic Castration Resistant Prostate Cancer	Yes	DTB-258
SRR10251378	2696145	3462259	SAMN11252684	DTB-141	bone	DNA	metastatic castration-resistant prostate cancer	yes	case	male	white	Bisulfite-Seq	277	224781203994	PRJNA479544	SAMN11252684	NCI_TP_CRPC	DTB-141_DNA_T	75107223622	NCI-PHS001648	1	GRU	fastq,run.zq,sra	gs,ncbi,s3	gs.US,ncbi.dbgap,s3.us-east-1	SRX6969384	phs001648	Illumina NovaSeq 6000	Yes	bslib55	PAIRED	RANDOM	GENOMIC	Homo sapiens	ILLUMINA	2019-10-21T00:00:00Z	2020-07-13T23:38:00Z	2	SRP224957	Prospective Longitudinal Cohort	Prostatic Neoplasms\, Castration-Resistant	Genomic Characterization of Metastatic Castration Resistant Prostate Cancer	Yes	DTB-141
SRR10251402	2696159	3462333	SAMN11252488	DTB-206	LN	DNA	metastatic castration-resistant prostate cancer	yes	case	male	white	Bisulfite-Seq	277	211955063929	PRJNA479544	SAMN11252488	NCI_TP_CRPC	DTB-206_DNA_T	70596358102	NCI-PHS001648	1	GRU	fastq,run.zq,sra	gs,ncbi,s3	gs.US,ncbi.dbgap,s3.us-east-1	SRX6969408	phs001648	Illumina NovaSeq 6000	Yes	bslib78	PAIRED	RANDOM	GENOMIC	Homo sapiens	ILLUMINA	2019-10-15T00:00:00Z	2020-07-13T21:17:00Z	2	SRP224957	Prospective Longitudinal Cohort	Prostatic Neoplasms\, Castration-Resistant	Genomic Characterization of Metastatic Castration Resistant Prostate Cancer	Yes	DTB-206
SRR10251408	2696176	3462351	SAMN11252566	DTB-222	other	DNA	metastatic castration-resistant prostate cancer	yes	case	male	white	Bisulfite-Seq	276	237241093848	PRJNA479544	SAMN11252566	NCI_TP_CRPC	DTB-222_DNA_T	81647973457	NCI-PHS001648	1	GRU	fastq,run.zq,sra	gs,ncbi,s3	gs.US,ncbi.dbgap,s3.us-east-1	SRX6969414	phs001648	Illumina NovaSeq 6000	Yes	bslib84	PAIRED	RANDOM	GENOMIC	Homo sapiens	ILLUMINA	2019-10-21T00:00:00Z	2020-07-18T02:21:00Z	2	SRP224957	Prospective Longitudinal Cohort	Prostatic Neoplasms\, Castration-Resistant	Genomic Characterization of Metastatic Castration Resistant Prostate Cancer	Yes	DTB-222
SRR10251326	2696194	3462104	SAMN11252512	DTB-019	LN	DNA	metastatic castration-resistant prostate cancer	yes	case	male	white	Bisulfite-Seq	277	192374799661	PRJNA479544	SAMN11252512	NCI_TP_CRPC	DTB-019_DNA_T	63694848041	NCI-PHS001648	1	GRU	fastq,run.zq,sra	gs,ncbi,s3	gs.US,ncbi.dbgap,s3.us-east-1	SRX6969332	phs001648	Illumina NovaSeq 6000	Yes	bslib6	PAIRED	RANDOM	GENOMIC	Homo sapiens	ILLUMINA	2019-10-16T00:00:00Z	2020-07-11T08:56:00Z	2	SRP224957	Prospective Longitudinal Cohort	Prostatic Neoplasms\, Castration-Resistant	Genomic Characterization of Metastatic Castration Resistant Prostate Cancer	Yes	DTB-019
SRR10251363	2696202	3462214	SAMN11252714	DTB-104	other	DNA	metastatic castration-resistant prostate cancer	yes	case	male	white	Bisulfite-Seq	276	193948458814	PRJNA479544	SAMN11252714	NCI_TP_CRPC	DTB-104_DNA_T	66904995718	NCI-PHS001648	1	GRU	fastq,run.zq,sra	gs,ncbi,s3	gs.US,ncbi.dbgap,s3.us-east-1	SRX6969369	phs001648	Illumina NovaSeq 6000	Yes	bslib41	PAIRED	RANDOM	GENOMIC	Homo sapiens	ILLUMINA	2019-10-14T00:00:00Z	2020-07-12T20:34:00Z	2	SRP224957	Prospective Longitudinal Cohort	Prostatic Neoplasms\, Castration-Resistant	Genomic Characterization of Metastatic Castration Resistant Prostate Cancer	Yes	DTB-104
SRR10251412	2696216	3462363	SAMN11252463	DTB-251	LN	DNA	metastatic castration-resistant prostate cancer	yes	case	male	white	Bisulfite-Seq	276	210923870710	PRJNA479544	SAMN11252463	NCI_TP_CRPC	DTB-251_DNA_T	72536099155	NCI-PHS001648	1	GRU	fastq,run.zq,sra	gs,ncbi,s3	gs.US,ncbi.dbgap,s3.us-east-1	SRX6969418	phs001648	Illumina NovaSeq 6000	Yes	bslib88	PAIRED	RANDOM	GENOMIC	Homo sapiens	ILLUMINA	2019-10-15T00:00:00Z	2020-07-12T14:46:00Z	2	SRP224957	Prospective Longitudinal Cohort	Prostatic Neoplasms\, Castration-Resistant	Genomic Characterization of Metastatic Castration Resistant Prostate Cancer	Yes	DTB-251
SRR10251371	2696140	3462238	SAMN11252460	DTB-128	LN	DNA	metastatic castration-resistant prostate cancer	yes	case	male	African American	Bisulfite-Seq	276	178908385336	PRJNA479544	SAMN11252460	NCI_TP_CRPC	DTB-128_DNA_T	59001478980	NCI-PHS001648	1	GRU	fastq,run.zq,sra	gs,ncbi,s3	gs.US,ncbi.dbgap,s3.us-east-1	SRX6969377	phs001648	Illumina NovaSeq 6000	Yes	bslib49	PAIRED	RANDOM	GENOMIC	Homo sapiens	ILLUMINA	2019-10-13T00:00:00Z	2020-07-12T18:54:00Z	2	SRP224957	Prospective Longitudinal Cohort	Prostatic Neoplasms\, Castration-Resistant	Genomic Characterization of Metastatic Castration Resistant Prostate Cancer	Yes	DTB-128
SRR10251353	2696133	3462184	SAMN11252641	DTB-089	other	DNA	metastatic castration-resistant prostate cancer	yes	case	male	white	Bisulfite-Seq	277	216856215323	PRJNA479544	SAMN11252641	NCI_TP_CRPC	DTB-089_DNA_T	72225289039	NCI-PHS001648	1	GRU	fastq,run.zq,sra	gs,ncbi,s3	gs.US,ncbi.dbgap,s3.us-east-1	SRX6969359	phs001648	Illumina NovaSeq 6000	Yes	bslib31	PAIRED	RANDOM	GENOMIC	Homo sapiens	ILLUMINA	2019-10-16T00:00:00Z	2020-07-14T04:27:00Z	2	SRP224957	Prospective Longitudinal Cohort	Prostatic Neoplasms\, Castration-Resistant	Genomic Characterization of Metastatic Castration Resistant Prostate Cancer	Yes	DTB-089
SRR10251323	2696192	3462095	SAMN11252666	DTB-009	bone	DNA	metastatic castration-resistant prostate cancer	yes	case	male	white	Bisulfite-Seq	277	242716340348	PRJNA479544	SAMN11252666	NCI_TP_CRPC	DTB-009_DNA_T	80264155857	NCI-PHS001648	1	GRU	fastq,run.zq,sra	gs,ncbi,s3	gs.US,ncbi.dbgap,s3.us-east-1	SRX6969329	phs001648	Illumina NovaSeq 6000	Yes	bslib3	PAIRED	RANDOM	GENOMIC	Homo sapiens	ILLUMINA	2019-10-23T00:00:00Z	2020-07-12T08:48:00Z	2	SRP224957	Prospective Longitudinal Cohort	Prostatic Neoplasms\, Castration-Resistant	Genomic Characterization of Metastatic Castration Resistant Prostate Cancer	Yes	DTB-009
SRR10251381	2696147	3462268	SAMN11252449	DTB-149	bone	DNA	metastatic castration-resistant prostate cancer	yes	case	male	white	Bisulfite-Seq	277	197417710308	PRJNA479544	SAMN11252449	NCI_TP_CRPC	DTB-149_DNA_T	66289891135	NCI-PHS001648	1	GRU	fastq,run.zq,sra	gs,ncbi,s3	gs.US,ncbi.dbgap,s3.us-east-1	SRX6969387	phs001648	Illumina NovaSeq 6000	Yes	bslib58	PAIRED	RANDOM	GENOMIC	Homo sapiens	ILLUMINA	2019-10-15T00:00:00Z	2020-07-12T17:44:00Z	2	SRP224957	Prospective Longitudinal Cohort	Prostatic Neoplasms\, Castration-Resistant	Genomic Characterization of Metastatic Castration Resistant Prostate Cancer	Yes	DTB-149
SRR10251390	2696206	3462295	SAMN11252687	DTB-175	LN	DNA	metastatic castration-resistant prostate cancer	yes	case	male	white	Bisulfite-Seq	276	185654724701	PRJNA479544	SAMN11252687	NCI_TP_CRPC	DTB-175_DNA_T	64017915327	NCI-PHS001648	1	GRU	fastq,run.zq,sra	gs,ncbi,s3	gs.US,ncbi.dbgap,s3.us-east-1	SRX6969396	phs001648	Illumina NovaSeq 6000	Yes	bslib67	PAIRED	RANDOM	GENOMIC	Homo sapiens	ILLUMINA	2019-10-12T00:00:00Z	2020-07-11T10:19:00Z	2	SRP224957	Prospective Longitudinal Cohort	Prostatic Neoplasms\, Castration-Resistant	Genomic Characterization of Metastatic Castration Resistant Prostate Cancer	Yes	DTB-175
SRR10251330	2696196	3462116	SAMN11252682	DTB-023	bone	DNA	metastatic castration-resistant prostate cancer	yes	case	male	white	Bisulfite-Seq	277	202482401487	PRJNA479544	SAMN11252682	NCI_TP_CRPC	DTB-023_DNA_T	67553932057	NCI-PHS001648	1	GRU	fastq,run.zq,sra	gs,ncbi,s3	gs.US,ncbi.dbgap,s3.us-east-1	SRX6969336	phs001648	Illumina NovaSeq 6000	Yes	bslib10	PAIRED	RANDOM	GENOMIC	Homo sapiens	ILLUMINA	2019-10-22T00:00:00Z	2020-07-13T02:53:00Z	2	SRP224957	Prospective Longitudinal Cohort	Prostatic Neoplasms\, Castration-Resistant	Genomic Characterization of Metastatic Castration Resistant Prostate Cancer	Yes	DTB-023
SRR10251341	2696129	3462149	SAMN11252522	DTB-060	liver	DNA	metastatic castration-resistant prostate cancer	yes	case	male	white	Bisulfite-Seq	277	194587366777	PRJNA479544	SAMN11252522	NCI_TP_CRPC	DTB-060_DNA_T	65140857340	NCI-PHS001648	1	GRU	fastq,run.zq,sra	gs,ncbi,s3	gs.US,ncbi.dbgap,s3.us-east-1	SRX6969347	phs001648	Illumina NovaSeq 6000	Yes	bslib19	PAIRED	RANDOM	GENOMIC	Homo sapiens	ILLUMINA	2019-10-12T00:00:00Z	2020-07-11T08:50:00Z	2	SRP224957	Prospective Longitudinal Cohort	Prostatic Neoplasms\, Castration-Resistant	Genomic Characterization of Metastatic Castration Resistant Prostate Cancer	Yes	DTB-060
SRR10251332	2696197	3462122	SAMN11252438	DTB-034	bone	DNA	metastatic castration-resistant prostate cancer	yes	case	male	white	Bisulfite-Seq	277	211578939318	PRJNA479544	SAMN11252438	NCI_TP_CRPC	DTB-034_DNA_T	69122064159	NCI-PHS001648	1	GRU	fastq,run.zq,sra	gs,ncbi,s3	gs.US,ncbi.dbgap,s3.us-east-1	SRX6969338	phs001648	Illumina NovaSeq 6000	Yes	bslib12	PAIRED	RANDOM	GENOMIC	Homo sapiens	ILLUMINA	2019-10-20T00:00:00Z	2020-07-11T14:31:00Z	2	SRP224957	Prospective Longitudinal Cohort	Prostatic Neoplasms\, Castration-Resistant	Genomic Characterization of Metastatic Castration Resistant Prostate Cancer	Yes	DTB-034
SRR10251339	2696177	3462143	SAMN11252487	DTB-055	bone	DNA	metastatic castration-resistant prostate cancer	yes	case	male	white	Bisulfite-Seq	277	196388894103	PRJNA479544	SAMN11252487	NCI_TP_CRPC	DTB-055_DNA_T	65248980062	NCI-PHS001648	1	GRU	fastq,run.zq,sra	gs,ncbi,s3	gs.US,ncbi.dbgap,s3.us-east-1	SRX6969345	phs001648	Illumina NovaSeq 6000	Yes	bslib17	PAIRED	RANDOM	GENOMIC	Homo sapiens	ILLUMINA	2019-10-15T00:00:00Z	2020-07-11T22:27:00Z	2	SRP224957	Prospective Longitudinal Cohort	Prostatic Neoplasms\, Castration-Resistant	Genomic Characterization of Metastatic Castration Resistant Prostate Cancer	Yes	DTB-055
SRR10251392	2696153	3462301	SAMN11252527	DTB-183	other	DNA	metastatic castration-resistant prostate cancer	yes	case	male	white	Bisulfite-Seq	276	237296926182	PRJNA479544	SAMN11252527	NCI_TP_CRPC	DTB-183_DNA_T	81837370216	NCI-PHS001648	1	GRU	fastq,run.zq,sra	gs,ncbi,s3	gs.US,ncbi.dbgap,s3.us-east-1	SRX6969398	phs001648	Illumina NovaSeq 6000	Yes	bslib69	PAIRED	RANDOM	GENOMIC	Homo sapiens	ILLUMINA	2019-10-15T00:00:00Z	2020-07-19T08:22:00Z	2	SRP224957	Prospective Longitudinal Cohort	Prostatic Neoplasms\, Castration-Resistant	Genomic Characterization of Metastatic Castration Resistant Prostate Cancer	Yes	DTB-183
SRR10251338	2696200	3462140	SAMN11252464	DTB-053	bone	DNA	metastatic castration-resistant prostate cancer	yes	case	male	white	Bisulfite-Seq	277	212822617220	PRJNA479544	SAMN11252464	NCI_TP_CRPC	DTB-053_DNA_T	71369341317	NCI-PHS001648	1	GRU	fastq,run.zq,sra	gs,ncbi,s3	gs.US,ncbi.dbgap,s3.us-east-1	SRX6969344	phs001648	Illumina NovaSeq 6000	Yes	bslib16	PAIRED	RANDOM	GENOMIC	Homo sapiens	ILLUMINA	2019-10-14T00:00:00Z	2020-07-11T23:47:00Z	2	SRP224957	Prospective Longitudinal Cohort	Prostatic Neoplasms\, Castration-Resistant	Genomic Characterization of Metastatic Castration Resistant Prostate Cancer	Yes	DTB-053
SRR10251355	2696134	3462190	SAMN11252621	DTB-091	LN	DNA	metastatic castration-resistant prostate cancer	yes	case	male	UNK	Bisulfite-Seq	277	203993718585	PRJNA479544	SAMN11252621	NCI_TP_CRPC	DTB-091_DNA_T	67793559914	NCI-PHS001648	1	GRU	fastq,run.zq,sra	gs,ncbi,s3	gs.US,ncbi.dbgap,s3.us-east-1	SRX6969361	phs001648	Illumina NovaSeq 6000	Yes	bslib33	PAIRED	RANDOM	GENOMIC	Homo sapiens	ILLUMINA	2019-10-13T00:00:00Z	2020-07-13T01:02:00Z	2	SRP224957	Prospective Longitudinal Cohort	Prostatic Neoplasms\, Castration-Resistant	Genomic Characterization of Metastatic Castration Resistant Prostate Cancer	Yes	DTB-091
SRR10251333	2696184	3462125	SAMN11252564	DTB-035	LN	DNA	metastatic castration-resistant prostate cancer	yes	case	male	white	Bisulfite-Seq	277	222310874625	PRJNA479544	SAMN11252564	NCI_TP_CRPC	DTB-035_DNA_T	72798629832	NCI-PHS001648	1	GRU	fastq,run.zq,sra	gs,ncbi,s3	gs.US,ncbi.dbgap,s3.us-east-1	SRX6969339	phs001648	Illumina NovaSeq 6000	Yes	bslib13	PAIRED	RANDOM	GENOMIC	Homo sapiens	ILLUMINA	2019-10-20T00:00:00Z	2020-07-13T18:54:00Z	2	SRP224957	Prospective Longitudinal Cohort	Prostatic Neoplasms\, Castration-Resistant	Genomic Characterization of Metastatic Castration Resistant Prostate Cancer	Yes	DTB-035
SRR10251414	2696164	3462369	SAMN11252580	DTB-255	LN	DNA	metastatic castration-resistant prostate cancer	yes	case	male	white	Bisulfite-Seq	276	196742245956	PRJNA479544	SAMN11252580	NCI_TP_CRPC	DTB-255_DNA_T	67815215124	NCI-PHS001648	1	GRU	fastq,run.zq,sra	gs,ncbi,s3	gs.US,ncbi.dbgap,s3.us-east-1	SRX6969420	phs001648	Illumina NovaSeq 6000	Yes	bslib90	PAIRED	RANDOM	GENOMIC	Homo sapiens	ILLUMINA	2019-10-14T00:00:00Z	2020-07-12T15:06:00Z	2	SRP224957	Prospective Longitudinal Cohort	Prostatic Neoplasms\, Castration-Resistant	Genomic Characterization of Metastatic Castration Resistant Prostate Cancer	Yes	DTB-255
SRR10251396	2696155	3462313	SAMN11252562	DTB-190	bone	DNA	metastatic castration-resistant prostate cancer	yes	case	male	white	Bisulfite-Seq	276	243723670355	PRJNA479544	SAMN11252562	NCI_TP_CRPC	DTB-190_DNA_T	84420981309	NCI-PHS001648	1	GRU	fastq,run.zq,sra	gs,ncbi,s3	gs.US,ncbi.dbgap,s3.us-east-1	SRX6969402	phs001648	Illumina NovaSeq 6000	Yes	bslib73	PAIRED	RANDOM	GENOMIC	Homo sapiens	ILLUMINA	2019-10-14T00:00:00Z	2020-07-14T03:17:00Z	2	SRP224957	Prospective Longitudinal Cohort	Prostatic Neoplasms\, Castration-Resistant	Genomic Characterization of Metastatic Castration Resistant Prostate Cancer	Yes	DTB-190
SRR10251400	2696210	3462327	SAMN11252563	DTB-204	liver	DNA	metastatic castration-resistant prostate cancer	yes	case	male	white	Bisulfite-Seq	277	234924792050	PRJNA479544	SAMN11252563	NCI_TP_CRPC	DTB-204_DNA_T	78651158908	NCI-PHS001648	1	GRU	fastq,run.zq,sra	gs,ncbi,s3	gs.US,ncbi.dbgap,s3.us-east-1	SRX6969406	phs001648	Illumina NovaSeq 6000	Yes	bslib77	PAIRED	RANDOM	GENOMIC	Homo sapiens	ILLUMINA	2019-10-20T00:00:00Z	2020-07-12T01:18:00Z	2	SRP224957	Prospective Longitudinal Cohort	Prostatic Neoplasms\, Castration-Resistant	Genomic Characterization of Metastatic Castration Resistant Prostate Cancer	Yes	DTB-204
SRR10251409	2696162	3462354	SAMN11252726	DTB-223	LN	DNA	metastatic castration-resistant prostate cancer	yes	case	male	UNK	Bisulfite-Seq	277	218017380600	PRJNA479544	SAMN11252726	NCI_TP_CRPC	DTB-223_DNA_T	71109576042	NCI-PHS001648	1	GRU	fastq,run.zq,sra	gs,ncbi,s3	gs.US,ncbi.dbgap,s3.us-east-1	SRX6969415	phs001648	Illumina NovaSeq 6000	Yes	bslib85	PAIRED	RANDOM	GENOMIC	Homo sapiens	ILLUMINA	2019-10-21T00:00:00Z	2020-07-13T09:17:00Z	2	SRP224957	Prospective Longitudinal Cohort	Prostatic Neoplasms\, Castration-Resistant	Genomic Characterization of Metastatic Castration Resistant Prostate Cancer	Yes	DTB-223
SRR10251348	2696119	3462169	SAMN11252678	DTB-074	LN	DNA	metastatic castration-resistant prostate cancer	yes	case	male	white	Bisulfite-Seq	276	191106857063	PRJNA479544	SAMN11252678	NCI_TP_CRPC	DTB-074_DNA_T	64935497557	NCI-PHS001648	1	GRU	fastq,run.zq,sra	gs,ncbi,s3	gs.US,ncbi.dbgap,s3.us-east-1	SRX6969354	phs001648	Illumina NovaSeq 6000	Yes	bslib26	PAIRED	RANDOM	GENOMIC	Homo sapiens	ILLUMINA	2019-10-15T00:00:00Z	2020-07-12T16:20:00Z	2	SRP224957	Prospective Longitudinal Cohort	Prostatic Neoplasms\, Castration-Resistant	Genomic Characterization of Metastatic Castration Resistant Prostate Cancer	Yes	DTB-074
SRR10251322	2696191	3462092	SAMN11252437	DTB-008	bone	DNA	metastatic castration-resistant prostate cancer	yes	case	male	UNK	Bisulfite-Seq	277	199260311293	PRJNA479544	SAMN11252437	NCI_TP_CRPC	DTB-008_DNA_T	66108243851	NCI-PHS001648	1	GRU	fastq,run.zq,sra	gs,ncbi,s3	gs.US,ncbi.dbgap,s3.us-east-1	SRX6969328	phs001648	Illumina NovaSeq 6000	Yes	bslib2	PAIRED	RANDOM	GENOMIC	Homo sapiens	ILLUMINA	2019-10-13T00:00:00Z	2020-07-12T18:03:00Z	2	SRP224957	Prospective Longitudinal Cohort	Prostatic Neoplasms\, Castration-Resistant	Genomic Characterization of Metastatic Castration Resistant Prostate Cancer	Yes	DTB-008
SRR10251418	2696167	3462381	SAMN11252727	DTB-265	bone	DNA	metastatic castration-resistant prostate cancer	yes	case	male	white	Bisulfite-Seq	276	194047045683	PRJNA479544	SAMN11252727	NCI_TP_CRPC	DTB-265_DNA_T	65909661077	NCI-PHS001648	1	GRU	fastq,run.zq,sra	gs,ncbi,s3	gs.US,ncbi.dbgap,s3.us-east-1	SRX6969424	phs001648	Illumina NovaSeq 6000	Yes	bslib94	PAIRED	RANDOM	GENOMIC	Homo sapiens	ILLUMINA	2019-10-20T00:00:00Z	2020-07-12T18:38:00Z	2	SRP224957	Prospective Longitudinal Cohort	Prostatic Neoplasms\, Castration-Resistant	Genomic Characterization of Metastatic Castration Resistant Prostate Cancer	Yes	DTB-265
SRR10251357	2696120	3462196	SAMN11252521	DTB-094	bone	DNA	metastatic castration-resistant prostate cancer	yes	case	male	white	Bisulfite-Seq	276	182355239387	PRJNA479544	SAMN11252521	NCI_TP_CRPC	DTB-094_DNA_T	62062034182	NCI-PHS001648	1	GRU	fastq,run.zq,sra	gs,ncbi,s3	gs.US,ncbi.dbgap,s3.us-east-1	SRX6969363	phs001648	Illumina NovaSeq 6000	Yes	bslib35	PAIRED	RANDOM	GENOMIC	Homo sapiens	ILLUMINA	2019-10-13T00:00:00Z	2020-07-12T22:08:00Z	2	SRP224957	Prospective Longitudinal Cohort	Prostatic Neoplasms\, Castration-Resistant	Genomic Characterization of Metastatic Castration Resistant Prostate Cancer	Yes	DTB-094
SRR10251397	2696156	3462318	SAMN11252520	DTB-194	LN	DNA	metastatic castration-resistant prostate cancer	yes	case	male	white	Bisulfite-Seq	276	188530754678	PRJNA479544	SAMN11252520	NCI_TP_CRPC	DTB-194_DNA_T	65024544846	NCI-PHS001648	1	GRU	fastq,run.zq,sra	gs,ncbi,s3	gs.US,ncbi.dbgap,s3.us-east-1	SRX6969403	phs001648	Illumina NovaSeq 6000	Yes	bslib74	PAIRED	RANDOM	GENOMIC	Homo sapiens	ILLUMINA	2019-10-14T00:00:00Z	2020-07-11T14:04:00Z	2	SRP224957	Prospective Longitudinal Cohort	Prostatic Neoplasms\, Castration-Resistant	Genomic Characterization of Metastatic Castration Resistant Prostate Cancer	Yes	DTB-194
SRR10251349	2696131	3462172	SAMN11252600	DTB-077	bone	DNA	metastatic castration-resistant prostate cancer	yes	case	male	African American	Bisulfite-Seq	277	197852015352	PRJNA479544	SAMN11252600	NCI_TP_CRPC	DTB-077_DNA_T	65980820114	NCI-PHS001648	1	GRU	fastq,run.zq,sra	gs,ncbi,s3	gs.US,ncbi.dbgap,s3.us-east-1	SRX6969355	phs001648	Illumina NovaSeq 6000	Yes	bslib27	PAIRED	RANDOM	GENOMIC	Homo sapiens	ILLUMINA	2019-10-15T00:00:00Z	2020-07-11T20:33:00Z	2	SRP224957	Prospective Longitudinal Cohort	Prostatic Neoplasms\, Castration-Resistant	Genomic Characterization of Metastatic Castration Resistant Prostate Cancer	Yes	DTB-077
SRR10251419	2696218	3462384	SAMN11252547	DTB-266	bone	DNA	metastatic castration-resistant prostate cancer	yes	case	male	white	Bisulfite-Seq	276	193039245168	PRJNA479544	SAMN11252547	NCI_TP_CRPC	DTB-266_DNA_T	65181916538	NCI-PHS001648	1	GRU	fastq,run.zq,sra	gs,ncbi,s3	gs.US,ncbi.dbgap,s3.us-east-1	SRX6969425	phs001648	Illumina NovaSeq 6000	Yes	bslib95	PAIRED	RANDOM	GENOMIC	Homo sapiens	ILLUMINA	2019-12-10T00:00:00Z	2020-07-11T21:48:00Z	2	SRP224957	Prospective Longitudinal Cohort	Prostatic Neoplasms\, Castration-Resistant	Genomic Characterization of Metastatic Castration Resistant Prostate Cancer	Yes	DTB-266
SRR10251413	2696188	3462366	SAMN11252513	DTB-252	bone	DNA	metastatic castration-resistant prostate cancer	yes	case	male	white	Bisulfite-Seq	277	210769545717	PRJNA479544	SAMN11252513	NCI_TP_CRPC	DTB-252_DNA_T	68476860136	NCI-PHS001648	1	GRU	fastq,run.zq,sra	gs,ncbi,s3	gs.US,ncbi.dbgap,s3.us-east-1	SRX6969419	phs001648	Illumina NovaSeq 6000	Yes	bslib89	PAIRED	RANDOM	GENOMIC	Homo sapiens	ILLUMINA	2019-10-14T00:00:00Z	2020-07-11T09:39:00Z	2	SRP224957	Prospective Longitudinal Cohort	Prostatic Neoplasms\, Castration-Resistant	Genomic Characterization of Metastatic Castration Resistant Prostate Cancer	Yes	DTB-252
SRR10251360	2696172	3462205	SAMN11252451	DTB-100	LN	DNA	metastatic castration-resistant prostate cancer	yes	case	male	white	Bisulfite-Seq	277	206630592647	PRJNA479544	SAMN11252451	NCI_TP_CRPC	DTB-100_DNA_T	67310308566	NCI-PHS001648	1	GRU	fastq,run.zq,sra	gs,ncbi,s3	gs.US,ncbi.dbgap,s3.us-east-1	SRX6969366	phs001648	Illumina NovaSeq 6000	Yes	bslib38	PAIRED	RANDOM	GENOMIC	Homo sapiens	ILLUMINA	2019-10-14T00:00:00Z	2020-07-11T12:10:00Z	2	SRP224957	Prospective Longitudinal Cohort	Prostatic Neoplasms\, Castration-Resistant	Genomic Characterization of Metastatic Castration Resistant Prostate Cancer	Yes	DTB-100
SRR10251340	2696168	3462146	SAMN11252503	DTB-059	bone	DNA	metastatic castration-resistant prostate cancer	yes	case	male	white	Bisulfite-Seq	277	196498375554	PRJNA479544	SAMN11252503	NCI_TP_CRPC	DTB-059_DNA_T	65581650545	NCI-PHS001648	1	GRU	fastq,run.zq,sra	gs,ncbi,s3	gs.US,ncbi.dbgap,s3.us-east-1	SRX6969346	phs001648	Illumina NovaSeq 6000	Yes	bslib18	PAIRED	RANDOM	GENOMIC	Homo sapiens	ILLUMINA	2019-10-15T00:00:00Z	2020-07-11T07:32:00Z	2	SRP224957	Prospective Longitudinal Cohort	Prostatic Neoplasms\, Castration-Resistant	Genomic Characterization of Metastatic Castration Resistant Prostate Cancer	Yes	DTB-059
SRR10251337	2696199	3462137	SAMN11252530	DTB-042	liver	DNA	metastatic castration-resistant prostate cancer	yes	case	male	white	Bisulfite-Seq	277	182978193361	PRJNA479544	SAMN11252530	NCI_TP_CRPC	DTB-042_DNA_T	60468522336	NCI-PHS001648	1	GRU	fastq,run.zq,sra	gs,ncbi,s3	gs.US,ncbi.dbgap,s3.us-east-1	SRX6969343	phs001648	Illumina NovaSeq 6000	Yes	bslib15	PAIRED	RANDOM	GENOMIC	Homo sapiens	ILLUMINA	2019-10-23T00:00:00Z	2020-07-11T05:11:00Z	2	SRP224957	Prospective Longitudinal Cohort	Prostatic Neoplasms\, Castration-Resistant	Genomic Characterization of Metastatic Castration Resistant Prostate Cancer	Yes	DTB-042
SRR10251389	2696205	3462292	SAMN11252728	DTB-173	UNK	DNA	metastatic castration-resistant prostate cancer	yes	case	male	white	Bisulfite-Seq	276	195043207992	PRJNA479544	SAMN11252728	NCI_TP_CRPC	DTB-173_DNA_T	67247655528	NCI-PHS001648	1	GRU	fastq,run.zq,sra	gs,ncbi,s3	gs.US,ncbi.dbgap,s3.us-east-1	SRX6969395	phs001648	Illumina NovaSeq 6000	Yes	bslib66	PAIRED	RANDOM	GENOMIC	Homo sapiens	ILLUMINA	2019-10-15T00:00:00Z	2020-07-11T07:07:00Z	2	SRP224957	Prospective Longitudinal Cohort	Prostatic Neoplasms\, Castration-Resistant	Genomic Characterization of Metastatic Castration Resistant Prostate Cancer	Yes	DTB-173
SRR10251347	2696118	3462166	SAMN11252653	DTB-071	LN	DNA	metastatic castration-resistant prostate cancer	yes	case	male	white	Bisulfite-Seq	277	216779847682	PRJNA479544	SAMN11252653	NCI_TP_CRPC	DTB-071_DNA_T	72620110153	NCI-PHS001648	1	GRU	fastq,run.zq,sra	gs,ncbi,s3	gs.US,ncbi.dbgap,s3.us-east-1	SRX6969353	phs001648	Illumina NovaSeq 6000	Yes	bslib25	PAIRED	RANDOM	GENOMIC	Homo sapiens	ILLUMINA	2019-10-15T00:00:00Z	2020-07-13T21:01:00Z	2	SRP224957	Prospective Longitudinal Cohort	Prostatic Neoplasms\, Castration-Resistant	Genomic Characterization of Metastatic Castration Resistant Prostate Cancer	Yes	DTB-071
SRR10251391	2696152	3462298	SAMN11252722	DTB-176	liver	DNA	metastatic castration-resistant prostate cancer	yes	case	male	white	Bisulfite-Seq	277	186600233067	PRJNA479544	SAMN11252722	NCI_TP_CRPC	DTB-176_DNA_T	62783640711	NCI-PHS001648	1	GRU	fastq,run.zq,sra	gs,ncbi,s3	gs.US,ncbi.dbgap,s3.us-east-1	SRX6969397	phs001648	Illumina NovaSeq 6000	Yes	bslib68	PAIRED	RANDOM	GENOMIC	Homo sapiens	ILLUMINA	2019-10-13T00:00:00Z	2020-07-11T08:58:00Z	2	SRP224957	Prospective Longitudinal Cohort	Prostatic Neoplasms\, Castration-Resistant	Genomic Characterization of Metastatic Castration Resistant Prostate Cancer	Yes	DTB-176
SRR10251329	2696126	3462113	SAMN11252658	DTB-022	bone	DNA	metastatic castration-resistant prostate cancer	yes	case	male	UNK	Bisulfite-Seq	277	194036700852	PRJNA479544	SAMN11252658	NCI_TP_CRPC	DTB-022_DNA_T	64792123128	NCI-PHS001648	1	GRU	fastq,run.zq,sra	gs,ncbi,s3	gs.US,ncbi.dbgap,s3.us-east-1	SRX6969335	phs001648	Illumina NovaSeq 6000	Yes	bslib9	PAIRED	RANDOM	GENOMIC	Homo sapiens	ILLUMINA	2019-10-14T00:00:00Z	2020-07-11T13:17:00Z	2	SRP224957	Prospective Longitudinal Cohort	Prostatic Neoplasms\, Castration-Resistant	Genomic Characterization of Metastatic Castration Resistant Prostate Cancer	Yes	DTB-022
SRR10251372	2696141	3462241	SAMN11252719	DTB-129	bone	DNA	metastatic castration-resistant prostate cancer	yes	case	male	white	Bisulfite-Seq	277	185132168501	PRJNA479544	SAMN11252719	NCI_TP_CRPC	DTB-129_DNA_T	63122174329	NCI-PHS001648	1	GRU	fastq,run.zq,sra	gs,ncbi,s3	gs.US,ncbi.dbgap,s3.us-east-1	SRX6969378	phs001648	Illumina NovaSeq 6000	Yes	bslib50	PAIRED	RANDOM	GENOMIC	Homo sapiens	ILLUMINA	2019-10-20T00:00:00Z	2020-07-11T06:15:00Z	2	SRP224957	Prospective Longitudinal Cohort	Prostatic Neoplasms\, Castration-Resistant	Genomic Characterization of Metastatic Castration Resistant Prostate Cancer	Yes	DTB-129
SRR10742827	2696203	3462256	SAMN11252616	DTB-140	other	DNA	metastatic castration-resistant prostate cancer	yes	case	male	white	Bisulfite-Seq	277	109248308057	PRJNA479544	SAMN11252616	NCI_TP_CRPC	DTB-140_DNA_T	36876823983	NCI-PHS001648	1	GRU	fastq,run.zq,sra	gs,ncbi,s3	gs.US,ncbi.dbgap,s3.us-east-1	SRX6969383	phs001648	Illumina NovaSeq 6000	Yes	bslib54	PAIRED	RANDOM	GENOMIC	Homo sapiens	ILLUMINA	2019-12-20T00:00:00Z	2020-07-11T05:10:00Z	2	SRP224957	Prospective Longitudinal Cohort	Prostatic Neoplasms\, Castration-Resistant	Genomic Characterization of Metastatic Castration Resistant Prostate Cancer	Yes	DTB-140
SRR10251350	2696132	3462175	SAMN11252660	DTB-080	bone	DNA	metastatic castration-resistant prostate cancer	yes	case	male	white	Bisulfite-Seq	277	199597251528	PRJNA479544	SAMN11252660	NCI_TP_CRPC	DTB-080_DNA_T	64901185769	NCI-PHS001648	1	GRU	fastq,run.zq,sra	gs,ncbi,s3	gs.US,ncbi.dbgap,s3.us-east-1	SRX6969356	phs001648	Illumina NovaSeq 6000	Yes	bslib28	PAIRED	RANDOM	GENOMIC	Homo sapiens	ILLUMINA	2019-10-20T00:00:00Z	2020-07-14T06:27:00Z	2	SRP224957	Prospective Longitudinal Cohort	Prostatic Neoplasms\, Castration-Resistant	Genomic Characterization of Metastatic Castration Resistant Prostate Cancer	Yes	DTB-080
SRR10251335	2696198	3462131	SAMN11252675	DTB-037	LN	DNA	metastatic castration-resistant prostate cancer	yes	case	male	white	Bisulfite-Seq	277	214494094388	PRJNA479544	SAMN11252675	NCI_TP_CRPC	DTB-037_DNA_T	71889364275	NCI-PHS001648	1	GRU	fastq,run.zq,sra	gs,ncbi,s3	gs.US,ncbi.dbgap,s3.us-east-1	SRX6969341	phs001648	Illumina NovaSeq 6000	Yes	bslib14	PAIRED	RANDOM	GENOMIC	Homo sapiens	ILLUMINA	2019-10-15T00:00:00Z	2020-07-12T07:06:00Z	2	SRP224957	Prospective Longitudinal Cohort	Prostatic Neoplasms\, Castration-Resistant	Genomic Characterization of Metastatic Castration Resistant Prostate Cancer	Yes	DTB-037
SRR10251351	2696180	3462178	SAMN11252461	DTB-083	LN	DNA	metastatic castration-resistant prostate cancer	yes	case	male	white	Bisulfite-Seq	277	220658575635	PRJNA479544	SAMN11252461	NCI_TP_CRPC	DTB-083_DNA_T	73697713874	NCI-PHS001648	1	GRU	fastq,run.zq,sra	gs,ncbi,s3	gs.US,ncbi.dbgap,s3.us-east-1	SRX6969357	phs001648	Illumina NovaSeq 6000	Yes	bslib29	PAIRED	RANDOM	GENOMIC	Homo sapiens	ILLUMINA	2019-10-22T00:00:00Z	2020-07-12T00:10:00Z	2	SRP224957	Prospective Longitudinal Cohort	Prostatic Neoplasms\, Castration-Resistant	Genomic Characterization of Metastatic Castration Resistant Prostate Cancer	Yes	DTB-083
SRR10251361	2696201	3462208	SAMN11252533	DTB-101	UNK	DNA	metastatic castration-resistant prostate cancer	yes	case	male	white	Bisulfite-Seq	276	185224847206	PRJNA479544	SAMN11252533	NCI_TP_CRPC	DTB-101_DNA_T	61145795234	NCI-PHS001648	1	GRU	fastq,run.zq,sra	gs,ncbi,s3	gs.US,ncbi.dbgap,s3.us-east-1	SRX6969367	phs001648	Illumina NovaSeq 6000	Yes	bslib39	PAIRED	RANDOM	GENOMIC	Homo sapiens	ILLUMINA	2019-10-14T00:00:00Z	2020-07-11T11:45:00Z	2	SRP224957	Prospective Longitudinal Cohort	Prostatic Neoplasms\, Castration-Resistant	Genomic Characterization of Metastatic Castration Resistant Prostate Cancer	Yes	DTB-101
SRR10251416	2696166	3462375	SAMN11252569	DTB-260	bone	DNA	metastatic castration-resistant prostate cancer	yes	case	male	white	Bisulfite-Seq	276	171924438675	PRJNA479544	SAMN11252569	NCI_TP_CRPC	DTB-260_DNA_T	59461373942	NCI-PHS001648	1	GRU	fastq,run.zq,sra	gs,ncbi,s3	gs.US,ncbi.dbgap,s3.us-east-1	SRX6969422	phs001648	Illumina NovaSeq 6000	Yes	bslib92	PAIRED	RANDOM	GENOMIC	Homo sapiens	ILLUMINA	2019-10-15T00:00:00Z	2020-07-12T20:37:00Z	2	SRP224957	Prospective Longitudinal Cohort	Prostatic Neoplasms\, Castration-Resistant	Genomic Characterization of Metastatic Castration Resistant Prostate Cancer	Yes	DTB-260
SRR10251407	2696214	3462348	SAMN11252458	DTB-220	bone	DNA	metastatic castration-resistant prostate cancer	yes	case	male	white	Bisulfite-Seq	277	230399493250	PRJNA479544	SAMN11252458	NCI_TP_CRPC	DTB-220_DNA_T	75004343705	NCI-PHS001648	1	GRU	fastq,run.zq,sra	gs,ncbi,s3	gs.US,ncbi.dbgap,s3.us-east-1	SRX6969413	phs001648	Illumina NovaSeq 6000	Yes	bslib83	PAIRED	RANDOM	GENOMIC	Homo sapiens	ILLUMINA	2019-10-13T00:00:00Z	2020-07-12T06:45:00Z	2	SRP224957	Prospective Longitudinal Cohort	Prostatic Neoplasms\, Castration-Resistant	Genomic Characterization of Metastatic Castration Resistant Prostate Cancer	Yes	DTB-220
SRR10251417	2696217	3462378	SAMN11252589	DTB-261	bone	DNA	metastatic castration-resistant prostate cancer	yes	case	male	white	Bisulfite-Seq	276	198671443659	PRJNA479544	SAMN11252589	NCI_TP_CRPC	DTB-261_DNA_T	67266083766	NCI-PHS001648	1	GRU	fastq,run.zq,sra	gs,ncbi,s3	gs.US,ncbi.dbgap,s3.us-east-1	SRX6969423	phs001648	Illumina NovaSeq 6000	Yes	bslib93	PAIRED	RANDOM	GENOMIC	Homo sapiens	ILLUMINA	2019-10-15T00:00:00Z	2020-07-11T19:04:00Z	2	SRP224957	Prospective Longitudinal Cohort	Prostatic Neoplasms\, Castration-Resistant	Genomic Characterization of Metastatic Castration Resistant Prostate Cancer	Yes	DTB-261
SRR10251411	2696215	3462360	SAMN11252519	DTB-234	bone	DNA	metastatic castration-resistant prostate cancer	yes	case	male	white	Bisulfite-Seq	276	212609728991	PRJNA479544	SAMN11252519	NCI_TP_CRPC	DTB-234_DNA_T	73650334602	NCI-PHS001648	1	GRU	fastq,run.zq,sra	gs,ncbi,s3	gs.US,ncbi.dbgap,s3.us-east-1	SRX6969417	phs001648	Illumina NovaSeq 6000	Yes	bslib87	PAIRED	RANDOM	GENOMIC	Homo sapiens	ILLUMINA	2019-10-13T00:00:00Z	2020-07-12T16:17:00Z	2	SRP224957	Prospective Longitudinal Cohort	Prostatic Neoplasms\, Castration-Resistant	Genomic Characterization of Metastatic Castration Resistant Prostate Cancer	Yes	DTB-234
SRR10251328	2696195	3462110	SAMN11252442	DTB-021	liver	DNA	metastatic castration-resistant prostate cancer	yes	case	male	white	Bisulfite-Seq	277	199817922433	PRJNA479544	SAMN11252442	NCI_TP_CRPC	DTB-021_DNA_T	65379017699	NCI-PHS001648	1	GRU	fastq,run.zq,sra	gs,ncbi,s3	gs.US,ncbi.dbgap,s3.us-east-1	SRX6969334	phs001648	Illumina NovaSeq 6000	Yes	bslib8	PAIRED	RANDOM	GENOMIC	Homo sapiens	ILLUMINA	2019-10-13T00:00:00Z	2020-07-11T23:21:00Z	2	SRP224957	Prospective Longitudinal Cohort	Prostatic Neoplasms\, Castration-Resistant	Genomic Characterization of Metastatic Castration Resistant Prostate Cancer	Yes	DTB-021
SRR10251344	2696130	3462157	SAMN11252643	DTB-064	LN	DNA	metastatic castration-resistant prostate cancer	yes	case	male	white	Bisulfite-Seq	277	218802639866	PRJNA479544	SAMN11252643	NCI_TP_CRPC	DTB-064_DNA_T	71407846231	NCI-PHS001648	1	GRU	fastq,run.zq,sra	gs,ncbi,s3	gs.US,ncbi.dbgap,s3.us-east-1	SRX6969350	phs001648	Illumina NovaSeq 6000	Yes	bslib22	PAIRED	RANDOM	GENOMIC	Homo sapiens	ILLUMINA	2019-10-14T00:00:00Z	2020-07-12T05:05:00Z	2	SRP224957	Prospective Longitudinal Cohort	Prostatic Neoplasms\, Castration-Resistant	Genomic Characterization of Metastatic Castration Resistant Prostate Cancer	Yes	DTB-064
SRR10251410	2696163	3462357	SAMN11252597	DTB-232	LN	DNA	metastatic castration-resistant prostate cancer	yes	case	male	white	Bisulfite-Seq	276	191186630341	PRJNA479544	SAMN11252597	NCI_TP_CRPC	DTB-232_DNA_T	64851875361	NCI-PHS001648	1	GRU	fastq,run.zq,sra	gs,ncbi,s3	gs.US,ncbi.dbgap,s3.us-east-1	SRX6969416	phs001648	Illumina NovaSeq 6000	Yes	bslib86	PAIRED	RANDOM	GENOMIC	Homo sapiens	ILLUMINA	2019-10-13T00:00:00Z	2020-07-11T19:38:00Z	2	SRP224957	Prospective Longitudinal Cohort	Prostatic Neoplasms\, Castration-Resistant	Genomic Characterization of Metastatic Castration Resistant Prostate Cancer	Yes	DTB-232
SRR10251403	2696160	3462336	SAMN11252544	DTB-210	LN	DNA	metastatic castration-resistant prostate cancer	yes	case	male	white	Bisulfite-Seq	276	223947343988	PRJNA479544	SAMN11252544	NCI_TP_CRPC	DTB-210_DNA_T	75102313588	NCI-PHS001648	1	GRU	fastq,run.zq,sra	gs,ncbi,s3	gs.US,ncbi.dbgap,s3.us-east-1	SRX6969409	phs001648	Illumina NovaSeq 6000	Yes	bslib79	PAIRED	RANDOM	GENOMIC	Homo sapiens	ILLUMINA	2019-10-21T00:00:00Z	2020-07-13T02:43:00Z	2	SRP224957	Prospective Longitudinal Cohort	Prostatic Neoplasms\, Castration-Resistant	Genomic Characterization of Metastatic Castration Resistant Prostate Cancer	Yes	DTB-210
SRR10251346	2696170	3462163	SAMN11252631	DTB-069	bone	DNA	metastatic castration-resistant prostate cancer	yes	case	male	white	Bisulfite-Seq	277	213596108451	PRJNA479544	SAMN11252631	NCI_TP_CRPC	DTB-069_DNA_T	71832079190	NCI-PHS001648	1	GRU	fastq,run.zq,sra	gs,ncbi,s3	gs.US,ncbi.dbgap,s3.us-east-1	SRX6969352	phs001648	Illumina NovaSeq 6000	Yes	bslib24	PAIRED	RANDOM	GENOMIC	Homo sapiens	ILLUMINA	2019-10-14T00:00:00Z	2020-07-12T11:22:00Z	2	SRP224957	Prospective Longitudinal Cohort	Prostatic Neoplasms\, Castration-Resistant	Genomic Characterization of Metastatic Castration Resistant Prostate Cancer	Yes	DTB-069
SRR10251370	2696122	3462235	SAMN11252717	DTB-127	bone	DNA	metastatic castration-resistant prostate cancer	yes	case	male	white	Bisulfite-Seq	277	212905230492	PRJNA479544	SAMN11252717	NCI_TP_CRPC	DTB-127_DNA_T	72172204343	NCI-PHS001648	1	GRU	fastq,run.zq,sra	gs,ncbi,s3	gs.US,ncbi.dbgap,s3.us-east-1	SRX6969376	phs001648	Illumina NovaSeq 6000	Yes	bslib48	PAIRED	RANDOM	GENOMIC	Homo sapiens	ILLUMINA	2019-10-13T00:00:00Z	2020-07-12T23:00:00Z	2	SRP224957	Prospective Longitudinal Cohort	Prostatic Neoplasms\, Castration-Resistant	Genomic Characterization of Metastatic Castration Resistant Prostate Cancer	Yes	DTB-127
SRR10251394	2696154	3462307	SAMN11252638	DTB-187	LN	DNA	metastatic castration-resistant prostate cancer	yes	case	male	white	Bisulfite-Seq	277	213468236501	PRJNA479544	SAMN11252638	NCI_TP_CRPC	DTB-187_DNA_T	71527359899	NCI-PHS001648	1	GRU	fastq,run.zq,sra	gs,ncbi,s3	gs.US,ncbi.dbgap,s3.us-east-1	SRX6969400	phs001648	Illumina NovaSeq 6000	Yes	bslib71	PAIRED	RANDOM	GENOMIC	Homo sapiens	ILLUMINA	2019-12-07T00:00:00Z	2020-07-13T19:35:00Z	2	SRP224957	Prospective Longitudinal Cohort	Prostatic Neoplasms\, Castration-Resistant	Genomic Characterization of Metastatic Castration Resistant Prostate Cancer	Yes	DTB-187
SRR10251352	2696171	3462181	SAMN11252507	DTB-085	LN	DNA	metastatic castration-resistant prostate cancer	yes	case	male	UNK	Bisulfite-Seq	277	199367430952	PRJNA479544	SAMN11252507	NCI_TP_CRPC	DTB-085_DNA_T	65003322404	NCI-PHS001648	1	GRU	fastq,run.zq,sra	gs,ncbi,s3	gs.US,ncbi.dbgap,s3.us-east-1	SRX6969358	phs001648	Illumina NovaSeq 6000	Yes	bslib30	PAIRED	RANDOM	GENOMIC	Homo sapiens	ILLUMINA	2019-10-14T00:00:00Z	2020-07-12T20:10:00Z	2	SRP224957	Prospective Longitudinal Cohort	Prostatic Neoplasms\, Castration-Resistant	Genomic Characterization of Metastatic Castration Resistant Prostate Cancer	Yes	DTB-085
SRR10251382	2696148	3462271	SAMN11252668	DTB-151	bone	DNA	metastatic castration-resistant prostate cancer	yes	case	male	white	Bisulfite-Seq	277	222508162756	PRJNA479544	SAMN11252668	NCI_TP_CRPC	DTB-151_DNA_T	75361897950	NCI-PHS001648	1	GRU	fastq,run.zq,sra	gs,ncbi,s3	gs.US,ncbi.dbgap,s3.us-east-1	SRX6969388	phs001648	Illumina NovaSeq 6000	Yes	bslib59	PAIRED	RANDOM	GENOMIC	Homo sapiens	ILLUMINA	2019-10-15T00:00:00Z	2020-07-14T05:25:00Z	2	SRP224957	Prospective Longitudinal Cohort	Prostatic Neoplasms\, Castration-Resistant	Genomic Characterization of Metastatic Castration Resistant Prostate Cancer	Yes	DTB-151
SRR10251366	2696187	3462223	SAMN11252478	DTB-119	LN	DNA	metastatic castration-resistant prostate cancer	yes	case	male	white	Bisulfite-Seq	276	205892455435	PRJNA479544	SAMN11252478	NCI_TP_CRPC	DTB-119_DNA_T	70311345201	NCI-PHS001648	1	GRU	fastq,run.zq,sra	gs,ncbi,s3	gs.US,ncbi.dbgap,s3.us-east-1	SRX6969372	phs001648	Illumina NovaSeq 6000	Yes	bslib44	PAIRED	RANDOM	GENOMIC	Homo sapiens	ILLUMINA	2019-10-15T00:00:00Z	2020-07-13T20:40:00Z	2	SRP224957	Prospective Longitudinal Cohort	Prostatic Neoplasms\, Castration-Resistant	Genomic Characterization of Metastatic Castration Resistant Prostate Cancer	Yes	DTB-119
SRR10251385	2696150	3462280	SAMN11252440	DTB-165	bone	DNA	metastatic castration-resistant prostate cancer	yes	case	male	white	Bisulfite-Seq	277	246803586118	PRJNA479544	SAMN11252440	NCI_TP_CRPC	DTB-165_DNA_T	83207477841	NCI-PHS001648	1	GRU	fastq,run.zq,sra	gs,ncbi,s3	gs.US,ncbi.dbgap,s3.us-east-1	SRX6969391	phs001648	Illumina NovaSeq 6000	Yes	bslib62	PAIRED	RANDOM	GENOMIC	Homo sapiens	ILLUMINA	2019-10-15T00:00:00Z	2020-07-18T20:39:00Z	2	SRP224957	Prospective Longitudinal Cohort	Prostatic Neoplasms\, Castration-Resistant	Genomic Characterization of Metastatic Castration Resistant Prostate Cancer	Yes	DTB-165
SRR10251393	2696207	3462304	SAMN11252706	DTB-186	LN	DNA	metastatic castration-resistant prostate cancer	yes	case	male	white	Bisulfite-Seq	277	189666463976	PRJNA479544	SAMN11252706	NCI_TP_CRPC	DTB-186_DNA_T	63233778827	NCI-PHS001648	1	GRU	fastq,run.zq,sra	gs,ncbi,s3	gs.US,ncbi.dbgap,s3.us-east-1	SRX6969399	phs001648	Illumina NovaSeq 6000	Yes	bslib70	PAIRED	RANDOM	GENOMIC	Homo sapiens	ILLUMINA	2019-10-13T00:00:00Z	2020-07-11T23:57:00Z	2	SRP224957	Prospective Longitudinal Cohort	Prostatic Neoplasms\, Castration-Resistant	Genomic Characterization of Metastatic Castration Resistant Prostate Cancer	Yes	DTB-186
SRR10251404	2696161	3462339	SAMN11252689	DTB-213	bone	DNA	metastatic castration-resistant prostate cancer	yes	case	male	white	Bisulfite-Seq	277	192538090365	PRJNA479544	SAMN11252689	NCI_TP_CRPC	DTB-213_DNA_T	62619558095	NCI-PHS001648	1	GRU	fastq,run.zq,sra	gs,ncbi,s3	gs.US,ncbi.dbgap,s3.us-east-1	SRX6969410	phs001648	Illumina NovaSeq 6000	Yes	bslib80	PAIRED	RANDOM	GENOMIC	Homo sapiens	ILLUMINA	2019-10-15T00:00:00Z	2020-07-11T07:29:00Z	2	SRP224957	Prospective Longitudinal Cohort	Prostatic Neoplasms\, Castration-Resistant	Genomic Characterization of Metastatic Castration Resistant Prostate Cancer	Yes	DTB-213
SRR10251406	2696213	3462345	SAMN11252552	DTB-216	bone	DNA	metastatic castration-resistant prostate cancer	yes	case	male	white	Bisulfite-Seq	276	196964408550	PRJNA479544	SAMN11252552	NCI_TP_CRPC	DTB-216_DNA_T	67985680891	NCI-PHS001648	1	GRU	fastq,run.zq,sra	gs,ncbi,s3	gs.US,ncbi.dbgap,s3.us-east-1	SRX6969412	phs001648	Illumina NovaSeq 6000	Yes	bslib82	PAIRED	RANDOM	GENOMIC	Homo sapiens	ILLUMINA	2019-10-13T00:00:00Z	2020-07-11T22:17:00Z	2	SRP224957	Prospective Longitudinal Cohort	Prostatic Neoplasms\, Castration-Resistant	Genomic Characterization of Metastatic Castration Resistant Prostate Cancer	Yes	DTB-216
SRR10251379	2696146	3462262	SAMN11252734	DTB-143	bone	DNA	metastatic castration-resistant prostate cancer	yes	case	male	white	Bisulfite-Seq	277	197541876685	PRJNA479544	SAMN11252734	NCI_TP_CRPC	DTB-143_DNA_T	66342593084	NCI-PHS001648	1	GRU	fastq,run.zq,sra	gs,ncbi,s3	gs.US,ncbi.dbgap,s3.us-east-1	SRX6969385	phs001648	Illumina NovaSeq 6000	Yes	bslib56	PAIRED	RANDOM	GENOMIC	Homo sapiens	ILLUMINA	2019-10-14T00:00:00Z	2020-07-12T18:22:00Z	2	SRP224957	Prospective Longitudinal Cohort	Prostatic Neoplasms\, Castration-Resistant	Genomic Characterization of Metastatic Castration Resistant Prostate Cancer	Yes	DTB-143
SRR10251364	2696139	3462217	SAMN11252680	DTB-111	LN	DNA	metastatic castration-resistant prostate cancer	yes	case	male	white	Bisulfite-Seq	276	226545594041	PRJNA479544	SAMN11252680	NCI_TP_CRPC	DTB-111_DNA_T	74920635346	NCI-PHS001648	1	GRU	fastq,run.zq,sra	gs,ncbi,s3	gs.US,ncbi.dbgap,s3.us-east-1	SRX6969370	phs001648	Illumina NovaSeq 6000	Yes	bslib42	PAIRED	RANDOM	GENOMIC	Homo sapiens	ILLUMINA	2019-10-15T00:00:00Z	2020-07-12T09:19:00Z	2	SRP224957	Prospective Longitudinal Cohort	Prostatic Neoplasms\, Castration-Resistant	Genomic Characterization of Metastatic Castration Resistant Prostate Cancer	Yes	DTB-111
SRR10251373	2696142	3462244	SAMN11252729	DTB-132	LN	DNA	metastatic castration-resistant prostate cancer	yes	case	male	white	Bisulfite-Seq	277	197621948894	PRJNA479544	SAMN11252729	NCI_TP_CRPC	DTB-132_DNA_T	66014239612	NCI-PHS001648	1	GRU	fastq,run.zq,sra	gs,ncbi,s3	gs.US,ncbi.dbgap,s3.us-east-1	SRX6969379	phs001648	Illumina NovaSeq 6000	Yes	bslib51	PAIRED	RANDOM	GENOMIC	Homo sapiens	ILLUMINA	2019-10-13T00:00:00Z	2020-07-11T07:09:00Z	2	SRP224957	Prospective Longitudinal Cohort	Prostatic Neoplasms\, Castration-Resistant	Genomic Characterization of Metastatic Castration Resistant Prostate Cancer	Yes	DTB-132
SRR10251395	2696208	3462310	SAMN11252708	DTB-188	bone	DNA	metastatic castration-resistant prostate cancer	yes	case	male	UNK	Bisulfite-Seq	277	215522292485	PRJNA479544	SAMN11252708	NCI_TP_CRPC	DTB-188_DNA_T	71954535579	NCI-PHS001648	1	GRU	fastq,run.zq,sra	gs,ncbi,s3	gs.US,ncbi.dbgap,s3.us-east-1	SRX6969401	phs001648	Illumina NovaSeq 6000	Yes	bslib72	PAIRED	RANDOM	GENOMIC	Homo sapiens	ILLUMINA	2019-10-14T00:00:00Z	2020-07-13T22:20:00Z	2	SRP224957	Prospective Longitudinal Cohort	Prostatic Neoplasms\, Castration-Resistant	Genomic Characterization of Metastatic Castration Resistant Prostate Cancer	Yes	DTB-188
SRR10251367	2696121	3462226	SAMN11252630	DTB-121	bone	DNA	metastatic castration-resistant prostate cancer	yes	case	male	African American	Bisulfite-Seq	276	244126047998	PRJNA479544	SAMN11252630	NCI_TP_CRPC	DTB-121_DNA_T	81053994753	NCI-PHS001648	1	GRU	fastq,run.zq,sra	gs,ncbi,s3	gs.US,ncbi.dbgap,s3.us-east-1	SRX6969373	phs001648	Illumina NovaSeq 6000	Yes	bslib45	PAIRED	RANDOM	GENOMIC	Homo sapiens	ILLUMINA	2019-12-10T00:00:00Z	2020-07-12T21:36:00Z	2	SRP224957	Prospective Longitudinal Cohort	Prostatic Neoplasms\, Castration-Resistant	Genomic Characterization of Metastatic Castration Resistant Prostate Cancer	Yes	DTB-121
SRR10251359	2696137	3462202	SAMN11252605	DTB-098	bone	DNA	metastatic castration-resistant prostate cancer	yes	case	male	white	Bisulfite-Seq	277	201397173498	PRJNA479544	SAMN11252605	NCI_TP_CRPC	DTB-098_DNA_T	65574347316	NCI-PHS001648	1	GRU	fastq,run.zq,sra	gs,ncbi,s3	gs.US,ncbi.dbgap,s3.us-east-1	SRX6969365	phs001648	Illumina NovaSeq 6000	Yes	bslib37	PAIRED	RANDOM	GENOMIC	Homo sapiens	ILLUMINA	2019-10-13T00:00:00Z	2020-07-12T12:11:00Z	2	SRP224957	Prospective Longitudinal Cohort	Prostatic Neoplasms\, Castration-Resistant	Genomic Characterization of Metastatic Castration Resistant Prostate Cancer	Yes	DTB-098
SRR10251376	2696175	3462253	SAMN11252534	DTB-138	bone	DNA	metastatic castration-resistant prostate cancer	yes	case	male	white	Bisulfite-Seq	277	234673996039	PRJNA479544	SAMN11252534	NCI_TP_CRPC	DTB-138_DNA_T	78612497899	NCI-PHS001648	1	GRU	fastq,run.zq,sra	gs,ncbi,s3	gs.US,ncbi.dbgap,s3.us-east-1	SRX6969382	phs001648	Illumina NovaSeq 6000	Yes	bslib53	PAIRED	RANDOM	GENOMIC	Homo sapiens	ILLUMINA	2019-10-14T00:00:00Z	2020-07-12T07:46:00Z	2	SRP224957	Prospective Longitudinal Cohort	Prostatic Neoplasms\, Castration-Resistant	Genomic Characterization of Metastatic Castration Resistant Prostate Cancer	Yes	DTB-138
SRR10251380	2696204	3462265	SAMN11252625	DTB-146	bone	DNA	metastatic castration-resistant prostate cancer	yes	case	male	white	Bisulfite-Seq	277	206401434202	PRJNA479544	SAMN11252625	NCI_TP_CRPC	DTB-146_DNA_T	68635690131	NCI-PHS001648	1	GRU	fastq,run.zq,sra	gs,ncbi,s3	gs.US,ncbi.dbgap,s3.us-east-1	SRX6969386	phs001648	Illumina NovaSeq 6000	Yes	bslib57	PAIRED	RANDOM	GENOMIC	Homo sapiens	ILLUMINA	2019-10-15T00:00:00Z	2020-07-12T20:41:00Z	2	SRP224957	Prospective Longitudinal Cohort	Prostatic Neoplasms\, Castration-Resistant	Genomic Characterization of Metastatic Castration Resistant Prostate Cancer	Yes	DTB-146
SRR10251387	2696182	3462286	SAMN11252594	DTB-170	LN	DNA	metastatic castration-resistant prostate cancer	yes	case	male	white	Bisulfite-Seq	277	193190664337	PRJNA479544	SAMN11252594	NCI_TP_CRPC	DTB-170_DNA_T	65326912877	NCI-PHS001648	1	GRU	fastq,run.zq,sra	gs,ncbi,s3	gs.US,ncbi.dbgap,s3.us-east-1	SRX6969393	phs001648	Illumina NovaSeq 6000	Yes	bslib64	PAIRED	RANDOM	GENOMIC	Homo sapiens	ILLUMINA	2019-10-15T00:00:00Z	2020-07-12T18:53:00Z	2	SRP224957	Prospective Longitudinal Cohort	Prostatic Neoplasms\, Castration-Resistant	Genomic Characterization of Metastatic Castration Resistant Prostate Cancer	Yes	DTB-170
SRR10251365	2696173	3462220	SAMN11252485	DTB-112	LN	DNA	metastatic castration-resistant prostate cancer	yes	case	male	white	Bisulfite-Seq	277	218481348159	PRJNA479544	SAMN11252485	NCI_TP_CRPC	DTB-112_DNA_T	74233967010	NCI-PHS001648	1	GRU	fastq,run.zq,sra	gs,ncbi,s3	gs.US,ncbi.dbgap,s3.us-east-1	SRX6969371	phs001648	Illumina NovaSeq 6000	Yes	bslib43	PAIRED	RANDOM	GENOMIC	Homo sapiens	ILLUMINA	2019-10-15T00:00:00Z	2020-07-13T19:35:00Z	2	SRP224957	Prospective Longitudinal Cohort	Prostatic Neoplasms\, Castration-Resistant	Genomic Characterization of Metastatic Castration Resistant Prostate Cancer	Yes	DTB-112
SRR10251398	2696157	3462321	SAMN11252518	DTB-201	bone	DNA	metastatic castration-resistant prostate cancer	yes	case	male	white	Bisulfite-Seq	276	187786210122	PRJNA479544	SAMN11252518	NCI_TP_CRPC	DTB-201_DNA_T	64717387595	NCI-PHS001648	1	GRU	fastq,run.zq,sra	gs,ncbi,s3	gs.US,ncbi.dbgap,s3.us-east-1	SRX6969404	phs001648	Illumina NovaSeq 6000	Yes	bslib75	PAIRED	RANDOM	GENOMIC	Homo sapiens	ILLUMINA	2019-10-19T00:00:00Z	2020-07-12T03:13:00Z	2	SRP224957	Prospective Longitudinal Cohort	Prostatic Neoplasms\, Castration-Resistant	Genomic Characterization of Metastatic Castration Resistant Prostate Cancer	Yes	DTB-201
SRR10251324	2696125	3462098	SAMN11252652	DTB-011	bone	DNA	metastatic castration-resistant prostate cancer	yes	case	male	white	Bisulfite-Seq	277	188498446486	PRJNA479544	SAMN11252652	NCI_TP_CRPC	DTB-011_DNA_T	61569946411	NCI-PHS001648	1	GRU	fastq,run.zq,sra	gs,ncbi,s3	gs.US,ncbi.dbgap,s3.us-east-1	SRX6969330	phs001648	Illumina NovaSeq 6000	Yes	bslib4	PAIRED	RANDOM	GENOMIC	Homo sapiens	ILLUMINA	2019-10-15T00:00:00Z	2020-07-11T05:38:00Z	2	SRP224957	Prospective Longitudinal Cohort	Prostatic Neoplasms\, Castration-Resistant	Genomic Characterization of Metastatic Castration Resistant Prostate Cancer	Yes	DTB-011
[truncated: 5 more columns]
