# Supplementary material for: Goistrat: gene-of-interest-based sample stratification for the evaluation of functional differences
Source: BMC Bioinformatics. 2025 Apr 5;26:97. doi: 10.1186/s12859-025-06109-0 (PMC11971790; doi:10.1186/s12859-025-06109-0)
Supplement: Supplementary file 1 — Additional file 1. [file 12859_2025_6109_MOESM1_ESM.zip › additional_file_2.xlsx]

## Sheet: 2A. D-GSVA H (PRIM)
	log2FoldChange	AveExpr	t	P.Value	padj	B	gs_description	entrez_gene	gene_symbol
UNFOLDED PROTEIN RESPONSE	0.306657	0.0323859	10.9244	1.13247e-25	5.66235e-24	47.372	Genes up-regulated during unfolded protein response, a cellular stress response related to the endoplasmic reticulum.	5832/55738/440/467/468/22926/9114/9531/8815/811/6347/1051/1054/79094/1163/4848/4850/57472/30827/55802/167227/1639/54541/1662/1736/55466/4189/5611/23644/9695/1938/9451/1965/1973/1974/9775/1977/1978/1981/2081/30001/55770/51013/5394/23404/54512/56915/5393/55033/2521/50628/9570/3014/9709/7184/3309/3313/10525/10525/3376/3434/3484/55272/11015/8570/3799/27257/25804/10797/23517/64859/4800/4801/55651/9221…	ALDH18A1/ARFGAP1/ASNS/ATF3/ATF4/ATF6/ATP6V0D1/BAG3/BANF1/CALR/CCL2/CEBPB/CEBPG/CHAC1/CKS1B/CNOT2/CNOT4/CNOT6/CXXC1/DCP1A/DCP2/DCTN1/DDIT4/DDX10/DKC1/DNAJA4/DNAJB9/DNAJC3/EDC4/EDEM1/EEF2/EIF2AK3/EIF2S1/EIF4A1/EIF4A2/EIF4A3/EIF4E/EIF4EBP1/EIF4G1/ERN1/ERO1A/EXOC2/EXOSC1/EXOSC10/EXOSC2/EXOSC4/EXOSC5/EXOSC9/FKBP14/FUS/GEMIN4/GOSR2/H2AX/HERPUD1/HSP90B1/HSPA5/HSPA9/HYOU1/HYOU1/IARS1/IFIT1/IGFBP1/IMP3/KD…
PROTEIN SECRETION	0.281507	0.0638073	8.41368	2.41402e-16	4.02336e-15	26.1766	Genes involved in protein secretion pathway.	19/102/81611/164/163/1173/1175/8546/1176/372/375/26286/10565/10564/27236/476/525/51606/538/10282/664/858/967/1182/1203/1211/1213/22796/1315/9276/11316/1075/10059/23033/667/1956/51614/2581/8729/2717/2778/2803/9570/3382/3482/23095/3875/3920/3998/4074/5594/23041/8775/8774/4952/5066/5538/51552/57403/5862/5868/9367/11079/6197/9522/10067/10067/9805/9554/9871/22872/259230/6456/8773/6643/6647/8082/8027/2…	ABCA1/ADAM10/ANP32E/AP1G1/AP2B1/AP2M1/AP2S1/AP3B1/AP3S1/ARCN1/ARF1/ARFGAP3/ARFGEF1/ARFGEF2/ARFIP1/ATP1A1/ATP6V1B1/ATP6V1H/ATP7A/BET1/BNIP3/CAV2/CD63/CLCN3/CLN5/CLTA/CLTC/COG2/COPB1/COPB2/COPE/CTSC/DNM1L/DOP1A/DST/EGFR/ERGIC3/GALC/GBF1/GLA/GNAS/GOLGA4/GOSR2/ICA1/IGF2R/KIF1B/KRT18/LAMP2/LMAN1/M6PR/MAPK1/MON2/NAPA/NAPG/OCRL/PAM/PPT1/RAB14/RAB22A/RAB2A/RAB5A/RAB9A/RER1/RPS6KA3/SCAMP1/SCAMP3/SCAMP3/SC…
EPITHELIAL MESENCHYMAL TRANSITION	-0.254845	0.0660132	-6.89061	1.28744e-11	7.15242e-11	15.4981	Genes defining epithelial-mesenchymal transition, as in wound healing, fibrosis and metastasis.	25890/59/8038/290/333/374/10409/627/633/649/23705/800/813/10486/822/3491/1490/960/966/1009/1000/1004/1301/1303/1307/1277/1278/1281/1282/1284/1289/1290/50509/1292/1293/1294/1296/79709/1311/1314/9244/115908/2919/6387/6372/3576/1601/1634/22943/1809/667/1893/1842/10085/30008/2006/2014/2026/2191/355/2192/2199/10516/2200/2201/10979/2247/2316/2331/2335/2303/11167/10272/2517/8325/1647/4616/2619/2669/2697…	ABI3BP/ACTA2/ADAM12/ANPEP/APLP1/AREG/BASP1/BDNF/BGN/BMP1/CADM1/CALD1/CALU/CAP2/CAPG/CCN1/CCN2/CD44/CD59/CDH11/CDH2/CDH6/COL11A1/COL12A1/COL16A1/COL1A1/COL1A2/COL3A1/COL4A1/COL4A2/COL5A1/COL5A2/COL5A3/COL6A2/COL6A3/COL7A1/COL8A2/COLGALT1/COMP/COPA/CRLF1/CTHRC1/CXCL1/CXCL12/CXCL6/CXCL8/DAB2/DCN/DKK1/DPYSL3/DST/ECM1/ECM2/EDIL3/EFEMP2/ELN/EMP3/ENO2/FAP/FAS/FBLN1/FBLN2/FBLN5/FBN1/FBN2/FERMT2/FGF2/FLNA…
MTORC1 SIGNALING	0.247004	-0.0450818	8.79551	1.20652e-17	3.01631e-16	29.1258	Genes up-regulated through activation of mTORC1 complex.	10061/31/31/47/2181/10097/10096/120/79602/79602/205/226/81873/440/488/516/51382/6790/586/8553/7832/699/27101/811/821/821/899/900/908/928/993/1026/5199/10987/11151/1491/1075/7852/80777/1595/27071/1649/54541/10212/1718/1717/1719/10682/9695/9521/112399/8894/60481/79071/2023/2058/30001/2107/3992/9415/2232/10875/2286/2539/2597/2632/2729/23062/2717/2745/8833/2805/2821/2821/2932/2936/2965/2965/3099/3145…	ABCF2/ACACA/ACACA/ACLY/ACSL3/ACTR2/ACTR3/ADD3/ADIPOR2/ADIPOR2/AK4/ALDOA/ARPC5L/ASNS/ATP2A2/ATP5MC1/ATP6V1D/AURKA/BCAT1/BHLHE40/BTG2/BUB1/CACYBP/CALR/CANX/CANX/CCNF/CCNG1/CCT6A/CD9/CDC25A/CDKN1A/CFP/COPS5/CORO1A/CTH/CTSC/CXCR4/CYB5B/CYP51A1/DAPP1/DDIT3/DDIT4/DDX39A/DHCR24/DHCR7/DHFR/EBP/EDEM1/EEF1E1/EGLN3/EIF2S2/ELOVL5/ELOVL6/ENO1/EPRS1/ERO1A/ETF1/FADS1/FADS2/FDXR/FGL2/FKBP2/G6PD/GAPDH/GBE1/GCLC/G…
MYC TARGETS V1	0.239492	-0.104644	6.62088	7.34491e-11	2.82496e-10	13.7969	A subgroup of genes regulated by MYC - version 1 (v1).	6059/52/7965/1176/328/9184/708/790/821/821/11335/890/10576/7203/10575/22948/10574/991/8318/1017/1019/1207/7555/10987/9377/1478/1503/8454/1537/8886/9188/7913/1665/1854/1933/1933/1964/1965/8894/8662/8664/8669/1973/1977/1982/7458/7458/2058/2079/2107/23016/23196/2091/2091/10146/2739/26354/2806/2935/3015/3066/51020/3068/3178/3181/220988/3183/3184/10236/10236/3192/3251/3326/3329/3336/3376/3475/3608/361…	ABCE1/ACP1/AIMP2/AP3S1/APEX1/BUB3/C1QBP/CAD/CANX/CANX/CBX3/CCNA2/CCT2/CCT3/CCT4/CCT5/CCT7/CDC20/CDC45/CDK2/CDK4/CLNS1A/CNBP/COPS5/COX5A/CSTF2/CTPS1/CUL1/CYC1/DDX18/DDX21/DEK/DHX15/DUT/EEF1B2/EEF1B2/EIF1AX/EIF2S1/EIF2S2/EIF3B/EIF3D/EIF3J/EIF4A1/EIF4E/EIF4G2/EIF4H/EIF4H/EPRS1/ERH/ETF1/EXOSC7/FAM120A/FBL/FBL/G3BP1/GLO1/GNL3/GOT2/GSPT1/H2AZ1/HDAC2/HDDC2/HDGF/HNRNPA1/HNRNPA2B1/HNRNPA3/HNRNPC/HNRNPD/HN…
MYC TARGETS V2	0.231165	-0.0772375	5.30021	1.5738e-07	4.62883e-07	6.34608	A subgroup of genes regulated by MYC - version 2 (v2).	7965/705/11335/1019/79077/8886/1844/56915/2193/26354/83743/3099/3329/3336/92856/79711/79711/81887/9064/4173/4174/10199/51154/10514/4609/29078/51388/79050/79050/9221/51491/4839/10528/4869/5036/23481/5245/5347/10733/56342/23082/10196/80324/10244/10171/23223/9136/6573/3177/6652/6723/6832/9238/6949/64216/27346/7374/27340/23160/54663	AIMP2/BYSL/CBX3/CDK4/DCTPP1/DDX18/DUSP2/EXOSC5/FARSA/GNL3/GRWD1/HK2/HSPD1/HSPE1/IMP4/IPO4/IPO4/LAS1L/MAP3K6/MCM4/MCM5/MPHOSPH10/MRTO4/MYBBP1A/MYC/NDUFAF4/NIP7/NOC4L/NOC4L/NOLC1/NOP16/NOP2/NOP56/NPM1/PA2G4/PES1/PHB/PLK1/PLK4/PPAN/PPRC1/PRMT3/PUS1/RABEPK/RCL1/RRP12/RRP9/SLC19A1/SLC29A2/SORD/SRM/SUPV3L1/TBRG4/TCOF1/TFB2M/TMEM97/UNG/UTP20/WDR43/WDR74
ANDROGEN RESPONSE	0.220234	0.135183	6.98054	7.11271e-12	5.08051e-11	16.0783	Genes defining response to androgens.	10257/11057/2181/87/9510/11047/9590/207/220/56172/10513/84159/563/567/567/2683/658/10645/595/896/8555/1021/55839/1622/1718/4189/2005/22936/60481/3992/2289/2773/23171/2936/2982/3005/8916/8916/3156/3157/9455/3248/51171/3422/8821/3638/10788/3685/3817/354/3880/3856/3977/3998/4094/4117/9053/10461/10627/8031/10397/55768/4824/5036/10611/5238/8554/8611/56937/2185/11099/5867/6197/23223/6303/6319/9871/6414…	ABCC4/ABHD2/ACSL3/ACTN1/ADAMTS1/ADRM1/AKAP12/AKT1/ALDH1A3/ANKH/APPBP2/ARID5B/AZGP1/B2M/B2M/B4GALT1/BMPR1B/CAMKK2/CCND1/CCND3/CDC14B/CDK6/CENPN/DBI/DHCR24/DNAJB9/ELK4/ELL2/ELOVL5/FADS1/FKBP5/GNAI3/GPD1L/GSR/GUCY1A1/H1-0/HERC3/HERC3/HMGCR/HMGCS1/HOMER2/HPGD/HSD17B14/IDI1/INPP4B/INSIG1/IQGAP2/ITGAV/KLK2/KLK3/KRT19/KRT8/LIFR/LMAN1/MAF/MAK/MAP7/MERTK/MYL12A/NCOA4/NDRG1/NGLY1/NKX3-1/PA2G4/PDLIM5/PGM3/P…
MYOGENESIS	-0.209117	0.0722331	-7.5658	1.2827e-13	1.06892e-12	20.0117	Genes involved in development of skeletal muscle (myogenesis).	3983/43/2180/58/70/88/89/8038/115/165/178/375790/203/208/26287/187/347/351/487/537/573/624/8553/274/8912/786/816/844/845/859/948/1012/1026/1675/1675/1134/1140/1140/1146/1152/1158/1160/1191/1266/1306/1277/1281/1284/1292/1293/1339/1346/1384/1410/8048/1489/23604/6764/1674/1756/1760/1837/10278/1974/2027/2049/2065/2170/2224/2247/2273/2281/2314/2314/4303/10468/5348/2548/11345/4616/2702/2775/2878/2934/1…	ABLIM1/ACHE/ACSL1/ACTA1/ACTC1/ACTN2/ACTN3/ADAM12/ADCY9/AEBP1/AGL/AGRN/AK1/AKT2/ANKRD2/APLNR/APOD/APP/ATP2A1/ATP6AP1/BAG1/BDKRB2/BHLHE40/BIN1/CACNA1H/CACNG1/CAMK2B/CASQ1/CASQ2/CAV3/CD36/CDH13/CDKN1A/CFD/CFD/CHRNA1/CHRNB1/CHRNB1/CHRNG/CKB/CKM/CKMT2/CLU/CNN3/COL15A1/COL1A1/COL3A1/COL4A2/COL6A2/COL6A3/COX6A2/COX7A1/CRAT/CRYAB/CSRP3/CTF1/DAPK2/DENND2B/DES/DMD/DMPK/DTNA/EFS/EIF4A2/ENO3/EPHB3/ERBB3/FABP…
OXIDATIVE PHOSPHORYLATION	0.204842	0.00656441	5.32174	1.40512e-07	4.39099e-07	6.45553	Genes encoding proteins involved in oxidative phosphorylation.	22/30/10449/34/36/37/38/50/10939/9131/211/4329/481/498/506/509/513/514/516/517/518/521/9551/10632/515/10476/522/539/537/533/527/8992/528/51382/529/9296/9550/51606/581/593/56898/840/1352/1353/1355/10063/1327/9377/1329/1337/1340/1345/1347/9167/1349/1350/1351/1374/1431/1528/1727/1537/54205/1666/1737/1738/1743/1891/1891/1892/1632/2108/2109/2110/2230/2271/2395/2746/2806/2821/2821/2879/80273/3030/3032/…	ABCB7/ACAA1/ACAA2/ACADM/ACADSB/ACADVL/ACAT1/ACO2/AFG3L2/AIFM1/ALAS1/ALDH6A1/ATP1B1/ATP5F1A/ATP5F1B/ATP5F1C/ATP5F1D/ATP5F1E/ATP5MC1/ATP5MC2/ATP5MC3/ATP5ME/ATP5MF/ATP5MG/ATP5PB/ATP5PD/ATP5PF/ATP5PO/ATP6AP1/ATP6V0B/ATP6V0C/ATP6V0E1/ATP6V1C1/ATP6V1D/ATP6V1E1/ATP6V1F/ATP6V1G1/ATP6V1H/BAX/BCKDHA/BDH2/CASP7/COX10/COX11/COX15/COX17/COX4I1/COX5A/COX5B/COX6A1/COX6B1/COX6C/COX7A2/COX7A2L/COX7B/COX7C/COX8A/C…
FATTY ACID METABOLISM	0.180133	0.0920863	6.82341	1.99749e-11	9.07951e-11	15.0687	Genes encoding proteins involved in metabolism of fatty acids.	51166/30/10449/33/34/35/37/39/50/10965/10005/51/2180/2182/51703/6296/84532/126/131/79602/79602/158/210/216/218/224/223/226/8639/328/364/549/594/644/658/670/760/762/765/873/874/912/948/1056/1149/1371/1374/1376/1384/1429/1543/1579/284541/728294/1666/1718/1738/1743/1891/1891/1892/1632/10455/1962/60481/2026/2027/2052/10961/2110/2168/2169/2194/2271/2326/50486/23710/2572/26330/2639/2752/2819/2820/9380/…	AADAT/ACAA1/ACAA2/ACADL/ACADM/ACADS/ACADVL/ACAT2/ACO2/ACOT2/ACOT8/ACOX1/ACSL1/ACSL4/ACSL5/ACSM3/ACSS1/ADH1C/ADH7/ADIPOR2/ADIPOR2/ADSL/ALAD/ALDH1A1/ALDH3A1/ALDH3A2/ALDH9A1/ALDOA/AOC3/APEX1/AQP7/AUH/BCKDHB/BLVRA/BMPR1B/BPHL/CA2/CA4/CA6/CBR1/CBR3/CD1D/CD36/CEL/CIDEA/CPOX/CPT1A/CPT2/CRAT/CRYZ/CYP1A1/CYP4A11/CYP4A22/D2HGDH/DECR1/DHCR24/DLD/DLST/ECH1/ECH1/ECHS1/ECI1/ECI2/EHHADH/ELOVL5/ENO2/ENO3/EPHX1/E…
APICAL SURFACE	-0.17634	0.073227	-6.62726	7.0535e-11	2.82496e-10	13.8365	Genes encoding proteins over-represented on the apical surface of epithelial cells, e.g., important for cell polarity (apical area).	102/79602/79602/84632/9465/351/50617/5205/2683/672/11126/9696/202/6376/131566/1946/2050/2319/2619/2625/51738/2947/3315/3560/3561/4067/27076/4118/266727/23054/22854/255738/5314/5329/51458/146760/80274/357/116085/6517/6517/142680/8406/55959/7070/51754	ADAM10/ADIPOR2/ADIPOR2/AFAP1L2/AKAP7/APP/ATP6V0A4/ATP8B1/B4GALT1/BRCA1/CD160/CROCC/CRYBG1/CX3CL1/DCBLD2/EFNA5/EPHB4/FLOT2/GAS1/GATA3/GHRL/GSTM3/HSPB1/IL2RB/IL2RG/LYN/LYPD3/MAL/MDGA1/NCOA6/NTNG1/PCSK9/PKHD1/PLAUR/RHCG/RTN4RL1/SCUBE1/SHROOM2/SLC22A12/SLC2A4/SLC2A4/SLC34A3/SRPX/SULF2/THY1/TMEM8B
PEROXISOME	0.170171	0.0689922	7.77851	2.79343e-14	2.79343e-13	21.5073	Genes encoding components of peroxisome.	5243/5244/23457/10057/6833/215/225/5825/30/10005/51/2180/2182/51703/213/216/223/6310/8915/774/23705/847/1022/1022/1056/54982/2055/2055/7555/1381/1382/1384/1487/1503/1718/9249/1733/1742/1891/1891/10455/1962/60481/2053/2067/2071/2100/2172/3992/2224/51024/8443/373156/51179/3155/3265/3265/3291/51170/3295/80270/3416/3417/3418/3422/51015/9270/83752/23417/4436/9961/8856/390916/26986/8800/8799/5194/5195/…	ABCB1/ABCB4/ABCB9/ABCC5/ABCC8/ABCD1/ABCD2/ABCD3/ACAA1/ACOT8/ACOX1/ACSL1/ACSL4/ACSL5/ALB/ALDH1A1/ALDH9A1/ATXN1/BCL10/CACNA1B/CADM1/CAT/CDK7/CDK7/CEL/CLN6/CLN8/CLN8/CNBP/CRABP1/CRABP2/CRAT/CTBP1/CTPS1/DHCR24/DHRS3/DIO1/DLG4/ECH1/ECH1/ECI2/EHHADH/ELOVL5/EPHX2/ERCC1/ERCC3/ESR2/FABP6/FADS1/FDPS/FIS1/GNPAT/GSTK1/HAO2/HMGCL/HRAS/HRAS/HSD11B2/HSD17B11/HSD17B4/HSD3B7/IDE/IDH1/IDH2/IDI1/ISOC1/ITGB1BP1/LONP…
PI3K AKT MTOR SIGNALING	0.16834	0.0318986	8.07706	3.10657e-15	3.88322e-14	23.6646	Genes up-regulated by activation of the PI3K/AKT/mTOR pathway.	31/31/10097/10096/108/207/84335/1173/375/396/10094/466/51719/81617/811/814/983/1017/1019/1026/1027/1072/1213/1460/1460/1460/1460/1460/1460/1460/1460/7852/27071/1649/1845/1869/51295/1956/1977/356/8822/27006/2251/9630/2792/2885/156/2932/3265/3265/7184/3561/3565/51135/3709/3932/5606/5608/6885/5594/5602/5599/5601/79109/8569/2872/4615/4690/4793/4793/4803/10392/10298/5163/5216/8503/200576/5300/5308/815…	ACACA/ACACA/ACTR2/ACTR3/ADCY2/AKT1/AKT1S1/AP2M1/ARF1/ARHGDIA/ARPC3/ATF1/CAB39/CAB39L/CALR/CAMK4/CDK1/CDK2/CDK4/CDKN1A/CDKN1B/CFL1/CLTC/CSNK2B/CSNK2B/CSNK2B/CSNK2B/CSNK2B/CSNK2B/CSNK2B/CSNK2B/CXCR4/DAPP1/DDIT3/DUSP3/E2F1/ECSIT/EGFR/EIF4E/FASLG/FGF17/FGF22/FGF6/GNA14/GNGT1/GRB2/GRK2/GSK3B/HRAS/HRAS/HSP90B1/IL2RG/IL4/IRAK4/ITPR2/LCK/MAP2K3/MAP2K6/MAP3K7/MAPK1/MAPK10/MAPK8/MAPK9/MAPKAP1/MKNK1/MKNK2/M…
INFLAMMATORY RESPONSE	-0.165215	-0.0187345	-5.03168	6.25866e-07	1.49016e-06	5.01559	Genes defining inflammatory response.	19/10006/91/92/2015/133/136/11047/196/187/366/488/490/27032/558/623/7439/684/7832/719/728/10203/6361/6347/6364/6367/6369/6352/6352/6354/1236/9034/929/958/962/1604/969/970/3732/1026/9435/23601/1240/1435/1440/1441/6376/3627/6373/6372/3576/4283/10663/1536/131566/10148/1906/5610/2014/2069/2152/2867/2357/7855/2550/2550/2550/2550/2550/2550/2550/2643/2769/2773/2811/2719/29933/1880/3037/1839/3091/3249/32…	ABCA1/ABI1/ACVR1B/ACVR2A/ADGRE1/ADM/ADORA2B/ADRM1/AHR/APLNR/AQP9/ATP2A2/ATP2B1/ATP2C1/AXL/BDKRB1/BEST1/BST2/BTG2/C3AR1/C5AR1/CALCRL/CCL17/CCL2/CCL20/CCL22/CCL24/CCL5/CCL5/CCL7/CCR7/CCRL2/CD14/CD40/CD48/CD55/CD69/CD70/CD82/CDKN1A/CHST2/CLEC5A/CMKLR1/CSF1/CSF3/CSF3R/CX3CL1/CXCL10/CXCL11/CXCL6/CXCL8/CXCL9/CXCR6/CYBB/DCBLD2/EBI3/EDN1/EIF2AK2/EMP3/EREG/F3/FFAR2/FPR1/FZD5/GABBR1/GABBR1/GABBR1/GABBR1/GA…
TNFA SIGNALING VIA NFKB	-0.146202	-0.0068853	-4.55068	6.35335e-06	1.13453e-05	2.7933	Genes regulated by NF-kB in response to TNF [GeneID=7124].	19/57007/374/467/490/2683/9334/597/602/604/8553/329/330/650/694/7832/10950/10950/6347/6364/6351/6351/6351/6352/6352/3491/595/57018/9034/960/969/941/9308/1026/1051/1052/8837/23529/1435/1437/2919/3627/6373/2920/2921/6372/23586/23258/11080/55332/1843/1844/1846/1847/1906/1942/1958/1959/1960/10938/10209/2114/2150/2152/24147/2353/2354/8061/2355/2526/50486/1647/4616/2643/2669/9945/1880/1839/3280/3383/23…	ABCA1/ACKR3/AREG/ATF3/ATP2B1/B4GALT1/B4GALT5/BCL2A1/BCL3/BCL6/BHLHE40/BIRC2/BIRC3/BMP2/BTG1/BTG2/BTG3/BTG3/CCL2/CCL20/CCL4/CCL4/CCL4/CCL5/CCL5/CCN1/CCND1/CCNL1/CCRL2/CD44/CD69/CD80/CD83/CDKN1A/CEBPB/CEBPD/CFLAR/CLCF1/CSF1/CSF2/CXCL1/CXCL10/CXCL11/CXCL2/CXCL3/CXCL6/DDX58/DENND5A/DNAJB4/DRAM1/DUSP1/DUSP2/DUSP4/DUSP5/EDN1/EFNA1/EGR1/EGR2/EGR3/EHD1/EIF1/ETS2/F2RL1/F3/FJX1/FOS/FOSB/FOSL1/FOSL2/FUT4/G0…
G2M CHECKPOINT	0.143519	-0.205986	4.67094	3.62681e-06	7.25362e-06	3.32935	Genes involved in the G2/M checkpoint, as in progression through the cell division cycle.	25/262/5926/22809/546/6790/9212/580/602/332/675/699/9184/9994/9994/10951/890/9133/595/899/904/991/993/994/996/8318/990/8317/983/1019/1027/1031/1033/1058/1062/1063/10036/1111/5119/1163/1164/10664/8454/8452/8451/8065/10926/10212/1736/1756/1810/1841/1869/1870/1870/1871/1874/1946/1950/9700/2130/9156/2146/2176/26271/1112/10146/51659/2935/3014/3015/94239/85236/3091/7290/3159/3149/3151/3161/3184/3192/32…	ABL1/AMD1/ARID4A/ATF5/ATRX/AURKA/AURKB/BARD1/BCL3/BIRC5/BRCA2/BUB1/BUB3/CASP8AP2/CASP8AP2/CBX1/CCNA2/CCNB2/CCND1/CCNF/CCNT1/CDC20/CDC25A/CDC25B/CDC27/CDC45/CDC6/CDC7/CDK1/CDK4/CDKN1B/CDKN2C/CDKN3/CENPA/CENPE/CENPF/CHAF1A/CHEK1/CHMP1A/CKS1B/CKS2/CTCF/CUL1/CUL3/CUL4A/CUL5/DBF4/DDX39A/DKC1/DMD/DR1/DTYMK/E2F1/E2F2/E2F2/E2F3/E2F4/EFNA5/EGF/ESPL1/EWSR1/EXO1/EZH2/FANCC/FBXO5/FOXN3/G3BP1/GINS2/GSPT1/H2AX…
DNA REPAIR	0.141837	-0.0199639	5.15062	3.42161e-07	9.00423e-07	5.59704	Genes involved in DNA repair.	8086/100/112/11047/192670/203/50808/10189/353/23204/4059/10134/552900/55290/124583/10309/978/1069/10978/129607/10063/1479/1603/51164/1642/1643/54487/1716/1854/8721/10289/8178/6924/2067/2068/2071/2072/2073/1161/2237/51292/51292/2879/1687/2958/2959/2962/2965/2965/2967/404672/9328/2987/3059/3251/3615/3704/3978/25874/4350/64976/22916/25920/51497/7936/7936/7936/7936/7936/7936/4799/4830/4832/4833/4882/…	AAAS/ADA/ADCY6/ADRM1/AGO4/AK1/AK3/ALYREF/APRT/ARL6IP1/BCAM/BCAP31/BOLA2/BRF2/CANT1/CCNO/CDA/CETN2/CLP1/CMPK2/COX17/CSTF3/DAD1/DCTN4/DDB1/DDB2/DGCR8/DGUOK/DUT/EDF1/EIF1B/ELL/ELOA/ERCC1/ERCC2/ERCC3/ERCC4/ERCC5/ERCC8/FEN1/GMPR2/GMPR2/GPX4/GSDME/GTF2A2/GTF2B/GTF2F1/GTF2H1/GTF2H1/GTF2H3/GTF2H5/GTF3C5/GUK1/HCLS1/HPRT1/IMPDH2/ITPA/LIG1/MPC2/MPG/MRPL40/NCBP2/NELFB/NELFCD/NELFE/NELFE/NELFE/NELFE/NELFE/NEL…
CHOLESTEROL HOMEOSTASIS	0.135215	0.038339	5.42678	8.03696e-08	2.67899e-07	6.99527	Genes involved in cholesterol homeostasis.	20/39/55902/71/127/214/230/118429/312/308/467/22809/6311/552/875/928/1119/1191/132864/1499/58191/1595/1717/10682/1891/1891/54206/23474/2171/9415/2194/26270/2222/2222/2224/2731/2770/493869/2946/2990/3156/3157/51478/3422/182/3949/3958/5641/4023/4047/4047/114569/4597/4598/4783/116496/50814/5833/5165/5329/5359/10654/10957/5468/6282/6309/6319/7869/6713/6721/134429/6811/7108/27346/51330/94241/57761	ABCA2/ACAT2/ACSS2/ACTG1/ADH4/ALCAM/ALDOC/ANTXR2/ANXA13/ANXA5/ATF3/ATF5/ATXN2/AVPR1A/CBS/CD9/CHKA/CLU/CPEB2/CTNNB1/CXCL16/CYP51A1/DHCR7/EBP/ECH1/ECH1/ERRFI1/ETHE1/FABP5/FADS2/FASN/FBXO6/FDFT1/FDFT1/FDPS/GLDC/GNAI1/GPX8/GSTM2/GUSB/HMGCR/HMGCS1/HSD17B7/IDI1/JAG1/LDLR/LGALS3/LGMN/LPL/LSS/LSS/MAL2/MVD/MVK/NFIL3/NIBAN1/NSDHL/PCYT2/PDK3/PLAUR/PLSCR1/PMVK/PNRC1/PPARG/S100A11/SC5D/SCD/SEMA3B/SQLE/SREBF2/S…
UV RESPONSE DN	-0.135212	-0.0502302	-4.50755	7.74448e-06	1.33526e-05	2.60424	Genes down-regulated in response to ultraviolet (UV) radiation.	4363/4363/92/120/23266/136/55109/10000/10000/273/302/307/323/23229/490/493/27032/8455/546/6310/594/627/8553/657/773/10486/857/3491/8476/8621/1027/50937/10659/10370/1301/1277/1278/1281/1290/1601/1628/23576/10395/10395/1739/27109/1843/1859/2202/2064/2152/10516/2274/2534/2535/2650/2697/2869/3037/3382/3397/3480/3488/8821/3638/3667/3690/8997/3778/3815/3915/3949/1902/4052/9863/4131/5607/1432/4233/11343…	ABCC1/ABCC1/ACVR2A/ADD3/ADGRL2/ADORA2B/AGGF1/AKT3/AKT3/AMPH/ANXA2/ANXA4/APBB2/ARHGEF9/ATP2B1/ATP2B4/ATP2C1/ATRN/ATRX/ATXN1/BCKDHB/BDNF/BHLHE40/BMPR1A/CACNA1A/CAP2/CAV1/CCN1/CDC42BPA/CDK13/CDKN1B/CDON/CELF2/CITED2/COL11A1/COL1A1/COL1A2/COL3A1/COL5A2/DAB2/DBP/DDAH1/DLC1/DLC1/DLG1/DMAC2L/DUSP1/DYRK1A/EFEMP1/ERBB2/F3/FBLN5/FHL2/FYN/FZD2/GCNT1/GJA1/GRK5/HAS2/ICA1/ID1/IGF1R/IGFBP5/INPP4B/INSIG1/IRS1/IT…
IL6 JAK STAT3 SIGNALING	-0.132418	0.00792207	-4.28187	2.12531e-05	3.54218e-05	1.64269	Genes up-regulated by IL6 [GeneID=3569] via STAT3 [GeneID=6774], e.g., during acute phase response.	2/91/94/578/867/6354/1230/929/948/952/960/928/1271/64109/1435/1437/1438/1439/1441/2919/3627/6373/10563/2921/4283/1791/10148/355/2885/10456/3162/3454/3459/3460/3460/3588/3594/3597/3601/23765/55540/8809/3553/3554/7850/3559/3561/3563/3566/3569/3572/3574/3581/83729/3659/10379/10379/3676/3690/3725/3953/4050/4050/4050/4050/4050/4050/4050/4050/4055/1326/4615/9180/56034/5196/23533/5292/5320/5770/5781/577…	A2M/ACVR1B/ACVRL1/BAK1/CBL/CCL7/CCR1/CD14/CD36/CD38/CD44/CD9/CNTFR/CRLF2/CSF1/CSF2/CSF2RA/CSF2RB/CSF3R/CXCL1/CXCL10/CXCL11/CXCL13/CXCL3/CXCL9/DNTT/EBI3/FAS/GRB2/HAX1/HMOX1/IFNAR1/IFNGR1/IFNGR2/IFNGR2/IL10RB/IL12RB1/IL13RA1/IL15RA/IL17RA/IL17RB/IL18R1/IL1B/IL1R1/IL1R2/IL2RA/IL2RG/IL3RA/IL4R/IL6/IL6ST/IL7/IL9R/INHBE/IRF1/IRF9/IRF9/ITGA4/ITGB3/JUN/LEPR/LTB/LTB/LTB/LTB/LTB/LTB/LTB/LTB/LTBR/MAP3K8/MYD…
KRAS SIGNALING UP	-0.129609	0.0102983	-4.90818	1.15665e-06	2.62876e-06	4.42517	Genes up-regulated by KRAS activation.	5243/1636/6868/101/27299/25960/64123/9590/208/8854/220/9949/51129/56172/55107/11199/347/383/83734/23080/330/650/669/22903/685/719/760/81617/867/84869/57332/6364/894/54462/951/81602/629/629/629/629/629/629/629/3075/3080/1149/50856/1240/1363/54677/1437/1438/1520/3627/7852/131566/23268/1794/1848/2012/2022/23136/2048/2069/30001/2113/2115/2118/2119/7813/2162/2150/26272/2207/2254/2324/2517/50486/2556/1…	ABCB1/ACE/ADAM17/ADAM8/ADAMDEC1/ADGRA2/ADGRL4/AKAP12/AKT2/ALDH1A2/ALDH1A3/AMMECR1/ANGPTL4/ANKH/ANO1/ANXA10/APOD/ARG1/ATG10/AVL9/BIRC3/BMP2/BPGM/BTBD3/BTC/C3AR1/CA2/CAB39L/CBL/CBR4/CBX8/CCL20/CCND2/CCSER2/CD37/CDADC1/CFB/CFB/CFB/CFB/CFB/CFB/CFB/CFH/CFHR2/CIDEA/CLEC4A/CMKLR1/CPE/CROT/CSF2/CSF2RA/CTSS/CXCL10/CXCR4/DCBLD2/DNMBP/DOCK2/DUSP6/EMP1/ENG/EPB41L3/EPHB2/EREG/ERO1A/ETS1/ETV1/ETV4/ETV5/EVI5/F1…
ADIPOGENESIS	0.126495	0.0914188	5.2581	1.96216e-07	5.45044e-07	6.13323	Genes up-regulated during adipocyte differentiation (adipogenesis).	19/11194/10449/33/34/35/47/50/51/112/149685/9370/79602/79602/56894/9131/204/217/226/284/51129/334/348/369/10124/64225/483/539/11176/593/23786/604/718/847/284119/8436/901/977/9936/948/1031/400916/400916/400916/1147/1149/134147/51727/1306/1282/51805/84274/57017/1337/1349/1351/1376/1384/1431/1537/1580/1629/1652/1652/1666/8694/8694/8694/1717/51635/25979/1737/1738/4189/29103/128338/1891/1891/1892/8417…	ABCA1/ABCB8/ACAA2/ACADL/ACADM/ACADS/ACLY/ACO2/ACOX1/ADCY6/ADIG/ADIPOQ/ADIPOR2/ADIPOR2/AGPAT3/AIFM1/AK2/ALDH2/ALDOA/ANGPT1/ANGPTL4/APLP2/APOE/ARAF/ARL4A/ATL2/ATP1B3/ATP5PO/BAZ2A/BCKDHA/BCL2L13/BCL6/C3/CAT/CAVIN1/CAVIN2/CCNG2/CD151/CD302/CD36/CDKN2C/CHCHD10/CHCHD10/CHCHD10/CHUK/CIDEA/CMBL/CMPK1/COL15A1/COL4A1/COQ3/COQ5/COQ9/COX6A1/COX7B/COX8A/CPT2/CRAT/CS/CYC1/CYP4B1/DBT/DDT/DDT/DECR1/DGAT1/DGAT1/D…
GLYCOLYSIS	0.119356	-0.0513128	5.73121	1.51018e-08	5.3935e-08	8.61393	Genes encoding proteins involved in glycolysis and gluconeogenesis.	10058/136/178/375790/50808/205/10327/501/223/226/229/56052/283/51129/55139/10776/9048/6790/126792/27087/26229/10331/2683/8704/8702/11285/638/10380/8912/726/726/726/839/960/983/1058/79586/54480/8534/55501/9435/10164/4166/10370/1365/9080/54982/22796/1289/9276/1491/7852/1528/1634/54541/55635/1738/10570/1824/11319/1944/1956/112399/1999/2023/2026/30001/2131/2132/26355/8789/2288/2530/2539/9514/2582/258…	ABCB6/ADORA2B/AGL/AGRN/AK3/AK4/AKR1A1/ALDH7A1/ALDH9A1/ALDOA/ALDOB/ALG1/ANG/ANGPTL4/ANKZF1/ARPP19/ARTN/AURKA/B3GALT6/B3GAT1/B3GAT3/B3GNT3/B4GALT1/B4GALT2/B4GALT4/B4GALT7/BIK/BPNT1/CACNA1H/CAPN5/CAPN5/CAPN5/CASP6/CD44/CDK1/CENPA/CHPF/CHPF2/CHST1/CHST12/CHST2/CHST4/CHST6/CITED2/CLDN3/CLDN9/CLN6/COG2/COL5A1/COPB2/CTH/CXCR4/CYB5A/DCN/DDIT4/DEPDC1/DLD/DPYSL4/DSC2/ECD/EFNA3/EGFR/EGLN3/ELF3/ENO1/ENO2/ERO…
HEME METABOLISM	0.109809	-0.0396003	6.85254	1.65193e-11	8.25964e-11	15.2544	Genes involved in metabolism of heme (a cofactor consisting of iron and porphyrin) and erythroblast differentiation.	10058/9429/2532/54/23305/118/119/51094/56895/51327/210/212/10840/4329/286/360/23365/23568/440/115201/535/571/4059/644/645/55589/665/669/682/7832/8945/718/759/760/831/847/25901/896/996/1039/9541/1182/1193/1371/84809/1497/1508/1508/1510/23002/79269/80344/80344/54165/2039/1870/1870/27102/22936/23052/2035/2038/2057/114625/2145/55030/25793/26268/2235/64122/55810/2309/10841/10841/26130/2623/2729/2730/5…	ABCB6/ABCG2/ACKR1/ACP5/ACSL6/ADD1/ADD2/ADIPOR1/AGPAT4/AHSP/ALAD/ALAS2/ALDH1L1/ALDH6A1/ANK1/AQP3/ARHGEF12/ARL2BP/ASNS/ATG4A/ATP6V0A1/BACH1/BCAM/BLVRA/BLVRB/BMP2K/BNIP3L/BPGM/BSG/BTG2/BTRC/C3/CA1/CA2/CAST/CAT/CCDC28A/CCND3/CDC27/CDR2/CIR1/CLCN3/CLIC2/CPOX/CROCCP2/CTNS/CTSB/CTSB/CTSE/DAAM1/DCAF10/DCAF11/DCAF11/DCUN1D1/DMTN/E2F2/E2F2/EIF2AK1/ELL2/ENDOD1/EPB41/EPB42/EPOR/ERMAP/EZH1/FBXO34/FBXO7/FBXO9/…
E2F TARGETS	0.10932	-0.28265	3.53663	0.00043332	0.000619028	-1.19798	Genes encoding cell cycle related targets of E2F transcription factors.	204/81611/25842/55723/55723/29028/6790/9212/580/332/672/675/84312/701/23468/9133/898/9738/991/993/994/83461/55143/983/1019/1026/1027/1029/1031/1033/1062/79019/1111/11200/11113/1163/1164/9125/1434/10664/1503/1633/64858/79077/10212/7913/55635/81624/9787/1786/29980/79075/1854/79733/8726/1965/9700/11340/2146/9837/64785/84296/2935/3014/3015/3070/3159/3148/3149/3161/3184/3364/3609/54556/10527/51155/146…	AK2/ANP32E/ASF1A/ASF1B/ASF1B/ATAD2/AURKA/AURKB/BARD1/BIRC5/BRCA1/BRCA2/BRMS1L/BUB1B/CBX5/CCNB2/CCNE1/CCP110/CDC20/CDC25A/CDC25B/CDCA3/CDCA8/CDK1/CDK4/CDKN1A/CDKN1B/CDKN2A/CDKN2C/CDKN3/CENPE/CENPM/CHEK1/CHEK2/CIT/CKS1B/CKS2/CNOT9/CSE1L/CTCF/CTPS1/DCK/DCLRE1B/DCTPP1/DDX39A/DEK/DEPDC1/DIAPH3/DLGAP5/DNMT1/DONSON/DSCC1/DUT/E2F8/EED/EIF2S1/ESPL1/EXOSC8/EZH2/GINS1/GINS3/GINS4/GSPT1/H2AX/H2AZ1/HELLS/HMGA…
REACTIVE OXYGEN SPECIES PATHWAY	0.108184	-0.058135	4.5887	5.32866e-06	9.86788e-06	2.96135	Genes up-regulated by reactive oxigen species (ROS).	4363/4363/475/847/1032/112398/2068/2242/2512/2539/2729/2730/2745/51022/2878/2879/2936/3087/3163/3163/26034/3726/10542/4046/4046/4155/4257/4353/4482/4482/4700/4700/4700/4700/4700/4710/4720/1728/9943/9124/5214/5052/7001/10549/9588/5621/5524/22904/22904/57466/55829/6647/6648/140809/10494/7295/7296/10587	ABCC1/ABCC1/ATOX1/CAT/CDKN2D/EGLN2/ERCC2/FES/FTL/G6PD/GCLC/GCLM/GLRX/GLRX2/GPX3/GPX4/GSR/HHEX/HMOX2/HMOX2/IPCEF1/JUNB/LAMTOR5/LSP1/LSP1/MBP/MGST1/MPO/MSRA/MSRA/NDUFA6/NDUFA6/NDUFA6/NDUFA6/NDUFA6/NDUFB4/NDUFS2/NQO1/OXSR1/PDLIM1/PFKP/PRDX1/PRDX2/PRDX4/PRDX6/PRNP/PTPA/SBNO2/SBNO2/SCAF4/SELENOS/SOD1/SOD2/SRXN1/STK25/TXN/TXNRD1/TXNRD2
IL2 STAT5 SIGNALING	-0.106848	-0.00418075	-4.68332	3.42092e-06	7.25362e-06	3.38529	Genes up-regulated by STAT5 in response to IL2 stimulation.	5243/8728/177/177/177/177/177/177/177/191/79026/196/214/23600/307/333/10124/10538/55509/596/598/8553/650/659/760/822/825/836/894/896/898/1233/960/962/974/975/9308/942/56990/990/64866/1028/1028/1154/10970/1690/1291/1435/1437/8530/1493/1522/3627/23191/23191/23191/28960/23258/9249/92749/1893/221143/2012/2027/5167/8320/254013/2118/2151/2184/285172/10875/2323/5045/23710/4616/130589/2623/115361/152007/…	ABCB1/ADAM19/AGER/AGER/AGER/AGER/AGER/AGER/AGER/AHCY/AHNAK/AHR/ALCAM/AMACR/ANXA4/APLP1/ARL4A/BATF/BATF3/BCL2/BCL2L1/BHLHE40/BMP2/BMPR2/CA2/CAPG/CAPN3/CASP3/CCND2/CCND3/CCNE1/CCR4/CD44/CD48/CD79B/CD81/CD83/CD86/CDC42SE2/CDC6/CDCP1/CDKN1C/CDKN1C/CISH/CKAP4/COCH/COL6A1/CSF1/CSF2/CST7/CTLA4/CTSZ/CXCL10/CYFIP1/CYFIP1/CYFIP1/DCPS/DENND5A/DHRS3/DRC1/ECM1/EEF1AKMT1/EMP1/ENO3/ENPP1/EOMES/ETFBKMT/ETV4/F2RL…
KRAS SIGNALING DN	-0.106233	0.00757842	-6.93611	9.5434e-12	5.96462e-11	15.7908	Genes down-regulated by KRAS activation.	8647/8647/64137/70/152/57016/242/258/398/10777/140460/495/525/580/658/676/7832/727/778/786/797/51806/57118/10753/29903/8900/1237/50489/959/941/1014/54901/1952/1146/9435/1158/10686/9073/1208/9746/9746/1271/1280/51226/56997/1358/1360/22849/1585/51302/1630/65989/1838/10913/1906/1907/80303/1950/57089/2044/8823/8823/27006/2261/55277/2488/2593/2668/2811/2813/2842/2827/55890/2895/9328/6927/3291/3351/335…	ABCB11/ABCB11/ABCG4/ACTC1/ADRA2C/AKR1B10/ALOX12B/AMBN/ARHGDIG/ARPP21/ASB7/ATP4A/ATP6V1B1/BARD1/BMPR1B/BRDT/BTG2/C5/CACNA1F/CACNG1/CALCB/CALML5/CAMK1D/CAPN9/CCDC106/CCNA1/CCR8/CD207/CD40LG/CD80/CDH16/CDKAL1/CELSR2/CHRNG/CHST2/CKM/CLDN16/CLDN8/CLPS/CLSTN3/CLSTN3/CNTFR/COL2A1/COPZ2/COQ8A/CPA2/CPB1/CPEB3/CYP11B2/CYP39A1/DCC/DLK2/DTNB/EDAR/EDN1/EDN2/EFHD1/EGF/ENTPD7/EPHA5/FGF16/FGF16/FGF22/FGFR3/FGGY/…
ALLOGRAFT REJECTION	-0.104355	-0.26337	-5.03558	6.13724e-07	1.49016e-06	5.03444	Genes up-regulated during transplant rejection.	16/6059/10006/43/92/207/322/567/567/586/8915/602/672/717/717/717/717/717/717/717/822/9607/6356/6357/6363/6347/6367/6351/6351/6351/6352/6352/6354/894/896/1230/729230/1234/912/914/919/940/915/916/917/920/958/959/961/924/972/973/941/942/925/926/10225/1029/5199/56253/1435/1445/1520/10563/4283/2833/1615/8560/8444/1956/8661/8664/8669/8672/1984/1984/1991/1991/2000/2069/2113/2147/2149/355/356/2213/2268/2…	AARS1/ABCE1/ABI1/ACHE/ACVR2A/AKT1/APBB1/B2M/B2M/BCAT1/BCL10/BCL3/BRCA1/C2/C2/C2/C2/C2/C2/C2/CAPG/CARTPT/CCL11/CCL13/CCL19/CCL2/CCL22/CCL4/CCL4/CCL4/CCL5/CCL5/CCL7/CCND2/CCND3/CCR1/CCR2/CCR5/CD1D/CD2/CD247/CD28/CD3D/CD3E/CD3G/CD4/CD40/CD40LG/CD47/CD7/CD74/CD79A/CD80/CD86/CD8A/CD8B/CD96/CDKN2A/CFP/CRTAM/CSF1/CSK/CTSS/CXCL13/CXCL9/CXCR3/DARS1/DEGS1/DYRK3/EGFR/EIF3A/EIF3D/EIF3J/EIF4G3/EIF5A/EIF5A/ELA…
INTERFERON GAMMA RESPONSE	-0.0932227	-0.198337	-3.83302	0.000138547	0.000203745	-0.130224	Genes up-regulated in response to IFNG [GeneID=3458].	103/80830/84159/10124/26053/567/567/55024/116071/669/684/694/715/715/716/834/836/837/840/841/6347/6352/6352/6354/29126/952/958/969/972/942/1026/629/629/629/629/629/629/629/3075/4261/1240/129607/23070/1439/3627/6373/4283/23586/55601/79132/5610/317649/94240/355/2209/10875/2357/115361/163351/2643/2841/3001/85441/55008/3091/3105/3105/3105/3105/3105/3105/3105/3105/3106/3106/3106/3106/3106/3106/3108/31…	ADAR/APOL6/ARID5B/ARL4A/AUTS2/B2M/B2M/BANK1/BATF2/BPGM/BST2/BTG1/C1R/C1R/C1S/CASP1/CASP3/CASP4/CASP7/CASP8/CCL2/CCL5/CCL5/CCL7/CD274/CD38/CD40/CD69/CD74/CD86/CDKN1A/CFB/CFB/CFB/CFB/CFB/CFB/CFB/CFH/CIITA/CMKLR1/CMPK2/CMTR1/CSF2RB/CXCL10/CXCL11/CXCL9/DDX58/DDX60/DHX58/EIF2AK2/EIF4E3/EPSTI1/FAS/FCGR1A/FGL2/FPR1/GBP4/GBP6/GCH1/GPR18/GZMA/HELZ2/HERC6/HIF1A/HLA-A/HLA-A/HLA-A/HLA-A/HLA-A/HLA-A/HLA-A/HLA…
COMPLEMENT	-0.0914594	-0.0635915	-3.84131	0.00013405	0.000203106	-0.0991921	Genes encoding components of the complement system, which is part of the innate immune system.	88/8754/8754/151/11216/283/308/337/200316/60489/341/475/27154/712/714/715/715/716/717/717/717/717/717/717/717/718/725/735/760/801/808/834/843/836/837/838/840/842/868/6352/6352/948/959/4179/1604/966/978/1012/8851/1051/629/629/629/629/629/629/629/3075/1191/1284/1356/1368/10404/1378/1380/1465/1508/1508/1075/1509/1512/1514/1519/1519/1520/1515/2919/1608/160851/55619/9732/23348/1803/1847/1848/8445/1093…	ACTN2/ADAM9/ADAM9/ADRA2B/AKAP10/ANG/ANXA5/APOA4/APOBEC3F/APOBEC3G/APOC1/ATOX1/BRPF3/C1QA/C1QC/C1R/C1R/C1S/C2/C2/C2/C2/C2/C2/C2/C3/C4BPB/C9/CA2/CALM1/CALM3/CASP1/CASP10/CASP3/CASP4/CASP5/CASP7/CASP9/CBLB/CCL5/CCL5/CD36/CD40LG/CD46/CD55/CD59/CDA/CDH13/CDK5R1/CEBPB/CFB/CFB/CFB/CFB/CFB/CFB/CFB/CFH/CLU/COL4A2/CP/CPM/CPQ/CR1/CR2/CSRP1/CTSB/CTSB/CTSC/CTSD/CTSH/CTSL/CTSO/CTSO/CTSS/CTSV/CXCL1/DGKG/DGKH/DO…
APICAL JUNCTION	-0.0908426	0.011582	-4.09743	4.69157e-05	7.56705e-05	0.891584	Genes encoding components of apical junction complex.	58/60/70/71/72/87/88/89/81/81/8751/8745/8754/8754/11096/147/208/10000/10000/247/268/57463/347902/9459/10109/478/2683/10458/649/253559/57863/794/794/10487/30835/29126/80381/947/942/4267/999/1009/1013/1001/1002/1002/1004/1006/1024/1041/1041/1041/1041/1041/1041/51148/5010/23562/24146/51208/149461/1364/7122/9074/1366/1366/9073/9080/1265/1272/1307/1308/1297/1384/92359/1495/1500/6376/8449/8449/8449/844…	ACTA1/ACTB/ACTC1/ACTG1/ACTG2/ACTN1/ACTN2/ACTN3/ACTN4/ACTN4/ADAM15/ADAM23/ADAM9/ADAM9/ADAMTS5/ADRA1B/AKT2/AKT3/AKT3/ALOX15B/AMH/AMIGO1/AMIGO2/ARHGEF6/ARPC2/ATP1A3/B4GALT1/BAIAP2/BMP1/CADM2/CADM3/CALB2/CALB2/CAP1/CD209/CD274/CD276/CD34/CD86/CD99/CDH1/CDH11/CDH15/CDH3/CDH4/CDH4/CDH6/CDH8/CDK8/CDSN/CDSN/CDSN/CDSN/CDSN/CDSN/CERCAM/CLDN11/CLDN14/CLDN15/CLDN18/CLDN19/CLDN4/CLDN5/CLDN6/CLDN7/CLDN7/CLDN8/…
UV RESPONSE UP	0.0896539	-0.0969782	4.64328	4.13054e-06	7.94334e-06	3.2049	Genes up-regulated in response to ultraviolet (UV) radiation.	5243/30/27161/211/226/262/1175/55937/55937/55937/55937/55937/55937/55937/360/409/440/467/528/9296/578/10018/637/650/682/694/7832/10950/10950/725/760/836/885/896/898/997/988/1017/1028/1028/1030/1036/1054/1119/1138/1181/1212/1267/1280/8804/1515/2920/80777/51706/1543/9188/8694/8694/8694/1742/3301/3337/1875/1968/1983/2026/4072/2052/2237/8817/2288/2326/2353/2354/5045/51083/2643/8836/2744/2878/2907/802…	ABCB1/ACAA1/AGO2/ALAS1/ALDOA/AMD1/AP2S1/APOM/APOM/APOM/APOM/APOM/APOM/APOM/AQP3/ARRB2/ASNS/ATF3/ATP6V1C1/ATP6V1F/BAK1/BCL2L11/BID/BMP2/BSG/BTG1/BTG2/BTG3/BTG3/C4BPB/CA2/CASP3/CCK/CCND3/CCNE1/CDC34/CDC5L/CDK2/CDKN1C/CDKN1C/CDKN2B/CDO1/CEBPG/CHKA/CHRNA5/CLCN2/CLTB/CNP/COL2A1/CREG1/CTSV/CXCL2/CYB5B/CYB5R1/CYP1A1/DDX21/DGAT1/DGAT1/DGAT1/DLG4/DNAJA1/DNAJB1/E2F5/EIF2S3/EIF5/ENO2/EPCAM/EPHX1/FEN1/FGF18/…
COAGULATION	-0.0843832	-0.0254981	-3.9076	0.000102721	0.000160502	0.151414	Genes encoding components of blood coagulation system; also up-regulated in platelets.	2/8309/8754/8754/283/301/335/341/344/345/378/649/712/715/715/716/717/717/717/717/717/717/717/718/731/732/733/735/824/726/726/726/842/928/629/629/629/629/629/629/629/1675/1675/3075/3426/1191/1311/1361/1369/10404/1397/1465/1508/1508/1510/1512/1513/1519/1519/1515/1638/1803/11072/11072/1848/2159/2160/2161/2165/2147/2151/2152/2157/2158/2200/2243/2266/2335/5045/2534/9615/2783/55970/2811/2815/2934/3158/…	A2M/ACOX2/ADAM9/ADAM9/ANG/ANXA1/APOA1/APOC1/APOC2/APOC3/ARF4/BMP1/C1QA/C1R/C1R/C1S/C2/C2/C2/C2/C2/C2/C2/C3/C8A/C8B/C8G/C9/CAPN2/CAPN5/CAPN5/CAPN5/CASP9/CD9/CFB/CFB/CFB/CFB/CFB/CFB/CFB/CFD/CFD/CFH/CFI/CLU/COMP/CPB2/CPN1/CPQ/CRIP2/CSRP1/CTSB/CTSB/CTSE/CTSH/CTSK/CTSO/CTSO/CTSV/DCT/DPP4/DUSP14/DUSP14/DUSP6/F10/F11/F12/F13B/F2/F2RL2/F3/F8/F9/FBN1/FGA/FGG/FN1/FURIN/FYN/GDA/GNB2/GNG12/GP1BA/GP9/GSN/HMGC…
BILE ACID METABOLISM	0.0832272	0.045509	4.6718	3.61217e-06	7.25362e-06	3.33322	Genes involve in metabolism of bile acids and salts.	19/20/21/24/23461/23460/10351/10350/215/225/5825/64137/64241/2180/51703/189/6718/216/64577/223/23600/335/366/367/6310/8424/8412/654/847/9023/54677/1593/51302/10858/1581/9420/1582/1718/1733/1734/114327/2053/3992/9415/2232/2638/2730/27232/8443/373156/26061/54363/51170/3295/8630/3283/80270/3417/3418/3422/51015/10661/3932/3991/83752/23417/4734/4864/8431/9971/8856/4306/83594/10133/196743/55825/5189/88…	ABCA1/ABCA2/ABCA3/ABCA4/ABCA5/ABCA6/ABCA8/ABCA9/ABCD1/ABCD2/ABCD3/ABCG4/ABCG8/ACSL1/ACSL5/AGXT/AKR1D1/ALDH1A1/ALDH8A1/ALDH9A1/AMACR/APOA1/AQP9/AR/ATXN1/BBOX1/BCAR3/BMP6/CAT/CH25H/CROT/CYP27A1/CYP39A1/CYP46A1/CYP7A1/CYP7B1/CYP8B1/DHCR24/DIO1/DIO2/EFHC1/EPHX2/FADS1/FADS2/FDXR/GC/GCLM/GNMT/GNPAT/GSTK1/HACL1/HAO1/HSD17B11/HSD17B4/HSD17B6/HSD3B1/HSD3B7/IDH1/IDH2/IDI1/ISOC1/KLF1/LCK/LIPE/LONP2/MLYCD/NE…
MITOTIC SPINDLE	0.0774768	-0.184651	3.14419	0.00173936	0.00228863	-2.4842	Genes important for mitotic spindle assembly.	10006/25/29/29/29/81/81/11214/7840/57679/54443/324/64411/382/10565/23647/79658/201176/201176/201176/9411/393/394/396/9826/23365/9181/50650/8874/127829/23192/6790/9564/9564/10018/613/274/332/675/699/832/55704/9133/23607/996/998/8476/11135/10435/23580/983/55755/1062/1063/55835/22994/55125/11190/9702/55722/55722/9793/23332/6249/7461/11064/116840/1453/2017/2017/9266/1739/9787/1794/9732/667/1778/14073…	ABI1/ABL1/ABR/ABR/ABR/ACTN4/ACTN4/AKAP13/ALMS1/ALS2/ANLN/APC/ARAP3/ARF6/ARFGEF1/ARFIP2/ARHGAP10/ARHGAP27/ARHGAP27/ARHGAP27/ARHGAP29/ARHGAP4/ARHGAP5/ARHGDIA/ARHGEF11/ARHGEF12/ARHGEF2/ARHGEF3/ARHGEF7/ARL8A/ATG4B/AURKA/BCAR1/BCAR1/BCL2L11/BCR/BIN1/BIRC5/BRCA2/BUB1/CAPZB/CCDC88A/CCNB2/CD2AP/CDC27/CDC42/CDC42BPA/CDC42EP1/CDC42EP2/CDC42EP4/CDK1/CDK5RAP2/CENPE/CENPF/CENPJ/CEP131/CEP192/CEP250/CEP57/CEP7…
HYPOXIA	-0.0701183	-0.0272635	-3.23891	0.00125935	0.00170183	-2.18714	Genes up-regulated in response to low oxygen levels (hypoxia).	57007/133/136/205/9590/226/229/230/272/51129/55139/302/467/538/126792/124872/63827/596/633/8553/665/680/694/771/839/857/284119/112464/3491/1490/8839/901/1026/1027/1028/1028/9435/9469/10370/1289/1356/1466/7852/1634/1649/54541/10570/1837/1843/1907/1942/1944/1956/2023/2026/2027/30001/54206/2113/2131/2152/26355/2203/2353/2355/2309/2548/2584/2597/26330/2632/2645/2651/2651/2745/2817/2719/2239/2821/2821…	ACKR3/ADM/ADORA2B/AK4/AKAP12/ALDOA/ALDOB/ALDOC/AMPD3/ANGPTL4/ANKZF1/ANXA2/ATF3/ATP7A/B3GALT6/B4GALNT2/BCAN/BCL2/BGN/BHLHE40/BNIP3L/BRS3/BTG1/CA12/CASP6/CAV1/CAVIN1/CAVIN3/CCN1/CCN2/CCN5/CCNG2/CDKN1A/CDKN1B/CDKN1C/CDKN1C/CHST2/CHST3/CITED2/COL5A1/CP/CSRP2/CXCR4/DCN/DDIT3/DDIT4/DPYSL4/DTNA/DUSP1/EDN2/EFNA1/EFNA3/EGFR/ENO1/ENO2/ENO3/ERO1A/ERRFI1/ETS1/EXT1/F3/FAM162A/FBP1/FOS/FOSL2/FOXO3/GAA/GALK1/GA…
INTERFERON ALPHA RESPONSE	-0.0697824	-0.159466	-2.36362	0.0183832	0.0213758	-4.60417	Genes up-regulated in response to alpha interferon proteins.	103/567/567/116071/684/716/834/841/9034/961/972/129607/23070/1267/1435/3627/6373/55601/79132/5610/1997/94240/2634/115361/2766/85441/55008/3107/3107/3107/3107/3107/3107/3107/3429/3429/10437/3430/10561/10964/64135/3433/3437/8519/10581/10410/3600/3566/3574/3659/3660/3665/3665/10379/10379/9636/3669/27074/51056/3959/10161/4061/4061/4343/93343/4599/135112/9111/51667/4938/8638/11054/64761/54625/83666/53…	ADAR/B2M/B2M/BATF2/BST2/C1S/CASP1/CASP8/CCRL2/CD47/CD74/CMPK2/CMTR1/CNP/CSF1/CXCL10/CXCL11/DDX60/DHX58/EIF2AK2/ELF1/EPSTI1/GBP2/GBP4/GMPR/HELZ2/HERC6/HLA-C/HLA-C/HLA-C/HLA-C/HLA-C/HLA-C/HLA-C/IFI27/IFI27/IFI30/IFI35/IFI44/IFI44L/IFIH1/IFIT2/IFIT3/IFITM1/IFITM2/IFITM3/IL15/IL4R/IL7/IRF1/IRF2/IRF7/IRF7/IRF9/IRF9/ISG15/ISG20/LAMP3/LAP3/LGALS3BP/LPAR6/LY6E/LY6E/MOV10/MVB12A/MX1/NCOA7/NMI/NUB1/OAS1/OA…
APOPTOSIS	-0.0663617	0.0141883	-3.31372	0.000970382	0.00134775	-1.9465	Genes mediating programmed cell death (apoptosis) by activation of caspases.	118/150209/56172/301/351/467/552/581/10134/8915/598/10017/10018/599/633/637/638/330/90427/650/665/672/7832/10950/10950/834/835/836/837/839/840/841/842/857/8900/595/894/929/914/952/960/969/994/1017/1026/1027/8837/1191/1387/1491/1499/1540/1611/7818/1634/1649/1676/56616/3301/5611/10059/1806/10682/1960/2012/2026/2064/2065/2069/2107/2147/2149/355/356/2232/9638/1647/4616/2643/2769/2876/2878/2879/2934/2…	ADD1/AIFM3/ANKH/ANXA1/APP/ATF3/AVPR1A/BAX/BCAP31/BCL10/BCL2L1/BCL2L10/BCL2L11/BCL2L2/BGN/BID/BIK/BIRC3/BMF/BMP2/BNIP3L/BRCA1/BTG2/BTG3/BTG3/CASP1/CASP2/CASP3/CASP4/CASP6/CASP7/CASP8/CASP9/CAV1/CCNA1/CCND1/CCND2/CD14/CD2/CD38/CD44/CD69/CDC25B/CDK2/CDKN1A/CDKN1B/CFLAR/CLU/CREBBP/CTH/CTNNB1/CYLD/DAP/DAP3/DCN/DDIT3/DFFA/DIABLO/DNAJA1/DNAJC3/DNM1L/DPYD/EBP/EGR3/EMP1/ENO2/ERBB2/ERBB3/EREG/ETF1/F2/F2R/F…
PANCREAS BETA CELLS	0.0614591	0.008734	2.53032	0.0116248	0.0141765	-4.20084	Genes specifically up-regulated in pancreatic beta cells.	6833/10000/10000/1113/1113/1641/1803/26610/3170/2308/57818/57818/2641/2645/6927/3375/3630/3642/3670/4005/9935/4760/50674/4821/4825/5063/5078/5080/5122/5126/3651/5313/5313/10590/23478/6514/28972/6727/6726/58477/6750/6812/57586/7421	ABCC8/AKT3/AKT3/CHGA/CHGA/DCX/DPP4/ELP4/FOXA2/FOXO1/G6PC2/G6PC2/GCG/GCK/HNF1A/IAPP/INS/INSM1/ISL1/LMO2/MAFB/NEUROD1/NEUROG3/NKX2-2/NKX6-1/PAK3/PAX4/PAX6/PCSK1/PCSK2/PDX1/PKLR/PKLR/SCGN/SEC11A/SLC2A2/SPCS1/SRP14/SRP9/SRPRB/SST/STXBP1/SYT13/VDR
XENOBIOTIC METABOLISM	0.0492276	0.0108042	2.79275	0.00537587	0.00671984	-3.51134	Genes encoding proteins involved in processing of drugs and other xenobiotics.	1244/8714/225/57406/50/51/8309/8310/52/53/116285/126/128/131/191/1646/8644/211/217/218/223/27329/316/10717/348/366/383/384/10776/435/84913/488/9564/9564/586/645/670/760/839/847/873/6370/948/978/1036/1066/1066/629/629/629/629/629/629/629/55748/1312/54677/1401/51380/1528/26999/1586/1543/1544/1592/1593/1562/1571/1573/29785/8529/51181/23564/23564/23564/23564/23564/23564/23564/1644/1652/1652/1725/1158…	ABCC2/ABCC3/ABCD2/ABHD6/ACO2/ACOX1/ACOX2/ACOX3/ACP1/ACP2/ACSM1/ADH1C/ADH5/ADH7/AHCY/AKR1C2/AKR1C3/ALAS1/ALDH2/ALDH3A1/ALDH9A1/ANGPTL3/AOX1/AP4B1/APOE/AQP9/ARG1/ARG2/ARPP19/ASL/ATOH8/ATP2A2/BCAR1/BCAR1/BCAT1/BLVRB/BPHL/CA2/CASP6/CAT/CBR1/CCL25/CD36/CDA/CDO1/CES1/CES1/CFB/CFB/CFB/CFB/CFB/CFB/CFB/CNDP2/COMT/CROT/CRP/CSAD/CYB5A/CYFIP2/CYP17A1/CYP1A1/CYP1A2/CYP26A1/CYP27A1/CYP2C18/CYP2E1/CYP2J2/CYP2S1…
WNT BETA CATENIN SIGNALING	-0.0435738	-0.108746	-2.46093	0.0141097	0.0167972	-4.37198	Genes up-regulated by activation of WNT signaling through accumulation of beta catenin CTNNB1 [GeneID=1499].	6868/8312/8313/894/1454/1499/8454/22943/27121/28514/28514/1856/10023/8321/8325/2770/79885/3066/10014/23462/23493/182/3714/2648/51176/9794/9794/4609/9612/23385/85407/4851/4855/4855/4855/4855/4855/4855/4855/8650/5467/5664/5727/3516/6502/6932/7157/7471/81029/7475	ADAM17/AXIN1/AXIN2/CCND2/CSNK1E/CTNNB1/CUL1/DKK1/DKK4/DLL1/DLL1/DVL2/FRAT1/FZD1/FZD8/GNAI1/HDAC11/HDAC2/HDAC5/HEY1/HEY2/JAG1/JAG2/KAT2A/LEF1/MAML1/MAML1/MYC/NCOR2/NCSTN/NKD1/NOTCH1/NOTCH4/NOTCH4/NOTCH4/NOTCH4/NOTCH4/NOTCH4/NOTCH4/NUMB/PPARD/PSEN2/PTCH1/RBPJ/SKP2/TCF7/TP53/WNT1/WNT5B/WNT6
SPERMATOGENESIS	0.0357098	-0.132482	2.9357	0.00344241	0.00441334	-3.10784	Genes up-regulated during production of male gametes (sperm), as in spermatogenesis.	1636/84519/56/10880/132612/2515/2515/116/3267/8852/246/10124/419/6790/673/699/814/8900/9133/10693/983/1033/1080/55743/1132/1047/81570/157807/254263/8161/7180/1459/10047/10926/1630/29118/54514/11144/1761/165721/64180/83401/2146/2571/26330/2672/64395/11318/2918/83445/2947/3010/3050/3211/3305/3305/3305/3305/3305/3306/22824/3361/3416/8100/3595/3598/9807/83700/11004/3948/23175/9053/23139/4225/4291/802…	ACE/ACRBP/ACRV1/ACTL7B/ADAD1/ADAM2/ADAM2/ADCYAP1/AGFG1/AKAP4/ALOX15/ARL4A/ART3/AURKA/BRAF/BUB1/CAMK4/CCNA1/CCNB2/CCT6B/CDK1/CDKN3/CFTR/CHFR/CHRM4/CLGN/CLPB/CLVS1/CNIH2/COIL/CRISP2/CSNK2A2/CST8/DBF4/DCC/DDX25/DDX4/DMC1/DMRT1/DNAJB8/DPEP3/ELOVL3/EZH2/GAD1/GAPDHS/GFI1/GMCL1/GPR182/GRM8/GSG1/GSTM3/H1-6/HBZ/HOXB1/HSPA1L/HSPA1L/HSPA1L/HSPA1L/HSPA1L/HSPA2/HSPA4L/HTR5A/IDE/IFT88/IL12RB2/IL13RA2/IP6K1/JAM…

## Sheet: 2B. D-GSVA H (MET)
	log2FoldChange	AveExpr	t	P.Value	padj	B	gs_description	entrez_gene	gene_symbol
PROTEIN SECRETION	0.279717	-0.151472	6.57397	1.82318e-10	9.11592e-09	13.3129	Genes involved in protein secretion pathway.	19/102/81611/164/163/1173/1175/8546/1176/372/375/26286/10565/10564/27236/476/525/51606/538/10282/664/858/967/1182/1203/1211/1213/22796/1315/9276/11316/1075/10059/23033/667/1956/51614/2581/8729/2717/2778/2803/9570/3382/3482/23095/3875/3920/3998/4074/5594/23041/8775/8774/4952/5066/5538/51552/57403/5862/5868/9367/11079/6197/9522/10067/10067/9805/9554/9871/22872/259230/6456/8773/6643/6647/8082/8027/2…	ABCA1/ADAM10/ANP32E/AP1G1/AP2B1/AP2M1/AP2S1/AP3B1/AP3S1/ARCN1/ARF1/ARFGAP3/ARFGEF1/ARFGEF2/ARFIP1/ATP1A1/ATP6V1B1/ATP6V1H/ATP7A/BET1/BNIP3/CAV2/CD63/CLCN3/CLN5/CLTA/CLTC/COG2/COPB1/COPB2/COPE/CTSC/DNM1L/DOP1A/DST/EGFR/ERGIC3/GALC/GBF1/GLA/GNAS/GOLGA4/GOSR2/ICA1/IGF2R/KIF1B/KRT18/LAMP2/LMAN1/M6PR/MAPK1/MON2/NAPA/NAPG/OCRL/PAM/PPT1/RAB14/RAB22A/RAB2A/RAB5A/RAB9A/RER1/RPS6KA3/SCAMP1/SCAMP3/SCAMP3/SC…
ANDROGEN RESPONSE	0.221782	-0.266886	5.57979	4.89101e-08	1.22275e-06	7.90908	Genes defining response to androgens.	10257/11057/2181/87/9510/11047/9590/207/220/56172/10513/84159/563/567/567/2683/658/10645/595/896/8555/1021/55839/1622/1718/4189/2005/22936/60481/3992/2289/2773/23171/2936/2982/3005/8916/8916/3156/3157/9455/3248/51171/3422/8821/3638/10788/3685/3817/354/3880/3856/3977/3998/4094/4117/9053/10461/10627/8031/10397/55768/4824/5036/10611/5238/8554/8611/56937/2185/11099/5867/6197/23223/6303/6319/9871/6414…	ABCC4/ABHD2/ACSL3/ACTN1/ADAMTS1/ADRM1/AKAP12/AKT1/ALDH1A3/ANKH/APPBP2/ARID5B/AZGP1/B2M/B2M/B4GALT1/BMPR1B/CAMKK2/CCND1/CCND3/CDC14B/CDK6/CENPN/DBI/DHCR24/DNAJB9/ELK4/ELL2/ELOVL5/FADS1/FKBP5/GNAI3/GPD1L/GSR/GUCY1A1/H1-0/HERC3/HERC3/HMGCR/HMGCS1/HOMER2/HPGD/HSD17B14/IDI1/INPP4B/INSIG1/IQGAP2/ITGAV/KLK2/KLK3/KRT19/KRT8/LIFR/LMAN1/MAF/MAK/MAP7/MERTK/MYL12A/NCOA4/NDRG1/NGLY1/NKX3-1/PA2G4/PDLIM5/PGM3/P…
EPITHELIAL MESENCHYMAL TRANSITION	-0.169335	-0.139346	-3.11228	0.00201227	0.0110265	-2.13221	Genes defining epithelial-mesenchymal transition, as in wound healing, fibrosis and metastasis.	25890/59/8038/290/333/374/10409/627/633/649/23705/800/813/10486/822/3491/1490/960/966/1009/1000/1004/1301/1303/1307/1277/1278/1281/1282/1284/1289/1290/50509/1292/1293/1294/1296/79709/1311/1314/9244/115908/2919/6387/6372/3576/1601/1634/22943/1809/667/1893/1842/10085/30008/2006/2014/2026/2191/355/2192/2199/10516/2200/2201/10979/2247/2316/2331/2335/2303/11167/10272/2517/8325/1647/4616/2619/2669/2697…	ABI3BP/ACTA2/ADAM12/ANPEP/APLP1/AREG/BASP1/BDNF/BGN/BMP1/CADM1/CALD1/CALU/CAP2/CAPG/CCN1/CCN2/CD44/CD59/CDH11/CDH2/CDH6/COL11A1/COL12A1/COL16A1/COL1A1/COL1A2/COL3A1/COL4A1/COL4A2/COL5A1/COL5A2/COL5A3/COL6A2/COL6A3/COL7A1/COL8A2/COLGALT1/COMP/COPA/CRLF1/CTHRC1/CXCL1/CXCL12/CXCL6/CXCL8/DAB2/DCN/DKK1/DPYSL3/DST/ECM1/ECM2/EDIL3/EFEMP2/ELN/EMP3/ENO2/FAP/FAS/FBLN1/FBLN2/FBLN5/FBN1/FBN2/FERMT2/FGF2/FLNA…
COAGULATION	-0.148637	-0.141569	-3.79949	0.000171475	0.00165665	0.14371	Genes encoding components of blood coagulation system; also up-regulated in platelets.	2/8309/8754/8754/283/301/335/341/344/345/378/649/712/715/715/716/717/717/717/717/717/717/717/718/731/732/733/735/824/726/726/726/842/928/629/629/629/629/629/629/629/1675/1675/3075/3426/1191/1311/1361/1369/10404/1397/1465/1508/1508/1510/1512/1513/1519/1519/1515/1638/1803/11072/11072/1848/2159/2160/2161/2165/2147/2151/2152/2157/2158/2200/2243/2266/2335/5045/2534/9615/2783/55970/2811/2815/2934/3158/…	A2M/ACOX2/ADAM9/ADAM9/ANG/ANXA1/APOA1/APOC1/APOC2/APOC3/ARF4/BMP1/C1QA/C1R/C1R/C1S/C2/C2/C2/C2/C2/C2/C2/C3/C8A/C8B/C8G/C9/CAPN2/CAPN5/CAPN5/CAPN5/CASP9/CD9/CFB/CFB/CFB/CFB/CFB/CFB/CFB/CFD/CFD/CFH/CFI/CLU/COMP/CPB2/CPN1/CPQ/CRIP2/CSRP1/CTSB/CTSB/CTSE/CTSH/CTSK/CTSO/CTSO/CTSV/DCT/DPP4/DUSP14/DUSP14/DUSP6/F10/F11/F12/F13B/F2/F2RL2/F3/F8/F9/FBN1/FGA/FGG/FN1/FURIN/FYN/GDA/GNB2/GNG12/GP1BA/GP9/GSN/HMGC…
E2F TARGETS	-0.148352	0.167846	-2.76253	0.00604425	0.016572	-3.12634	Genes encoding cell cycle related targets of E2F transcription factors.	204/81611/25842/55723/55723/29028/6790/9212/580/332/672/675/84312/701/23468/9133/898/9738/991/993/994/83461/55143/983/1019/1026/1027/1029/1031/1033/1062/79019/1111/11200/11113/1163/1164/9125/1434/10664/1503/1633/64858/79077/10212/7913/55635/81624/9787/1786/29980/79075/1854/79733/8726/1965/9700/11340/2146/9837/64785/84296/2935/3014/3015/3070/3159/3148/3149/3161/3184/3364/3609/54556/10527/51155/146…	AK2/ANP32E/ASF1A/ASF1B/ASF1B/ATAD2/AURKA/AURKB/BARD1/BIRC5/BRCA1/BRCA2/BRMS1L/BUB1B/CBX5/CCNB2/CCNE1/CCP110/CDC20/CDC25A/CDC25B/CDCA3/CDCA8/CDK1/CDK4/CDKN1A/CDKN1B/CDKN2A/CDKN2C/CDKN3/CENPE/CENPM/CHEK1/CHEK2/CIT/CKS1B/CKS2/CNOT9/CSE1L/CTCF/CTPS1/DCK/DCLRE1B/DCTPP1/DDX39A/DEK/DEPDC1/DIAPH3/DLGAP5/DNMT1/DONSON/DSCC1/DUT/E2F8/EED/EIF2S1/ESPL1/EXOSC8/EZH2/GINS1/GINS3/GINS4/GSPT1/H2AX/H2AZ1/HELLS/HMGA…
HYPOXIA	-0.140856	-0.12564	-3.76114	0.000198797	0.00165665	0.00565138	Genes up-regulated in response to low oxygen levels (hypoxia).	57007/133/136/205/9590/226/229/230/272/51129/55139/302/467/538/126792/124872/63827/596/633/8553/665/680/694/771/839/857/284119/112464/3491/1490/8839/901/1026/1027/1028/1028/9435/9469/10370/1289/1356/1466/7852/1634/1649/54541/10570/1837/1843/1907/1942/1944/1956/2023/2026/2027/30001/54206/2113/2131/2152/26355/2203/2353/2355/2309/2548/2584/2597/26330/2632/2645/2651/2651/2745/2817/2719/2239/2821/2821…	ACKR3/ADM/ADORA2B/AK4/AKAP12/ALDOA/ALDOB/ALDOC/AMPD3/ANGPTL4/ANKZF1/ANXA2/ATF3/ATP7A/B3GALT6/B4GALNT2/BCAN/BCL2/BGN/BHLHE40/BNIP3L/BRS3/BTG1/CA12/CASP6/CAV1/CAVIN1/CAVIN3/CCN1/CCN2/CCN5/CCNG2/CDKN1A/CDKN1B/CDKN1C/CDKN1C/CHST2/CHST3/CITED2/COL5A1/CP/CSRP2/CXCR4/DCN/DDIT3/DDIT4/DPYSL4/DTNA/DUSP1/EDN2/EFNA1/EFNA3/EGFR/ENO1/ENO2/ENO3/ERO1A/ERRFI1/ETS1/EXT1/F3/FAM162A/FBP1/FOS/FOSL2/FOXO3/GAA/GALK1/GA…
INFLAMMATORY RESPONSE	-0.139	-0.145559	-3.15748	0.00173242	0.0108276	-1.99555	Genes defining inflammatory response.	19/10006/91/92/2015/133/136/11047/196/187/366/488/490/27032/558/623/7439/684/7832/719/728/10203/6361/6347/6364/6367/6369/6352/6352/6354/1236/9034/929/958/962/1604/969/970/3732/1026/9435/23601/1240/1435/1440/1441/6376/3627/6373/6372/3576/4283/10663/1536/131566/10148/1906/5610/2014/2069/2152/2867/2357/7855/2550/2550/2550/2550/2550/2550/2550/2643/2769/2773/2811/2719/29933/1880/3037/1839/3091/3249/32…	ABCA1/ABI1/ACVR1B/ACVR2A/ADGRE1/ADM/ADORA2B/ADRM1/AHR/APLNR/AQP9/ATP2A2/ATP2B1/ATP2C1/AXL/BDKRB1/BEST1/BST2/BTG2/C3AR1/C5AR1/CALCRL/CCL17/CCL2/CCL20/CCL22/CCL24/CCL5/CCL5/CCL7/CCR7/CCRL2/CD14/CD40/CD48/CD55/CD69/CD70/CD82/CDKN1A/CHST2/CLEC5A/CMKLR1/CSF1/CSF3/CSF3R/CX3CL1/CXCL10/CXCL11/CXCL6/CXCL8/CXCL9/CXCR6/CYBB/DCBLD2/EBI3/EDN1/EIF2AK2/EMP3/EREG/F3/FFAR2/FPR1/FZD5/GABBR1/GABBR1/GABBR1/GABBR1/GA…
IL6 JAK STAT3 SIGNALING	-0.135501	-0.170694	-2.82196	0.00505096	0.0148558	-2.96537	Genes up-regulated by IL6 [GeneID=3569] via STAT3 [GeneID=6774], e.g., during acute phase response.	2/91/94/578/867/6354/1230/929/948/952/960/928/1271/64109/1435/1437/1438/1439/1441/2919/3627/6373/10563/2921/4283/1791/10148/355/2885/10456/3162/3454/3459/3460/3460/3588/3594/3597/3601/23765/55540/8809/3553/3554/7850/3559/3561/3563/3566/3569/3572/3574/3581/83729/3659/10379/10379/3676/3690/3725/3953/4050/4050/4050/4050/4050/4050/4050/4050/4055/1326/4615/9180/56034/5196/23533/5292/5320/5770/5781/577…	A2M/ACVR1B/ACVRL1/BAK1/CBL/CCL7/CCR1/CD14/CD36/CD38/CD44/CD9/CNTFR/CRLF2/CSF1/CSF2/CSF2RA/CSF2RB/CSF3R/CXCL1/CXCL10/CXCL11/CXCL13/CXCL3/CXCL9/DNTT/EBI3/FAS/GRB2/HAX1/HMOX1/IFNAR1/IFNGR1/IFNGR2/IFNGR2/IL10RB/IL12RB1/IL13RA1/IL15RA/IL17RA/IL17RB/IL18R1/IL1B/IL1R1/IL1R2/IL2RA/IL2RG/IL3RA/IL4R/IL6/IL6ST/IL7/IL9R/INHBE/IRF1/IRF9/IRF9/ITGA4/ITGB3/JUN/LEPR/LTB/LTB/LTB/LTB/LTB/LTB/LTB/LTB/LTBR/MAP3K8/MYD…
COMPLEMENT	-0.132567	-0.131731	-3.43732	0.000659658	0.00471184	-1.10832	Genes encoding components of the complement system, which is part of the innate immune system.	88/8754/8754/151/11216/283/308/337/200316/60489/341/475/27154/712/714/715/715/716/717/717/717/717/717/717/717/718/725/735/760/801/808/834/843/836/837/838/840/842/868/6352/6352/948/959/4179/1604/966/978/1012/8851/1051/629/629/629/629/629/629/629/3075/1191/1284/1356/1368/10404/1378/1380/1465/1508/1508/1075/1509/1512/1514/1519/1519/1520/1515/2919/1608/160851/55619/9732/23348/1803/1847/1848/8445/1093…	ACTN2/ADAM9/ADAM9/ADRA2B/AKAP10/ANG/ANXA5/APOA4/APOBEC3F/APOBEC3G/APOC1/ATOX1/BRPF3/C1QA/C1QC/C1R/C1R/C1S/C2/C2/C2/C2/C2/C2/C2/C3/C4BPB/C9/CA2/CALM1/CALM3/CASP1/CASP10/CASP3/CASP4/CASP5/CASP7/CASP9/CBLB/CCL5/CCL5/CD36/CD40LG/CD46/CD55/CD59/CDA/CDH13/CDK5R1/CEBPB/CFB/CFB/CFB/CFB/CFB/CFB/CFB/CFH/CLU/COL4A2/CP/CPM/CPQ/CR1/CR2/CSRP1/CTSB/CTSB/CTSC/CTSD/CTSH/CTSL/CTSO/CTSO/CTSS/CTSV/CXCL1/DGKG/DGKH/DO…
G2M CHECKPOINT	-0.126479	0.210582	-2.57864	0.0103347	0.0234879	-3.60364	Genes involved in the G2/M checkpoint, as in progression through the cell division cycle.	25/262/5926/22809/546/6790/9212/580/602/332/675/699/9184/9994/9994/10951/890/9133/595/899/904/991/993/994/996/8318/990/8317/983/1019/1027/1031/1033/1058/1062/1063/10036/1111/5119/1163/1164/10664/8454/8452/8451/8065/10926/10212/1736/1756/1810/1841/1869/1870/1870/1871/1874/1946/1950/9700/2130/9156/2146/2176/26271/1112/10146/51659/2935/3014/3015/94239/85236/3091/7290/3159/3149/3151/3161/3184/3192/32…	ABL1/AMD1/ARID4A/ATF5/ATRX/AURKA/AURKB/BARD1/BCL3/BIRC5/BRCA2/BUB1/BUB3/CASP8AP2/CASP8AP2/CBX1/CCNA2/CCNB2/CCND1/CCNF/CCNT1/CDC20/CDC25A/CDC25B/CDC27/CDC45/CDC6/CDC7/CDK1/CDK4/CDKN1B/CDKN2C/CDKN3/CENPA/CENPE/CENPF/CHAF1A/CHEK1/CHMP1A/CKS1B/CKS2/CTCF/CUL1/CUL3/CUL4A/CUL5/DBF4/DDX39A/DKC1/DMD/DR1/DTYMK/E2F1/E2F2/E2F2/E2F3/E2F4/EFNA5/EGF/ESPL1/EWSR1/EXO1/EZH2/FANCC/FBXO5/FOXN3/G3BP1/GINS2/GSPT1/H2AX…
OXIDATIVE PHOSPHORYLATION	0.124264	-0.226781	2.48022	0.0136088	0.0283518	-3.84611	Genes encoding proteins involved in oxidative phosphorylation.	22/30/10449/34/36/37/38/50/10939/9131/211/4329/481/498/506/509/513/514/516/517/518/521/9551/10632/515/10476/522/539/537/533/527/8992/528/51382/529/9296/9550/51606/581/593/56898/840/1352/1353/1355/10063/1327/9377/1329/1337/1340/1345/1347/9167/1349/1350/1351/1374/1431/1528/1727/1537/54205/1666/1737/1738/1743/1891/1891/1892/1632/2108/2109/2110/2230/2271/2395/2746/2806/2821/2821/2879/80273/3030/3032/…	ABCB7/ACAA1/ACAA2/ACADM/ACADSB/ACADVL/ACAT1/ACO2/AFG3L2/AIFM1/ALAS1/ALDH6A1/ATP1B1/ATP5F1A/ATP5F1B/ATP5F1C/ATP5F1D/ATP5F1E/ATP5MC1/ATP5MC2/ATP5MC3/ATP5ME/ATP5MF/ATP5MG/ATP5PB/ATP5PD/ATP5PF/ATP5PO/ATP6AP1/ATP6V0B/ATP6V0C/ATP6V0E1/ATP6V1C1/ATP6V1D/ATP6V1E1/ATP6V1F/ATP6V1G1/ATP6V1H/BAX/BCKDHA/BDH2/CASP7/COX10/COX11/COX15/COX17/COX4I1/COX5A/COX5B/COX6A1/COX6B1/COX6C/COX7A2/COX7A2L/COX7B/COX7C/COX8A/C…
UNFOLDED PROTEIN RESPONSE	0.120044	-0.0941504	2.93085	0.00360677	0.0138722	-2.66195	Genes up-regulated during unfolded protein response, a cellular stress response related to the endoplasmic reticulum.	5832/55738/440/467/468/22926/9114/9531/8815/811/6347/1051/1054/79094/1163/4848/4850/57472/30827/55802/167227/1639/54541/1662/1736/55466/4189/5611/23644/9695/1938/9451/1965/1973/1974/9775/1977/1978/1981/2081/30001/55770/51013/5394/23404/54512/56915/5393/55033/2521/50628/9570/3014/9709/7184/3309/3313/10525/10525/3376/3434/3484/55272/11015/8570/3799/27257/25804/10797/23517/64859/4800/4801/55651/9221…	ALDH18A1/ARFGAP1/ASNS/ATF3/ATF4/ATF6/ATP6V0D1/BAG3/BANF1/CALR/CCL2/CEBPB/CEBPG/CHAC1/CKS1B/CNOT2/CNOT4/CNOT6/CXXC1/DCP1A/DCP2/DCTN1/DDIT4/DDX10/DKC1/DNAJA4/DNAJB9/DNAJC3/EDC4/EDEM1/EEF2/EIF2AK3/EIF2S1/EIF4A1/EIF4A2/EIF4A3/EIF4E/EIF4EBP1/EIF4G1/ERN1/ERO1A/EXOC2/EXOSC1/EXOSC10/EXOSC2/EXOSC4/EXOSC5/EXOSC9/FKBP14/FUS/GEMIN4/GOSR2/H2AX/HERPUD1/HSP90B1/HSPA5/HSPA9/HYOU1/HYOU1/IARS1/IFIT1/IGFBP1/IMP3/KD…
TNFA SIGNALING VIA NFKB	-0.117694	-0.236182	-3.05511	0.00242584	0.0110265	-2.3024	Genes regulated by NF-kB in response to TNF [GeneID=7124].	19/57007/374/467/490/2683/9334/597/602/604/8553/329/330/650/694/7832/10950/10950/6347/6364/6351/6351/6351/6352/6352/3491/595/57018/9034/960/969/941/9308/1026/1051/1052/8837/23529/1435/1437/2919/3627/6373/2920/2921/6372/23586/23258/11080/55332/1843/1844/1846/1847/1906/1942/1958/1959/1960/10938/10209/2114/2150/2152/24147/2353/2354/8061/2355/2526/50486/1647/4616/2643/2669/9945/1880/1839/3280/3383/23…	ABCA1/ACKR3/AREG/ATF3/ATP2B1/B4GALT1/B4GALT5/BCL2A1/BCL3/BCL6/BHLHE40/BIRC2/BIRC3/BMP2/BTG1/BTG2/BTG3/BTG3/CCL2/CCL20/CCL4/CCL4/CCL4/CCL5/CCL5/CCN1/CCND1/CCNL1/CCRL2/CD44/CD69/CD80/CD83/CDKN1A/CEBPB/CEBPD/CFLAR/CLCF1/CSF1/CSF2/CXCL1/CXCL10/CXCL11/CXCL2/CXCL3/CXCL6/DDX58/DENND5A/DNAJB4/DRAM1/DUSP1/DUSP2/DUSP4/DUSP5/EDN1/EFNA1/EGR1/EGR2/EGR3/EHD1/EIF1/ETS2/F2RL1/F3/FJX1/FOS/FOSB/FOSL1/FOSL2/FUT4/G0…
KRAS SIGNALING DN	-0.116727	-0.108257	-5.27877	2.3111e-07	3.85183e-06	6.4169	Genes down-regulated by KRAS activation.	8647/8647/64137/70/152/57016/242/258/398/10777/140460/495/525/580/658/676/7832/727/778/786/797/51806/57118/10753/29903/8900/1237/50489/959/941/1014/54901/1952/1146/9435/1158/10686/9073/1208/9746/9746/1271/1280/51226/56997/1358/1360/22849/1585/51302/1630/65989/1838/10913/1906/1907/80303/1950/57089/2044/8823/8823/27006/2261/55277/2488/2593/2668/2811/2813/2842/2827/55890/2895/9328/6927/3291/3351/335…	ABCB11/ABCB11/ABCG4/ACTC1/ADRA2C/AKR1B10/ALOX12B/AMBN/ARHGDIG/ARPP21/ASB7/ATP4A/ATP6V1B1/BARD1/BMPR1B/BRDT/BTG2/C5/CACNA1F/CACNG1/CALCB/CALML5/CAMK1D/CAPN9/CCDC106/CCNA1/CCR8/CD207/CD40LG/CD80/CDH16/CDKAL1/CELSR2/CHRNG/CHST2/CKM/CLDN16/CLDN8/CLPS/CLSTN3/CLSTN3/CNTFR/COL2A1/COPZ2/COQ8A/CPA2/CPB1/CPEB3/CYP11B2/CYP39A1/DCC/DLK2/DTNB/EDAR/EDN1/EDN2/EFHD1/EGF/ENTPD7/EPHA5/FGF16/FGF16/FGF22/FGFR3/FGGY/…
APICAL SURFACE	-0.106544	-0.17756	-3.07768	0.00225401	0.0110265	-2.23556	Genes encoding proteins over-represented on the apical surface of epithelial cells, e.g., important for cell polarity (apical area).	102/79602/79602/84632/9465/351/50617/5205/2683/672/11126/9696/202/6376/131566/1946/2050/2319/2619/2625/51738/2947/3315/3560/3561/4067/27076/4118/266727/23054/22854/255738/5314/5329/51458/146760/80274/357/116085/6517/6517/142680/8406/55959/7070/51754	ADAM10/ADIPOR2/ADIPOR2/AFAP1L2/AKAP7/APP/ATP6V0A4/ATP8B1/B4GALT1/BRCA1/CD160/CROCC/CRYBG1/CX3CL1/DCBLD2/EFNA5/EPHB4/FLOT2/GAS1/GATA3/GHRL/GSTM3/HSPB1/IL2RB/IL2RG/LYN/LYPD3/MAL/MDGA1/NCOA6/NTNG1/PCSK9/PKHD1/PLAUR/RHCG/RTN4RL1/SCUBE1/SHROOM2/SLC22A12/SLC2A4/SLC2A4/SLC34A3/SRPX/SULF2/THY1/TMEM8B
INTERFERON GAMMA RESPONSE	-0.101833	-0.25929	-2.65186	0.00837638	0.020563	-3.41739	Genes up-regulated in response to IFNG [GeneID=3458].	103/80830/84159/10124/26053/567/567/55024/116071/669/684/694/715/715/716/834/836/837/840/841/6347/6352/6352/6354/29126/952/958/969/972/942/1026/629/629/629/629/629/629/629/3075/4261/1240/129607/23070/1439/3627/6373/4283/23586/55601/79132/5610/317649/94240/355/2209/10875/2357/115361/163351/2643/2841/3001/85441/55008/3091/3105/3105/3105/3105/3105/3105/3105/3105/3106/3106/3106/3106/3106/3106/3108/31…	ADAR/APOL6/ARID5B/ARL4A/AUTS2/B2M/B2M/BANK1/BATF2/BPGM/BST2/BTG1/C1R/C1R/C1S/CASP1/CASP3/CASP4/CASP7/CASP8/CCL2/CCL5/CCL5/CCL7/CD274/CD38/CD40/CD69/CD74/CD86/CDKN1A/CFB/CFB/CFB/CFB/CFB/CFB/CFB/CFH/CIITA/CMKLR1/CMPK2/CMTR1/CSF2RB/CXCL10/CXCL11/CXCL9/DDX58/DDX60/DHX58/EIF2AK2/EIF4E3/EPSTI1/FAS/FCGR1A/FGL2/FPR1/GBP4/GBP6/GCH1/GPR18/GZMA/HELZ2/HERC6/HIF1A/HLA-A/HLA-A/HLA-A/HLA-A/HLA-A/HLA-A/HLA-A/HLA…
MYOGENESIS	-0.0956964	-0.231212	-2.88193	0.00420115	0.0148558	-2.79962	Genes involved in development of skeletal muscle (myogenesis).	3983/43/2180/58/70/88/89/8038/115/165/178/375790/203/208/26287/187/347/351/487/537/573/624/8553/274/8912/786/816/844/845/859/948/1012/1026/1675/1675/1134/1140/1140/1146/1152/1158/1160/1191/1266/1306/1277/1281/1284/1292/1293/1339/1346/1384/1410/8048/1489/23604/6764/1674/1756/1760/1837/10278/1974/2027/2049/2065/2170/2224/2247/2273/2281/2314/2314/4303/10468/5348/2548/11345/4616/2702/2775/2878/2934/1…	ABLIM1/ACHE/ACSL1/ACTA1/ACTC1/ACTN2/ACTN3/ADAM12/ADCY9/AEBP1/AGL/AGRN/AK1/AKT2/ANKRD2/APLNR/APOD/APP/ATP2A1/ATP6AP1/BAG1/BDKRB2/BHLHE40/BIN1/CACNA1H/CACNG1/CAMK2B/CASQ1/CASQ2/CAV3/CD36/CDH13/CDKN1A/CFD/CFD/CHRNA1/CHRNB1/CHRNB1/CHRNG/CKB/CKM/CKMT2/CLU/CNN3/COL15A1/COL1A1/COL3A1/COL4A2/COL6A2/COL6A3/COX6A2/COX7A1/CRAT/CRYAB/CSRP3/CTF1/DAPK2/DENND2B/DES/DMD/DMPK/DTNA/EFS/EIF4A2/ENO3/EPHB3/ERBB3/FABP…
XENOBIOTIC METABOLISM	-0.0948958	-0.16332	-2.74881	0.00629737	0.016572	-3.16304	Genes encoding proteins involved in processing of drugs and other xenobiotics.	1244/8714/225/57406/50/51/8309/8310/52/53/116285/126/128/131/191/1646/8644/211/217/218/223/27329/316/10717/348/366/383/384/10776/435/84913/488/9564/9564/586/645/670/760/839/847/873/6370/948/978/1036/1066/1066/629/629/629/629/629/629/629/55748/1312/54677/1401/51380/1528/26999/1586/1543/1544/1592/1593/1562/1571/1573/29785/8529/51181/23564/23564/23564/23564/23564/23564/23564/1644/1652/1652/1725/1158…	ABCC2/ABCC3/ABCD2/ABHD6/ACO2/ACOX1/ACOX2/ACOX3/ACP1/ACP2/ACSM1/ADH1C/ADH5/ADH7/AHCY/AKR1C2/AKR1C3/ALAS1/ALDH2/ALDH3A1/ALDH9A1/ANGPTL3/AOX1/AP4B1/APOE/AQP9/ARG1/ARG2/ARPP19/ASL/ATOH8/ATP2A2/BCAR1/BCAR1/BCAT1/BLVRB/BPHL/CA2/CASP6/CAT/CBR1/CCL25/CD36/CDA/CDO1/CES1/CES1/CFB/CFB/CFB/CFB/CFB/CFB/CFB/CNDP2/COMT/CROT/CRP/CSAD/CYB5A/CYFIP2/CYP17A1/CYP1A1/CYP1A2/CYP26A1/CYP27A1/CYP2C18/CYP2E1/CYP2J2/CYP2S1…
SPERMATOGENESIS	-0.0901015	0.0628637	-3.87143	0.000129518	0.00161897	0.406148	Genes up-regulated during production of male gametes (sperm), as in spermatogenesis.	1636/84519/56/10880/132612/2515/2515/116/3267/8852/246/10124/419/6790/673/699/814/8900/9133/10693/983/1033/1080/55743/1132/1047/81570/157807/254263/8161/7180/1459/10047/10926/1630/29118/54514/11144/1761/165721/64180/83401/2146/2571/26330/2672/64395/11318/2918/83445/2947/3010/3050/3211/3305/3305/3305/3305/3305/3306/22824/3361/3416/8100/3595/3598/9807/83700/11004/3948/23175/9053/23139/4225/4291/802…	ACE/ACRBP/ACRV1/ACTL7B/ADAD1/ADAM2/ADAM2/ADCYAP1/AGFG1/AKAP4/ALOX15/ARL4A/ART3/AURKA/BRAF/BUB1/CAMK4/CCNA1/CCNB2/CCT6B/CDK1/CDKN3/CFTR/CHFR/CHRM4/CLGN/CLPB/CLVS1/CNIH2/COIL/CRISP2/CSNK2A2/CST8/DBF4/DCC/DDX25/DDX4/DMC1/DMRT1/DNAJB8/DPEP3/ELOVL3/EZH2/GAD1/GAPDHS/GFI1/GMCL1/GPR182/GRM8/GSG1/GSTM3/H1-6/HBZ/HOXB1/HSPA1L/HSPA1L/HSPA1L/HSPA1L/HSPA1L/HSPA2/HSPA4L/HTR5A/IDE/IFT88/IL12RB2/IL13RA2/IP6K1/JAM…
ALLOGRAFT REJECTION	-0.0883919	-0.341709	-2.84208	0.00474987	0.0148558	-2.91013	Genes up-regulated during transplant rejection.	16/6059/10006/43/92/207/322/567/567/586/8915/602/672/717/717/717/717/717/717/717/822/9607/6356/6357/6363/6347/6367/6351/6351/6351/6352/6352/6354/894/896/1230/729230/1234/912/914/919/940/915/916/917/920/958/959/961/924/972/973/941/942/925/926/10225/1029/5199/56253/1435/1445/1520/10563/4283/2833/1615/8560/8444/1956/8661/8664/8669/8672/1984/1984/1991/1991/2000/2069/2113/2147/2149/355/356/2213/2268/2…	AARS1/ABCE1/ABI1/ACHE/ACVR2A/AKT1/APBB1/B2M/B2M/BCAT1/BCL10/BCL3/BRCA1/C2/C2/C2/C2/C2/C2/C2/CAPG/CARTPT/CCL11/CCL13/CCL19/CCL2/CCL22/CCL4/CCL4/CCL4/CCL5/CCL5/CCL7/CCND2/CCND3/CCR1/CCR2/CCR5/CD1D/CD2/CD247/CD28/CD3D/CD3E/CD3G/CD4/CD40/CD40LG/CD47/CD7/CD74/CD79A/CD80/CD86/CD8A/CD8B/CD96/CDKN2A/CFP/CRTAM/CSF1/CSK/CTSS/CXCL13/CXCL9/CXCR3/DARS1/DEGS1/DYRK3/EGFR/EIF3A/EIF3D/EIF3J/EIF4G3/EIF5A/EIF5A/ELA…
APICAL JUNCTION	-0.0879907	-0.199118	-2.83836	0.0048043	0.0148558	-2.92038	Genes encoding components of apical junction complex.	58/60/70/71/72/87/88/89/81/81/8751/8745/8754/8754/11096/147/208/10000/10000/247/268/57463/347902/9459/10109/478/2683/10458/649/253559/57863/794/794/10487/30835/29126/80381/947/942/4267/999/1009/1013/1001/1002/1002/1004/1006/1024/1041/1041/1041/1041/1041/1041/51148/5010/23562/24146/51208/149461/1364/7122/9074/1366/1366/9073/9080/1265/1272/1307/1308/1297/1384/92359/1495/1500/6376/8449/8449/8449/844…	ACTA1/ACTB/ACTC1/ACTG1/ACTG2/ACTN1/ACTN2/ACTN3/ACTN4/ACTN4/ADAM15/ADAM23/ADAM9/ADAM9/ADAMTS5/ADRA1B/AKT2/AKT3/AKT3/ALOX15B/AMH/AMIGO1/AMIGO2/ARHGEF6/ARPC2/ATP1A3/B4GALT1/BAIAP2/BMP1/CADM2/CADM3/CALB2/CALB2/CAP1/CD209/CD274/CD276/CD34/CD86/CD99/CDH1/CDH11/CDH15/CDH3/CDH4/CDH4/CDH6/CDH8/CDK8/CDSN/CDSN/CDSN/CDSN/CDSN/CDSN/CERCAM/CLDN11/CLDN14/CLDN15/CLDN18/CLDN19/CLDN4/CLDN5/CLDN6/CLDN7/CLDN7/CLDN8/…
KRAS SIGNALING UP	-0.0861371	-0.121677	-2.53433	0.0117101	0.0254567	-3.71394	Genes up-regulated by KRAS activation.	5243/1636/6868/101/27299/25960/64123/9590/208/8854/220/9949/51129/56172/55107/11199/347/383/83734/23080/330/650/669/22903/685/719/760/81617/867/84869/57332/6364/894/54462/951/81602/629/629/629/629/629/629/629/3075/3080/1149/50856/1240/1363/54677/1437/1438/1520/3627/7852/131566/23268/1794/1848/2012/2022/23136/2048/2069/30001/2113/2115/2118/2119/7813/2162/2150/26272/2207/2254/2324/2517/50486/2556/1…	ABCB1/ACE/ADAM17/ADAM8/ADAMDEC1/ADGRA2/ADGRL4/AKAP12/AKT2/ALDH1A2/ALDH1A3/AMMECR1/ANGPTL4/ANKH/ANO1/ANXA10/APOD/ARG1/ATG10/AVL9/BIRC3/BMP2/BPGM/BTBD3/BTC/C3AR1/CA2/CAB39L/CBL/CBR4/CBX8/CCL20/CCND2/CCSER2/CD37/CDADC1/CFB/CFB/CFB/CFB/CFB/CFB/CFB/CFH/CFHR2/CIDEA/CLEC4A/CMKLR1/CPE/CROT/CSF2/CSF2RA/CTSS/CXCL10/CXCR4/DCBLD2/DNMBP/DOCK2/DUSP6/EMP1/ENG/EPB41L3/EPHB2/EREG/ERO1A/ETS1/ETV1/ETV4/ETV5/EVI5/F1…
APOPTOSIS	-0.0753257	-0.248945	-2.6413	0.00863646	0.020563	-3.44455	Genes mediating programmed cell death (apoptosis) by activation of caspases.	118/150209/56172/301/351/467/552/581/10134/8915/598/10017/10018/599/633/637/638/330/90427/650/665/672/7832/10950/10950/834/835/836/837/839/840/841/842/857/8900/595/894/929/914/952/960/969/994/1017/1026/1027/8837/1191/1387/1491/1499/1540/1611/7818/1634/1649/1676/56616/3301/5611/10059/1806/10682/1960/2012/2026/2064/2065/2069/2107/2147/2149/355/356/2232/9638/1647/4616/2643/2769/2876/2878/2879/2934/2…	ADD1/AIFM3/ANKH/ANXA1/APP/ATF3/AVPR1A/BAX/BCAP31/BCL10/BCL2L1/BCL2L10/BCL2L11/BCL2L2/BGN/BID/BIK/BIRC3/BMF/BMP2/BNIP3L/BRCA1/BTG2/BTG3/BTG3/CASP1/CASP2/CASP3/CASP4/CASP6/CASP7/CASP8/CASP9/CAV1/CCNA1/CCND1/CCND2/CD14/CD2/CD38/CD44/CD69/CDC25B/CDK2/CDKN1A/CDKN1B/CFLAR/CLU/CREBBP/CTH/CTNNB1/CYLD/DAP/DAP3/DCN/DDIT3/DFFA/DIABLO/DNAJA1/DNAJC3/DNM1L/DPYD/EBP/EGR3/EMP1/ENO2/ERBB2/ERBB3/EREG/ETF1/F2/F2R/F…
ESTROGEN RESPONSE LATE	-0.0751298	-0.202715	-2.98048	0.00308322	0.0128468	-2.52005	Genes defining late response to estrogen.	21/11057/8309/120/4299/10551/224/221/267/8416/374/403/429/445/493/573/10538/596/645/10950/10950/771/760/9254/799/857/8839/8900/595/960/928/991/990/999/1952/56994/64377/1154/1152/9022/1345/1363/6387/9547/56603/57834/51181/1717/10202/9231/9231/64215/56521/1844/6990/1960/60481/2013/2109/2171/399665/10160/2222/2222/2261/2288/2289/2317/2353/2296/2444/51083/2582/7264/7264/51659/2707/2717/2852/3158/9455…	ABCA3/ABHD2/ACOX2/ADD3/AFF1/AGR2/ALDH3A2/ALDH3B1/AMFR/ANXA9/AREG/ARL3/ASCL1/ASS1/ATP2B4/BAG1/BATF/BCL2/BLVRB/BTG3/BTG3/CA12/CA2/CACNA2D2/CALCR/CAV1/CCN5/CCNA1/CCND1/CD44/CD9/CDC20/CDC6/CDH1/CELSR2/CHPT1/CHST8/CISH/CKB/CLIC3/COX6C/CPE/CXCL12/CXCL14/CYP26B1/CYP4F11/DCXR/DHCR7/DHRS2/DLG5/DLG5/DNAJC1/DNAJC12/DUSP2/DYNLT3/EGR3/ELOVL5/EMP2/ETFB/FABP5/FAM102A/FARP1/FDFT1/FDFT1/FGFR3/FKBP4/FKBP5/FLNB/FOS…

## Sheet: 2C. Starburst (PRIM)
SYMBOL	expr_lfc	meth_lfc	label
SAMD11	-0.460613	0.481582	Not relevant
NOC2L	0.411838	-0.0994539	Not relevant
PLEKHN1	0.282326	-0.151917	Not relevant
AGRN	0.44295	0.235245	Not relevant
LOC100288175	0.26644	-0.210578	Not relevant
MIR429	-0.621146	0.256168	Not relevant
TTLL10	-0.284282	-0.34164	Not relevant
TNFRSF4	-0.707741	-0.268033	Not relevant
SDF4	0.406834	0.384955	Not relevant
UBE2J2	0.267407	-0.16693	Not relevant
ACAP3	-0.253084	0.188908	Not relevant
MXRA8	-0.824564	-0.334307	Not relevant
AURKAIP1	0.275326	-0.122307	Not relevant
CCNL2	-0.292769	-0.334686	Not relevant
MRPL20	0.341507	-0.239755	Not relevant
ANKRD65	-0.6422	0.372241	Not relevant
ATAD3C	-1.22296	0.276512	Down regulated
TMEM240	-0.302021	-0.172573	Not relevant
FNDC10	0.768752	0.365031	Not relevant
MMP23B	-1.78021	-0.10336	Down regulated
NADK	0.268163	-0.0868453	Not relevant
CALML6	-1.01957	0.371027	Down regulated
GABRD	1.32875	0.320619	Up regulated
PRKCZ	0.133182	0.131271	Not relevant
FAAP20	0.367807	0.419987	Not relevant
SKI	-0.170914	0.119468	Not relevant
RER1	0.290326	-0.527457	Not relevant
PEX10	1.14918	-0.542934	Up regulated
PLCH2	-0.232279	0.347392	Not relevant
PRDM16-DT	-0.862705	-0.299343	Not relevant
PRDM16	-0.680269	-0.62406	Not relevant
ARHGEF16	0.383779	0.301851	Not relevant
MEGF6	-0.571605	0.198562	Not relevant
WRAP73	0.159108	0.201257	Not relevant
TP73	-0.522069	0.447911	Not relevant
CCDC27	-0.965158	0.0430507	Not relevant
SMIM1	0.245797	0.303618	Not relevant
CEP104	0.178982	-0.292707	Not relevant
DFFB	-0.130172	-0.142248	Not relevant
LINC01134	0.197053	-0.333955	Not relevant
NPHP4	0.171303	-0.0466084	Not relevant
KCNAB2	-0.442363	-0.0114874	Not relevant
RPL22	0.200265	0.0922249	Not relevant
RNF207	-1.00048	0.405074	Down regulated
GPR153	-0.654031	0.291738	Not relevant
ACOT7	0.260369	0.0118752	Not relevant
ESPN	-0.400711	0.305297	Not relevant
TNFRSF25	-1.11581	0.236098	Down regulated
PLEKHG5	-0.592775	0.0610049	Not relevant
THAP3	0.189312	-0.170285	Not relevant
DNAJC11	0.217803	-0.270988	Not relevant
VAMP3	-0.135566	-0.274115	Not relevant
TNFRSF9	-0.891256	-0.42447	Not relevant
PARK7	0.391661	-0.236195	Not relevant
SLC45A1	0.516129	-0.24016	Not relevant
RERE	0.384758	-0.211391	Not relevant
SLC2A5	-1.03519	-0.268383	Down regulated
LNCTAM34A	-0.320992	-0.39919	Not relevant
SLC25A33	0.436005	-0.271636	Not relevant
TMEM201	0.109097	0.454977	Not relevant
PIK3CD	-0.946512	0.185981	Not relevant
CLSTN1	0.34709	0.596328	Not relevant
PGD	0.406897	-0.104882	Not relevant
DFFA	0.0948687	-0.101534	Not relevant
CASZ1	0.236605	-0.197834	Not relevant
SRM	0.32744	-0.175605	Not relevant
EXOSC10-AS1	0.216322	-0.316625	Not relevant
UBIAD1	0.271993	-0.262601	Not relevant
DISP3	0.274126	0.2897	Not relevant
FBXO2	-0.291496	-0.471022	Not relevant
FBXO6	0.296772	-0.337967	Not relevant
MAD2L2	0.286095	0.537572	Not relevant
AGTRAP	0.265493	-0.125923	Not relevant
NPPA	-0.938339	0.269659	Not relevant
KIAA2013	0.240133	-0.18918	Not relevant
PLOD1	0.291664	0.410837	Not relevant
TNFRSF8	-0.696835	0.232926	Not relevant
PDPN	-1.10804	0.489685	Down regulated
PRDM2	-0.20229	-0.432078	Not relevant
TMEM51	-0.647476	-0.105829	Not relevant
FHAD1	-0.74324	0.0133527	Not relevant
EFHD2	-0.235475	-0.150428	Not relevant
CASP9	0.136477	-0.165767	Not relevant
DNAJC16	0.265599	-0.125582	Not relevant
AGMAT	0.515511	-0.209481	Not relevant
DDI2	0.341789	-0.130534	Not relevant
SLC25A34	-0.879323	0.341202	Not relevant
FBLIM1	-0.491255	0.376078	Not relevant
HSPB7	-1.66615	0.281186	Down regulated
CLCNKA	-0.531718	0.227162	Not relevant
CLCNKB	-1.31183	0.332054	Down regulated
EPHA2	-0.961456	0.398893	Not relevant
ARHGEF19	-0.50497	0.170181	Not relevant
CPLANE2	0.29076	-0.254111	Not relevant
FBXO42	0.14728	-0.130741	Not relevant
NECAP2	0.102252	0.0497045	Not relevant
CROCCP3	-0.391527	0.349413	Not relevant
MFAP2	-0.965617	0.228127	Not relevant
ATP13A2	0.460688	-0.170692	Not relevant
PADI2	-1.16065	-0.308367	Down regulated
ARHGEF10L	-0.153993	0.307295	Not relevant
IGSF21	1.2809	0.518356	Up regulated
IFFO2	-0.421516	0.203947	Not relevant
MRTO4	0.215355	-0.306206	Not relevant
AKR7L	-0.521646	0.295668	Not relevant
AKR7A2	0.193365	0.299099	Not relevant
MICOS10	-0.592074	0.23616	Not relevant
TMCO4	0.325869	0.528623	Not relevant
RNF186	-0.900216	0.406228	Not relevant
PLA2G2A	1.06322	-0.220708	Up regulated
PLA2G2D	-1.48354	0.260361	Down regulated
PLA2G2C	-2	-0.278548	Down regulated
UBXN10	-1.29209	0.328442	Down regulated
CAMK2N1	0.243262	0.61534	Not relevant
MUL1	0.1691	-0.151305	Not relevant
PINK1	0.16633	-0.326035	Not relevant
DDOST	0.436817	-0.132908	Not relevant
KIF17	-0.330851	0.399294	Not relevant
RAP1GAP	0.633303	0.254375	Not relevant
USP48	0.148308	-0.163252	Not relevant
LDLRAD2	-0.708963	0.345521	Not relevant
LINC00339	-0.517017	0.302246	Not relevant
CDC42	-0.629178	0.494493	Not relevant
EPHA8	0.527998	0.334448	Not relevant
C1QA	-0.452181	0.186518	Not relevant
C1QC	-0.367679	-0.421982	Not relevant
C1QB	-0.367942	0.161873	Not relevant
EPHB2	-0.652239	0.121532	Not relevant
KDM1A	0.178632	-0.479245	Not relevant
ELOA	0.208753	-0.0969871	Not relevant
PITHD1	0.240519	-0.115403	Not relevant
LYPLA2	0.322482	-0.260081	Not relevant
HMGCL	0.255886	-0.430543	Not relevant
FUCA1	0.487906	-0.242204	Not relevant
CNR2	-1.86171	0.301294	Down regulated
MYOM3	-2.07829	0.268325	Down regulated
IL22RA1	-0.90283	0.421253	Not relevant
NCMAP	-0.3195	0.417821	Not relevant
CLIC4	-0.570791	0.212965	Not relevant
RUNX3	-0.603379	0.270711	Not relevant
LDLRAP1	0.419026	-0.56413	Not relevant
MAN1C1	0.453413	-0.285473	Not relevant
MTFR1L	-0.14159	0.0372165	Not relevant
PAQR7	-0.269517	0.551983	Not relevant
PAFAH2	0.360411	-0.105884	Not relevant
EXTL1	-1.46944	0.161271	Down regulated
TRIM63	-1.77867	0.334644	Down regulated
PDIK1L	0.262191	-0.15	Not relevant
FAM110D	-0.481544	-0.04188	Not relevant
CD52	-1.05377	0.210385	Down regulated
CRYBG2	-1.05896	0.32544	Down regulated
ZNF683	-0.961545	-0.246931	Not relevant
HMGN2	0.382188	0.333283	Not relevant
ARID1A	0.141022	0.466798	Not relevant
PIGV	0.301927	0.613021	Not relevant
ZDHHC18	0.205493	0.314847	Not relevant
GPN2	0.17493	-0.0283492	Not relevant
NUDC	0.31377	0.0591792	Not relevant
KDF1	0.253317	-0.2544	Not relevant
TRNP1	-0.768436	0.0621123	Not relevant
TENT5B	-1.38937	-0.469954	Down regulated
MAP3K6	-0.278728	0.264135	Not relevant
AHDC1	-0.58006	-0.184566	Not relevant
THEMIS2	-0.678221	0.346156	Not relevant
PTAFR	-0.459507	0.275516	Not relevant
DNAJC8	0.0821755	-0.354391	Not relevant
RCC1	0.223614	-0.459954	Not relevant
SNHG12	-0.358711	-0.172315	Not relevant
RAB42	-0.46961	0.121462	Not relevant
GMEB1	0.107592	0.35328	Not relevant
YTHDF2	0.199222	0.264787	Not relevant
OPRD1	-0.425273	-0.543781	Not relevant
TMEM200B	-1.319	0.502299	Down regulated
MECR	0.190101	-0.21595	Not relevant
MATN1	-0.29613	-0.0259884	Not relevant
LAPTM5	-0.54555	-0.203883	Not relevant
SDC3	-0.328504	-0.345398	Not relevant
NKAIN1	0.413442	-0.372347	Not relevant
FABP3	-1.31446	0.639603	Down regulated
TINAGL1	-0.954107	0.486359	Not relevant
COL16A1	-1.05144	0.705866	Down regulated
ADGRB2	-0.272337	0.321996	Not relevant
SPOCD1	-1.1354	-0.234253	Down regulated
TXLNA	0.172399	-0.225224	Not relevant
CCDC28B	-0.311611	0.40321	Not relevant
EIF3I	0.330871	-0.110543	Not relevant
MTMR9LP	-0.753215	0.399478	Not relevant
LCK	-0.765773	0.22371	Not relevant
MARCKSL1	0.457064	-0.401275	Not relevant
TSSK3	-0.767166	0.280903	Not relevant
FAM229A	-0.521082	0.223861	Not relevant
RBBP4	0.264395	-0.153387	Not relevant
SYNC	-0.825106	0.279735	Not relevant
KIAA1522	0.359719	0.182849	Not relevant
HPCA	-0.288203	0.498005	Not relevant
CSMD2	0.316363	0.342999	Not relevant
GJB5	-1.19916	0.460695	Down regulated
GJB4	-1.1093	0.443219	Down regulated
GJB3	-1.05489	0.655236	Down regulated
GJA4	-0.220102	0.398363	Not relevant
ZMYM1	-0.145204	-0.15295	Not relevant
KIAA0319L	0.341272	-0.0910802	Not relevant
TFAP2E-AS1	-0.400049	0.368582	Not relevant
PSMB2	0.130432	-0.128559	Not relevant
AGO1	0.0859748	-0.441958	Not relevant
AGO3	-0.296629	-0.17761	Not relevant
ADPRS	0.210695	-0.332102	Not relevant
COL8A2	-0.951811	0.309375	Not relevant
TRAPPC3	0.231017	0.265846	Not relevant
MAP7D1	0.143434	-0.034604	Not relevant
EVA1B	-0.358216	0.333983	Not relevant
OSCP1	0.352788	0.443318	Not relevant
MRPS15	0.25246	0.452066	Not relevant
CSF3R	-0.871814	0.249927	Not relevant
ZC3H12A	-0.452903	-0.456631	Not relevant
SNIP1	0.106251	-0.418874	Not relevant
RSPO1	-1.14617	0.490676	Down regulated
C1orf109	0.113833	-0.149884	Not relevant
EPHA10	0.822308	0.180489	Not relevant
MANEAL	0.869956	0.250751	Not relevant
YRDC	0.427241	-0.129582	Not relevant
C1orf122	0.469251	-0.475582	Not relevant
INPP5B	-0.520588	0.372825	Not relevant
FHL3	-0.745661	-0.192337	Not relevant
POU3F1	-1.05781	0.314905	Down regulated
LOC105378663	0.319811	-0.142608	Not relevant
RHBDL2	-0.56057	0.381366	Not relevant
AKIRIN1	0.192505	0.270069	Not relevant
MACF1	-0.144102	0.337044	Not relevant
HEYL	-0.215962	0.211284	Not relevant
HPCAL4	-1.09652	0.266419	Down regulated
PPIE	0.105898	-0.182802	Not relevant
MFSD2A	-0.571578	0.277259	Not relevant
RLF	-0.119633	-0.135507	Not relevant
COL9A2	1.91841	-0.560875	Up regulated
SMAP2	0.225633	-0.295695	Not relevant
ZNF684	-0.193107	-0.13386	Not relevant
RIMS3	-0.782215	0.227526	Not relevant
KCNQ4	-1.11428	0.274059	Down regulated
CITED4	-0.56998	-0.239452	Not relevant
EDN2	-0.423793	0.246979	Not relevant
HIVEP3	-0.332833	-0.0829839	Not relevant
RIMKLA	0.311421	-0.148994	Not relevant
PPCS	0.188411	-0.670582	Not relevant
CCDC30	-0.177007	-0.301133	Not relevant
SVBP	-0.335291	-0.405703	Not relevant
SLC2A1	0.214382	0.0279534	Not relevant
CFAP57	0.494355	-0.158729	Not relevant
C1orf210	0.247923	-0.249569	Not relevant
ELOVL1	0.27232	-0.228996	Not relevant
MED8	0.118865	-0.219352	Not relevant
SZT2	-0.225304	-0.160907	Not relevant
PTPRF	0.314434	-0.146006	Not relevant
ST3GAL3	-0.51274	0.270356	Not relevant
DPH2	0.236722	-0.211704	Not relevant
B4GALT2	0.15711	-0.183967	Not relevant
SLC6A9	-0.157847	0.19073	Not relevant
LOC107984948	-0.794251	-0.331329	Not relevant
ERI3	0.293437	-0.564805	Not relevant
ARMH1	-0.344745	0.390714	Not relevant
BEST4	-1.16336	0.210279	Down regulated
PLK3	-0.658348	-0.0782783	Not relevant
BTBD19	-1.24406	0.465737	Down regulated
PTCH2	-0.69099	0.352702	Not relevant
EIF2B3	0.314443	-0.270481	Not relevant
LINC01144	0.287218	-0.181833	Not relevant
PRDX1	0.131569	0.126108	Not relevant
AKR1A1	0.355874	0.227444	Not relevant
CCDC17	-0.613632	0.229927	Not relevant
IPP	0.25358	0.138815	Not relevant
PIK3R3	0.395289	-0.129624	Not relevant
LOC101929626	0.268473	0.443933	Not relevant
TSPAN1	0.716506	0.14133	Not relevant
POMGNT1	0.506721	0.177046	Not relevant
LURAP1	-1.27572	0.401995	Down regulated
LRRC41	0.300071	-0.165925	Not relevant
NSUN4	0.214765	-0.536536	Not relevant
FAAH	0.364865	-0.189745	Not relevant
MOB3C	-0.441151	0.189576	Not relevant
CYP4B1	-1.46868	0.493229	Down regulated
PDZK1IP1	-0.950609	0.567499	Not relevant
TAL1	-0.208811	0.438357	Not relevant
SLC5A9	-0.732651	-0.256743	Not relevant
AGBL4	0.434978	0.0570425	Not relevant
BEND5	-0.877846	0.409683	Not relevant
ELAVL4	-0.269133	0.287646	Not relevant
TTC39A	0.195077	0.0906572	Not relevant
EPS15	0.102162	-0.108866	Not relevant
NRDC	0.30871	-0.184852	Not relevant
RAB3B	0.369816	0.278661	Not relevant
BTF3L4	0.192362	-0.0963106	Not relevant
CC2D1B	0.158782	-0.769167	Not relevant
GPX7	-0.556513	0.373381	Not relevant
SHISAL2A	-1.02488	0.266362	Down regulated
COA7	0.282442	-0.188777	Not relevant
ZYG11A	0.753834	-0.407736	Not relevant
ECHDC2	-0.264281	-0.157991	Not relevant
SCP2	0.320348	0.228016	Not relevant
PODN	-1.1431	0.485066	Down regulated
CPT2	0.221719	0.162666	Not relevant
LRP8	0.217984	-0.0654687	Not relevant
GLIS1	-1.4458	0.366638	Down regulated
NDC1	0.145781	-0.36112	Not relevant
DIO1	-0.783383	0.387376	Not relevant
LRRC42	0.352571	-0.136472	Not relevant
MRPL37	0.354063	-0.18475	Not relevant
SSBP3	0.322591	-0.330539	Not relevant
ACOT11	-1.31008	0.496599	Down regulated
FAM151A	-1.19982	0.240719	Down regulated
MROH7	-2.37914	-0.293	Down regulated
TTC4	-0.297378	0.160721	Not relevant
PARS2	0.0987882	-0.118464	Not relevant
TMEM61	-0.307536	-0.297594	Not relevant
PCSK9	-0.750442	0.548142	Not relevant
USP24	-0.104665	0.413411	Not relevant
PLPP3	-0.60143	0.0428679	Not relevant
PRKAA2	0.204344	-0.262662	Not relevant
DAB1	0.322589	-0.0523664	Not relevant
OMA1	0.196676	-0.144604	Not relevant
TACSTD2	0.175394	-0.211116	Not relevant
LINC02777	-0.653181	-0.113335	Not relevant
HSD52	-1.15899	0.331255	Down regulated
HOOK1	0.342558	-0.206576	Not relevant
NFIA	-0.430097	0.307987	Not relevant
PATJ	0.219343	0.0191183	Not relevant
L1TD1	-1.15936	0.218305	Down regulated
KANK4	-0.988699	0.0463661	Not relevant
DOCK7	0.329252	0.258098	Not relevant
ROR1	-0.835428	-0.04485	Not relevant
CACHD1	-0.978964	0.247031	Not relevant
LINC01359	-1.53846	0.395988	Down regulated
MIR3671	-1.14177	0.207847	Down regulated
AK4	0.17074	-0.303793	Not relevant
DNAJC6	0.774423	0.223375	Not relevant
LEPR	-0.668551	-0.339549	Not relevant
PDE4B	0.344636	0.719071	Not relevant
SGIP1	-1.05038	0.607283	Down regulated
DYNLT5	-0.587277	0.486374	Not relevant
IL12RB2	-1.08341	0.318287	Down regulated
SERBP1	0.155064	-0.198175	Not relevant
GADD45A	-0.727914	0.575664	Not relevant
DIRAS3	-0.989221	0.341746	Not relevant
WLS	-0.194457	0.366407	Not relevant
RPE65	-1.62548	0.407147	Down regulated
LRRC7	1.49742	-0.148006	Up regulated
FPGT-TNNI3K	-1.06909	-0.294203	Down regulated
ACADM	0.200628	-0.166861	Not relevant
ST6GALNAC3	-0.210058	0.518198	Not relevant
ST6GALNAC5	1.12859	-0.255767	Up regulated
AK5	0.842133	-0.18936	Not relevant
NEXN	-1.25143	-0.300507	Down regulated
DNAJB4	-0.834749	0.666462	Not relevant
GIPC2	-0.949354	0.279578	Not relevant
IFI44L	-0.869205	0.901906	Not relevant
ADGRL2	-0.684782	0.343904	Not relevant
LINC01361	-0.479052	0.294579	Not relevant
SAMD13	0.264112	-0.465917	Not relevant
RPF1	0.198775	-0.638281	Not relevant
SSX2IP	-0.3048	-0.121422	Not relevant
DDAH1	0.311681	-0.0135992	Not relevant
CCN1	-0.863038	-0.233527	Not relevant
SH3GLB1	-0.15198	0.226022	Not relevant
HS2ST1	0.554987	-0.123679	Not relevant
LINC01140	-0.816618	-0.490844	Not relevant
KYAT3	0.201247	-0.232988	Not relevant
LRRC8C	-0.330431	0.523855	Not relevant
LINC02609	-0.764749	0.357229	Not relevant
CDC7	-0.359493	0.0931486	Not relevant
TGFBR3	-0.778316	0.537066	Not relevant
BTBD8	-0.192331	-0.180654	Not relevant
RPAP2	0.126928	-0.130167	Not relevant
TMED5	0.320318	-0.262616	Not relevant
CCDC18	-0.269122	-0.13417	Not relevant
GCLM	0.36306	-0.103957	Not relevant
ABCA4	0.452192	0.191559	Not relevant
ARHGAP29	0.332002	-0.167775	Not relevant
F3	1.28807	0.423364	Up regulated
TLCD4	0.72995	-0.190171	Not relevant
PTBP2	-0.513933	0.458186	Not relevant
PLPPR4	0.424444	0.45986	Not relevant
SLC35A3	0.258734	0.245415	Not relevant
RTCA	0.195968	-0.149962	Not relevant
VCAM1	-0.770945	0.700154	Not relevant
SLC30A7	0.176611	-0.144055	Not relevant
RNPC3	-0.493811	-0.11418	Not relevant
PRMT6	0.445483	-0.189532	Not relevant
NTNG1	1.35207	0.329256	Up regulated
HENMT1	0.29032	0.350064	Not relevant
STXBP3	0.160617	-0.135293	Not relevant
AKNAD1	-1.37152	-0.253527	Down regulated
GPSM2	-0.626418	0.486175	Not relevant
CLCC1	0.202022	-0.420993	Not relevant
TMEM167B	0.17805	-0.186513	Not relevant
ELAPOR1	0.216932	0.429958	Not relevant
SARS1	0.172069	0.370359	Not relevant
CELSR2	-0.267125	-0.337147	Not relevant
PSRC1	-0.433605	0.289961	Not relevant
PSMA5	0.28135	-0.133779	Not relevant
ATXN7L2	-0.480407	0.327363	Not relevant
AMIGO1	0.207852	-0.162019	Not relevant
GPR61	-0.600441	-0.269154	Not relevant
GNAI3	0.0955421	-0.157177	Not relevant
GSTM4	-0.952399	0.515708	Not relevant
GSTM2	-2.22796	0.502314	Down regulated
GSTM5	-1.54872	0.336075	Down regulated
GSTM3	-0.662477	-0.357833	Not relevant
CSF1	-0.602724	0.268482	Not relevant
AHCYL1	0.241197	0.734312	Not relevant
STRIP1	0.173059	-0.618103	Not relevant
SLC6A17	1.01513	0.486199	Up regulated
SLC16A4	-1.0133	0.503234	Down regulated
PROK1	-2.10199	-0.323699	Down regulated
KCNA2	-1.52324	0.381927	Down regulated
KCNA3	-1.38887	0.393177	Down regulated
CD53	-0.831633	0.457839	Not relevant
LRIF1	0.239811	-0.240284	Not relevant
DENND2D	-0.26127	0.411971	Not relevant
CHI3L2	-1.48177	0.396523	Down regulated
WDR77	0.116746	-0.181188	Not relevant
C1orf162	-0.706919	-0.176756	Not relevant
RAP1A	-0.143008	0.546642	Not relevant
CTTNBP2NL	0.327876	0.106332	Not relevant
WNT2B	-0.746388	-0.145519	Not relevant
ST7L	0.165681	-0.0987332	Not relevant
CAPZA1	0.158193	-0.123339	Not relevant
LINC01356	-0.529338	0.161177	Not relevant
PTPN22	-1.21339	0.234392	Down regulated
BCL2L15	-1.4449	0.823269	Down regulated
AP4B1	-0.144743	0.210877	Not relevant
OLFML3	-1.12892	0.231629	Down regulated
SYT6	-0.896115	-0.225752	Not relevant
TSPAN2	-1.01236	-0.317151	Down regulated
NGF	-0.479934	0.282722	Not relevant
CASQ2	-1.70998	-0.350446	Down regulated
ATP1A1	0.146265	0.505422	Not relevant
ATP1A1-AS1	-0.196357	-0.438435	Not relevant
CD58	-0.205383	0.467926	Not relevant
CD101	-0.645571	-0.231743	Not relevant
VTCN1	-0.973997	0.505919	Not relevant
WDR3	0.24474	-0.235706	Not relevant
SPAG17	-1.09057	0.457611	Down regulated
TBX15	-0.596119	0.307793	Not relevant
WARS2	0.150151	-0.624221	Not relevant
PHGDH	0.193987	0.249894	Not relevant
HMGCS2	0.887408	-0.276703	Not relevant
SEC22B	0.457597	-0.11152	Not relevant
PDZK1	-0.242002	-0.285031	Not relevant
NUDT17	-0.423411	0.27909	Not relevant
GNRHR2	0.177586	0.293396	Not relevant
HJV	-2.29904	0.268542	Down regulated
FMO5	-0.397363	0.587664	Not relevant
CHD1L	0.215	-0.238585	Not relevant
GJA5	-0.324177	-0.00391909	Not relevant
H2AC20	0.249837	-0.179741	Not relevant
BOLA1	0.159686	-0.277703	Not relevant
SV2A	-0.553894	0.521853	Not relevant
MTMR11	-0.954161	0.592517	Not relevant
PLEKHO1	-0.840192	0.376125	Not relevant
CA14	-1.42827	-0.26843	Down regulated
C1orf54	-1.06418	0.382094	Down regulated
ECM1	-0.85919	0.273773	Not relevant
ADAMTSL4	-1.40162	-0.256894	Down regulated
ENSA	0.373464	-0.680306	Not relevant
CTSK	-0.97891	0.243848	Not relevant
CERS2	0.258246	0.224394	Not relevant
ANXA9	-0.320858	0.310873	Not relevant
MINDY1	-0.183334	0.663375	Not relevant
PRUNE1	0.162448	-0.0247401	Not relevant
BNIPL	-0.958498	0.415062	Not relevant
MLLT11	-0.255657	0.219044	Not relevant
GABPB2	-0.213892	-0.125529	Not relevant
SEMA6C	-0.818941	0.337972	Not relevant
ZNF687	0.272763	0.13542	Not relevant
PI4KB	0.126157	-0.0936502	Not relevant
PSMB4	0.278543	-0.295967	Not relevant
TUFT1	0.170058	-0.186363	Not relevant
CELF3	-0.513449	0.542843	Not relevant
TDRKH	0.334621	-0.187941	Not relevant
RORC	0.287001	-0.248625	Not relevant
C2CD4D	0.34692	-0.358565	Not relevant
THEM5	0.235751	-0.0890886	Not relevant
S100A10	-0.246324	0.599125	Not relevant
S100A9	-0.328596	-0.328639	Not relevant
S100A8	-0.501003	-0.395377	Not relevant
S100A6	-1.10291	0.534815	Down regulated
S100A4	-1.1862	0.0157368	Down regulated
S100A3	-1.06121	-0.294939	Down regulated
S100A2	-0.318775	0.382092	Not relevant
S100A16	-0.825405	0.193575	Not relevant
S100A14	-1.17694	0.49181	Down regulated
S100A13	-0.995877	-0.0875238	Not relevant
S100A1	-0.433423	0.266454	Not relevant
SNAPIN	0.140742	-0.107113	Not relevant
ILF2	0.253565	-0.131605	Not relevant
LOC101928059	-0.375293	-0.188864	Not relevant
CREB3L4	0.321335	-0.37401	Not relevant
JTB	-0.370239	-0.437823	Not relevant
UBAP2L	0.188158	-0.301714	Not relevant
HAX1	0.181955	-0.118705	Not relevant
ATP8B2	0.464534	0.0366451	Not relevant
IL6R	-0.312356	0.286903	Not relevant
SHE	-0.320062	0.192721	Not relevant
TDRD10	-0.864998	0.342677	Not relevant
CHRNB2	-0.342914	0.760938	Not relevant
ADAR	0.218198	0.155992	Not relevant
KCNN3	-0.469781	0.269363	Not relevant
FLAD1	0.201955	0.288982	Not relevant
ZBTB7B	0.356178	-0.283938	Not relevant
DCST2	-0.410888	0.345121	Not relevant
ADAM15	0.21771	0.186996	Not relevant
EFNA4	0.21371	0.531193	Not relevant
EFNA3	0.998157	0.189835	Not relevant
EFNA1	0.148743	-0.123252	Not relevant
SLC50A1	0.636025	-0.150941	Not relevant
MUC1	-0.743915	0.400607	Not relevant
THBS3-AS1	-0.992733	0.290862	Not relevant
MTX1	0.305705	0.359369	Not relevant
GBAP1	-0.307079	0.319321	Not relevant
GBA1	0.523823	-0.390881	Not relevant
RUSC1-AS1	-0.434243	0.293436	Not relevant
RUSC1	0.346456	0.229828	Not relevant
SYT11	-0.846472	-0.220234	Not relevant
ARHGEF2	-0.54651	0.317268	Not relevant
ARHGEF2-AS2	-1.40598	-0.163749	Down regulated
LAMTOR2	0.24494	-0.104329	Not relevant
RAB25	0.295569	-0.251171	Not relevant
SEMA4A	0.229627	0.247955	Not relevant
BGLAP	-0.784613	-0.281528	Not relevant
SMG5	0.42242	-0.564499	Not relevant
TSACC	0.468979	-0.162142	Not relevant
RHBG	-0.400778	-0.171662	Not relevant
MIR9-1HG	-0.347841	0.469603	Not relevant
CRABP2	-0.673306	0.382207	Not relevant
ISG20L2	0.17261	-0.58633	Not relevant
METTL25B	0.190003	-0.179065	Not relevant
MRPL24	0.498185	-0.220296	Not relevant
SH2D2A	-0.977789	0.218156	Not relevant
NTRK1	-0.977697	0.230892	Not relevant
PEAR1	-0.421463	0.256058	Not relevant
FCRL5	-2.41362	-0.718602	Down regulated
FCRL3	-1.73919	-0.971637	Down regulated
FCRL2	-2.56682	-0.991739	Down regulated
FCRL1	-2.91318	-0.786999	Down regulated
KIRREL1	-0.860205	-0.53002	Not relevant
CD1D	-0.652164	-0.770863	Not relevant
CD1A	-1.10486	-0.420787	Down regulated
CD1C	-1.06145	-0.893095	Down regulated
CD1E	-0.870318	-0.909145	Not relevant
PYHIN1	-1.28378	-0.454685	Down regulated
IFI16	-0.826333	-0.982257	Not relevant
AIM2	-1.31863	-0.701699	Down regulated
CADM3	-1.17604	-0.840402	Down regulated
ACKR1	-0.285206	-0.559709	Not relevant
FCER1A	-0.976357	-1.22284	Hypo methylated
FCRL6	-1.23518	-0.567188	Down regulated
SLAMF8	-0.590452	-0.291953	Not relevant
LOC107985216	-0.61891	0.422018	Not relevant
CFAP45	0.759068	-0.318786	Not relevant
TAGLN2	-0.248445	0.527719	Not relevant
PIGM	0.286062	-0.399345	Not relevant
IGSF8	0.616432	-0.182036	Not relevant
ATP1A2	-1.68976	0.310398	Down regulated
ATP1A4	-0.940149	-0.383358	Not relevant
CASQ1	-2.32546	-0.0416404	Down regulated
DCAF8	-0.217702	-0.796033	Not relevant
COPA	0.446835	-0.609142	Not relevant
NCSTN	0.276776	-0.0614899	Not relevant
VANGL2	-0.372971	0.221463	Not relevant
SLAMF6	-1.14798	-0.658472	Down regulated
SLAMF1	-1.1556	-0.513548	Down regulated
LY9	-1.27303	-0.454927	Down regulated
CD244	-0.828297	-0.314723	Not relevant
ITLN1	0.857261	0.418292	Not relevant
TSTD1	0.395837	-0.284709	Not relevant
ARHGAP30	-0.608974	0.155559	Not relevant
NECTIN4	0.147862	-0.236757	Not relevant
KLHDC9	0.202104	-0.334535	Not relevant
USP21	0.0865195	-0.279399	Not relevant
B4GALT3	0.386361	-0.121364	Not relevant
NDUFS2	0.292739	0.24711	Not relevant
FCER1G	-0.548073	0.24077	Not relevant
MPZ	-1.12252	-0.403328	Down regulated
SDHC	0.287369	-0.122679	Not relevant
FCRLB	-0.433202	0.628571	Not relevant
C1orf226	0.34923	0.240401	Not relevant
UHMK1	0.273994	-0.235839	Not relevant
DDR2	-0.944305	0.286049	Not relevant
PBX1	-0.384755	0.357102	Not relevant
RXRG	-0.744704	0.441917	Not relevant
TMCO1	0.29748	-0.213728	Not relevant
FAM78B	-0.832791	0.423324	Not relevant
CD247	-1.04006	0.603954	Down regulated
RCSD1	-0.706228	0.279589	Not relevant
MPZL1	0.0924539	0.884357	Not relevant
MPC2	0.558687	-0.130241	Not relevant
DCAF6	0.3581	-0.172595	Not relevant
GPR161	-0.912053	0.251778	Not relevant
TIPRL	0.120386	-0.120308	Not relevant
SFT2D2	-0.12558	0.134981	Not relevant
DPT	-1.90314	0.384546	Down regulated
CCDC181	-1.008	0.597971	Down regulated
SLC19A2	0.324099	-0.0816437	Not relevant
F5	1.11812	-0.261959	Up regulated
SELP	-0.348721	-0.246495	Not relevant
FMO3	-0.716491	-0.42158	Not relevant
FMO2	-1.00436	0.502858	Down regulated
FMO1	-0.458773	0.05317	Not relevant
FASLG	-1.21598	0.308578	Down regulated
TNFSF4	0.404494	0.59572	Not relevant
KLHL20	0.289448	-0.26446	Not relevant
CENPL	0.17517	-0.142423	Not relevant
DARS2	0.359013	-0.111325	Not relevant
RABGAP1L	-0.196124	0.74785	Not relevant
MRPS14	0.17503	-0.203976	Not relevant
KIAA0040	-0.327688	0.329588	Not relevant
TNR	-0.392778	-0.42327	Not relevant
COP1	0.106373	-0.275955	Not relevant
ASTN1	-1.82371	-0.562494	Down regulated
RASAL2-AS1	0.833783	-0.140323	Not relevant
RASAL2	0.836893	-0.117791	Not relevant
ANGPTL1	-1.52632	0.393787	Down regulated
FAM20B	0.0983106	-0.560154	Not relevant
SOAT1	0.473847	-0.193214	Not relevant
QSOX1	-0.2579	0.467672	Not relevant
LHX4	-0.669699	-0.129249	Not relevant
KIAA1614	-1.18503	0.29742	Down regulated
MR1	-0.761987	0.534746	Not relevant
IER5	-0.73886	-0.361986	Not relevant
GLUL	-0.203895	-0.375813	Not relevant
RGS16	-0.495091	0.497044	Not relevant
DHX9	0.290048	-0.120452	Not relevant
LAMC2	0.691818	0.434673	Not relevant
NMNAT2	0.980664	0.231194	Not relevant
RGL1	-0.75427	-0.157938	Not relevant
COLGALT2	-1.09291	-0.254733	Down regulated
C1orf21	0.151444	0.375998	Not relevant
IVNS1ABP	-0.196811	0.503949	Not relevant
HMCN1	-0.74768	-0.84423	Not relevant
PRG4	-0.749684	-0.423515	Not relevant
RGS13	-0.931656	0.164944	Not relevant
KCNT2	-1.39778	-0.202813	Down regulated
DENND1B	0.15771	0.647574	Not relevant
C1orf53	0.695487	-0.113415	Not relevant
LHX9	1.5767	0.159205	Up regulated
NEK7	-0.268943	-0.142736	Not relevant
PTPRC	-1.01872	0.225277	Down regulated
NR5A2	0.355131	0.350116	Not relevant
DDX59	0.149084	-0.176578	Not relevant
GPR25	-1.28488	-0.285015	Down regulated
INAVA	-1.18741	0.443194	Down regulated
TMEM9	0.438104	0.198927	Not relevant
TNNT2	-1.49744	0.312674	Down regulated
LAD1	0.314934	-0.18862	Not relevant
PHLDA3	-0.321515	0.517947	Not relevant
CSRP1	-1.11101	0.329415	Down regulated
CSRP1-AS1	0.217634	0.629743	Not relevant
RNPEP	0.401679	0.0811561	Not relevant
ELF3	-0.260773	-0.00558792	Not relevant
GPR37L1	-0.955058	-0.527698	Not relevant
ARL8A	0.309106	0.11127	Not relevant
PTPN7	-0.886176	0.189353	Not relevant
LGR6	-2.01239	0.425084	Down regulated
KDM5B	0.150137	0.0774694	Not relevant
RABIF	0.212668	-0.393627	Not relevant
ADIPOR1	0.452216	0.0538564	Not relevant
CYB5R1	0.197607	-0.167073	Not relevant
TMEM183A	0.220801	-0.183864	Not relevant
PPFIA4	-1.11678	0.184646	Down regulated
ADORA1	-0.40423	-0.0215049	Not relevant
CHI3L1	-0.421917	0.372166	Not relevant
BTG2	-0.609828	0.193876	Not relevant
FMOD	0.316625	0.6655	Not relevant
ATP2B4	-1.10512	0.511436	Down regulated
LAX1	-1.10485	-0.419771	Down regulated
ZC3H11A	-0.975398	-0.0947281	Not relevant
ZBED6	-0.437312	0.287881	Not relevant
SNRPE	0.289369	-0.335556	Not relevant
SOX13	-0.235585	-0.123768	Not relevant
ETNK2	-0.667695	0.431474	Not relevant
PLEKHA6	-0.38861	0.465073	Not relevant
MDM4	-0.455994	0.608794	Not relevant
NFASC	-1.00852	-0.27547	Down regulated
CNTN2	-0.783369	0.423214	Not relevant
RBBP5	0.158715	-0.0934176	Not relevant
TMCC2	-0.76647	0.37234	Not relevant
NUAK2	-0.568179	-0.292484	Not relevant
CDK18	-0.755439	-0.0604755	Not relevant
MFSD4A	0.266652	0.337413	Not relevant
SLC45A3	0.456663	-0.365793	Not relevant
SLC26A9	-1.16535	0.388818	Down regulated
IKBKE	-0.58393	0.386086	Not relevant
RASSF5	-0.787457	0.291692	Not relevant
DYRK3	-0.214345	0.345593	Not relevant
IL10	-0.710325	0.187274	Not relevant
FCMR	-1.06342	0.266975	Down regulated
PIGR	-0.70886	0.231377	Not relevant
C1orf116	0.310266	-0.436773	Not relevant
CR2	-3.05745	0.293394	Down regulated
CR1	-1.15277	0.574309	Down regulated
PLXNA2	-0.242292	0.134	Not relevant
CAMK1G	-1.35168	-0.00299419	Down regulated
LAMB3	-0.999717	0.555438	Not relevant
HSD11B1	-1.20638	0.249977	Down regulated
TRAF3IP3	-1.1187	-0.320913	Down regulated
C1orf74	0.240495	0.010997	Not relevant
KCNH1	-0.353185	-0.38677	Not relevant
TRAF5	-1.19962	0.346239	Down regulated
LINC00467	0.284085	-0.242062	Not relevant
INTS7	0.309384	-0.132662	Not relevant
PACC1	0.407851	-0.279656	Not relevant
NENF	0.382809	-0.354444	Not relevant
BATF3	-0.354459	0.460484	Not relevant
TATDN3	0.183031	-0.136877	Not relevant
PTPN14	-0.495901	-0.166822	Not relevant
KCTD3	0.138471	-1.03285	Hypo methylated
LYPLAL1	0.281315	-0.55461	Not relevant
SLC30A10	1.05959	0.277831	Up regulated
MTARC1	0.18645	-0.103513	Not relevant
BROX	0.25444	-0.183655	Not relevant
TLR5	-0.278088	0.163498	Not relevant
CAPN8	-1.06405	0.579502	Down regulated
TP53BP2	0.126292	0.173896	Not relevant
DEGS1	1.07388	0.339988	Up regulated
LBR	-0.14732	0.319084	Not relevant
SRP9	0.218097	-0.312444	Not relevant
EPHX1	0.462424	-0.502365	Not relevant
TMEM63A	-0.169956	0.457803	Not relevant
LEFTY2	-0.973356	0.333122	Not relevant
SDE2	0.179319	0.352168	Not relevant
ACBD3	0.266277	-0.14742	Not relevant
LIN9	-0.222572	0.535932	Not relevant
PSEN2	0.379576	0.415001	Not relevant
COQ8A	0.223933	0.14664	Not relevant
SNAP47	0.231037	-0.111328	Not relevant
WNT3A	-0.925758	-0.21285	Not relevant
GUK1	0.164537	-0.256653	Not relevant
GJC2	-0.833715	0.272492	Not relevant
OBSCN-AS1	-0.644724	0.544691	Not relevant
OBSCN	-0.972372	0.129968	Not relevant
TRIM17	-0.95701	0.396092	Not relevant
RAB4A	0.231488	-0.356875	Not relevant
CCSAP	-0.203319	0.558088	Not relevant
ACTA1	-4.56369	0.328432	Down regulated
COG2	0.0901384	0.350773	Not relevant
FAM89A	-0.508193	-0.440943	Not relevant
TRIM67	-0.264269	0.372018	Not relevant
GNPAT	0.130637	0.196534	Not relevant
EGLN1	0.128814	-0.220936	Not relevant
DISC1	-0.370556	0.410358	Not relevant
MAP10	-0.46091	-0.397351	Not relevant
LINC01132	-0.239759	0.421211	Not relevant
LNCATV	0.469693	0.773765	Not relevant
TBCE	0.31186	0.202409	Not relevant
LYST	-0.346013	0.55251	Not relevant
GPR137B	0.363903	-0.128725	Not relevant
ERO1B	0.795424	-0.352207	Not relevant
LGALS8	0.158795	-0.383446	Not relevant
ACTN2	-2.12037	-0.307462	Down regulated
MTR	-0.362138	-0.160563	Not relevant
RYR2	-0.346484	-0.448535	Not relevant
CHRM3	0.60301	-0.364463	Not relevant
FMN2	-0.972937	-0.374136	Not relevant
FH	0.369732	-0.166707	Not relevant
KMO	-0.759955	-0.306924	Not relevant
OPN3	-0.551538	-0.320269	Not relevant
COX20	-0.29617	-0.112376	Not relevant
HNRNPU	0.270226	0.091538	Not relevant
EFCAB2	-0.199694	0.32615	Not relevant
KIF26B	-0.841247	-0.274166	Not relevant
SMYD3	0.454342	-0.411602	Not relevant
CNST	0.207169	-0.106878	Not relevant
AHCTF1	0.176768	-0.13856	Not relevant
ZNF124	-0.298777	-0.324311	Not relevant
NLRP3	-0.73918	-0.437189	Not relevant
GCSAML	-1.69213	-0.227044	Down regulated
TRIM58	0.322422	-0.336991	Not relevant
FAM110C	-0.297696	0.394527	Not relevant
ACP1	0.280314	-0.151548	Not relevant
ALKAL2	-1.09856	0.270741	Down regulated
TPO	0.337446	-0.429029	Not relevant
TRAPPC12	0.216834	-0.123478	Not relevant
ADI1	0.495283	-0.246714	Not relevant
RNASEH1-DT	0.180077	-0.405393	Not relevant
DCDC2C	-0.608467	0.388639	Not relevant
GRASLND	1.91928	-0.395269	Up regulated
RNF144A	0.736815	0.383228	Not relevant
TAF1B	0.204127	0.322674	Not relevant
CYS1	-1.04931	0.273972	Down regulated
HPCAL1	0.226374	0.305385	Not relevant
ATP6V1C2	-1.02464	-0.407872	Down regulated
ROCK2	-0.25375	-0.184079	Not relevant
GREB1	0.647231	-0.0640719	Not relevant
LPIN1	-0.510153	0.0805518	Not relevant
LOC100506474	1.36972	-0.448645	Up regulated
LRATD1	0.852412	0.00608264	Not relevant
VSNL1	-1.06215	0.642365	Down regulated
SMC6	-0.1912	0.127538	Not relevant
KCNS3	0.629657	0.41459	Not relevant
RDH14	0.247645	-0.284256	Not relevant
OSR1	-0.744203	0.314814	Not relevant
MATN3	-0.748808	0.181385	Not relevant
SDC1	-0.364712	0.264295	Not relevant
RHOB	-0.541825	-0.210194	Not relevant
APOB	-0.638681	0.0815277	Not relevant
KLHL29	-0.495324	0.374192	Not relevant
FAM228B	-0.431478	0.551573	Not relevant
FAM228A	-0.760492	0.1312	Not relevant
NCOA1	0.445106	0.303099	Not relevant
CENPO	0.277304	-0.772078	Not relevant
ADCY3	-0.573794	0.436954	Not relevant
DNAJC27-AS1	0.229329	0.0811494	Not relevant
POMC	-1.33978	0.432267	Down regulated
HADHA	0.213344	-0.246193	Not relevant
ADGRF3	-0.552587	-0.146155	Not relevant
OTOF	-0.726929	0.280087	Not relevant
DPYSL5	-0.473565	0.397904	Not relevant
AGBL5	0.144534	0.175598	Not relevant
EMILIN1	-0.95217	0.246405	Not relevant
CGREF1	0.411216	-0.280288	Not relevant
TCF23	-1.17001	0.0403169	Down regulated
TRIM54	-2.04507	-0.28592	Down regulated
SNX17	0.274635	0.189101	Not relevant
ZNF513	0.265922	-0.251083	Not relevant
KRTCAP3	0.335234	0.0334259	Not relevant
SUPT7L	-0.128873	-0.539225	Not relevant
SLC4A1AP	0.144745	-0.170301	Not relevant
BABAM2	0.411621	-0.186667	Not relevant
FOSL2	-0.23945	0.411248	Not relevant
PLB1	-0.528093	0.0257162	Not relevant
PPP1CB	0.124364	-0.157483	Not relevant
TOGARAM2	-0.807617	-0.136554	Not relevant
CLIP4	-0.78113	0.493359	Not relevant
YPEL5	0.102571	-0.147531	Not relevant
LCLAT1	0.5056	-0.204437	Not relevant
XDH	0.617988	-0.0810792	Not relevant
SRD5A2	-1.55755	0.321271	Down regulated
NLRC4	-0.226146	-0.333071	Not relevant
TTC27	0.145012	-0.12231	Not relevant
LTBP1	-0.601942	0.530917	Not relevant
CRIM1	-0.175923	-0.0985389	Not relevant
FEZ2	-0.172268	0.415311	Not relevant
PRKD3	-0.454993	0.339367	Not relevant
CDC42EP3	-1.04115	-0.469995	Down regulated
RMDN2	-0.382515	0.293952	Not relevant
CYP1B1-AS1	-0.577729	0.421246	Not relevant
SRSF7	-0.131668	-0.45535	Not relevant
TMEM178A	0.547625	0.422606	Not relevant
PKDCC	0.369571	0.377467	Not relevant
COX7A2L	0.199353	-0.332928	Not relevant
OXER1	-1.64378	0.305898	Down regulated
HAAO	-1.2921	0.622727	Down regulated
LINC01819	-1.0838	0.185176	Down regulated
THADA	0.209026	0.818542	Not relevant
LRPPRC	0.209058	-0.120219	Not relevant
PPM1B	0.216154	0.253871	Not relevant
PREPL	0.227842	-0.37395	Not relevant
SIX2	-1.17824	0.124609	Down regulated
SOCS5	-0.207203	-0.0985289	Not relevant
MCFD2	0.299523	-0.273059	Not relevant
TTC7A	-0.155177	0.140919	Not relevant
EPCAM	0.625141	-0.222303	Not relevant
KCNK12	1.03872	-0.209825	Up regulated
PPP1R21	0.191829	-0.174971	Not relevant
NRXN1	-0.911111	0.621582	Not relevant
EML6	0.801355	-0.372851	Not relevant
RTN4	0.240616	0.394214	Not relevant
CLHC1	-0.245805	0.158062	Not relevant
MTIF2	0.0889864	-0.0965422	Not relevant
CCDC88A	-0.709016	0.561517	Not relevant
CFAP36	0.182771	-0.280125	Not relevant
PNPT1	0.160749	-0.272813	Not relevant
LOC100129434	-0.454183	-0.263808	Not relevant
CCDC85A	-0.88118	-0.330845	Not relevant
BCL11A	-1.18984	-0.0536282	Down regulated
PAPOLG	-0.14145	0.0447365	Not relevant
REL	-0.560162	-0.255846	Not relevant
C2orf74	-0.283323	0.436702	Not relevant
COMMD1	0.248235	-0.359735	Not relevant
TMEM17	0.481242	-0.13394	Not relevant
EHBP1-AS1	-0.513524	0.362976	Not relevant
MDH1	0.197169	-0.143178	Not relevant
LGALSL	0.388886	0.860896	Not relevant
SERTAD2	-0.179981	-0.0998904	Not relevant
SLC1A4	0.564919	0.116229	Not relevant
CEP68	-0.449873	0.445366	Not relevant
RAB1A	0.312581	-0.110644	Not relevant
MEIS1	-1.36489	0.534003	Down regulated
CNRIP1	-1.04343	0.280661	Down regulated
APLF	-0.774197	-0.11834	Not relevant
ARHGAP25	-0.678948	-0.387764	Not relevant
GFPT1	0.618766	0.424345	Not relevant
NFU1	0.336789	-0.233739	Not relevant
ANXA4	-0.233105	0.378881	Not relevant
MXD1	-0.15776	-0.0759134	Not relevant
PCYOX1	0.230596	-0.0779119	Not relevant
SNRPG	0.336961	-0.138909	Not relevant
VAX2	0.706425	-0.134977	Not relevant
ANKRD53	-1.28209	0.487319	Down regulated
MPHOSPH10	0.20922	-0.116484	Not relevant
DYSF	-0.284113	0.441144	Not relevant
EXOC6B	0.105332	-0.254701	Not relevant
SFXN5	0.335397	0.55386	Not relevant
RAB11FIP5	0.340063	-0.771147	Not relevant
SMYD5	0.259177	-0.100963	Not relevant
CCT7	0.404888	-0.145938	Not relevant
EGR4	0.545855	-0.145215	Not relevant
STAMBP	0.220542	-0.144233	Not relevant
ACTG2	-1.39898	0.328738	Down regulated
DGUOK	0.177697	0.241016	Not relevant
BOLA3	0.359774	0.227052	Not relevant
MOB1A	-0.101568	-0.244626	Not relevant
SLC4A5	-0.489902	-0.150133	Not relevant
DCTN1	0.268281	0.429994	Not relevant
WDR54	0.227431	-0.0489473	Not relevant
RTKN	0.185263	0.377567	Not relevant
INO80B	-0.695509	-0.368739	Not relevant
MRPL53	0.188323	-0.334699	Not relevant
LBX2-AS1	-0.573931	0.208633	Not relevant
LOXL3	-0.625917	0.197617	Not relevant
M1AP	-0.53784	0.287199	Not relevant
SEMA4F	0.222723	-0.196558	Not relevant
HK2	0.312265	-0.171661	Not relevant
TACR1	-0.32112	0.0740936	Not relevant
EVA1A	-0.778612	0.371149	Not relevant
MRPL19	0.334403	0.0405711	Not relevant
DNAH6	0.736614	-0.532344	Not relevant
TGOLN2	0.162762	-0.278436	Not relevant
CAPG	-0.712356	0.41203	Not relevant
VAMP5	-0.75471	0.151368	Not relevant
RNF181	0.243231	-0.306448	Not relevant
C2orf68	0.141262	0.432288	Not relevant
GNLY	-0.809474	-0.0213757	Not relevant
ATOH8	-0.227064	0.389486	Not relevant
ST3GAL5	-0.679201	0.770973	Not relevant
POLR1A	0.257725	-0.118075	Not relevant
SNORD94	-0.616149	-0.356923	Not relevant
IMMT	0.333867	-0.257518	Not relevant
KDM3A	-0.19338	-0.0888815	Not relevant
RNF103	0.190239	-0.161371	Not relevant
CD8A	-0.931651	0.0320719	Not relevant
SMYD1	-3.59681	-0.393637	Down regulated
MAL	-1.74075	0.30483	Down regulated
MRPS5	0.183346	-0.131245	Not relevant
PROM2	0.25047	-0.195673	Not relevant
ITPRIPL1	-1.10959	0.474547	Down regulated
NEURL3	-0.981282	-0.417486	Not relevant
KANSL3	-0.196462	0.490044	Not relevant
FER1L5	-1.54857	0.762679	Down regulated
ANKRD23	-0.437475	0.218842	Not relevant
FAM178B	-1.23814	0.0202443	Down regulated
ACTR1B	0.179494	-0.177138	Not relevant
ZAP70	-1.23732	-0.036555	Down regulated
TMEM131	0.120964	0.166055	Not relevant
UNC50	0.173172	-0.134392	Not relevant
MGAT4A	0.432717	0.319634	Not relevant
C2orf15	0.485489	-0.133713	Not relevant
MRPL30	0.107814	-0.14944	Not relevant
LYG2	-0.620628	-0.150984	Not relevant
LYG1	-0.410226	-0.157907	Not relevant
LONRF2	0.258272	-0.446192	Not relevant
NPAS2	-0.549774	-0.0726211	Not relevant
TBC1D8	0.18043	-0.364415	Not relevant
CNOT11	0.144709	-0.227621	Not relevant
RNF149	0.169758	0.0173019	Not relevant
CREG2	0.729743	-0.274693	Not relevant
MAP4K4	0.166141	-0.234373	Not relevant
IL1R2	-0.554379	0.0794919	Not relevant
IL1RL2	-0.880116	0.940307	Not relevant
IL1RL1	-0.49253	0.122051	Not relevant
IL18RAP	-1.19213	-0.973693	Down regulated
MFSD9	0.326725	-0.326407	Not relevant
MRPS9	0.112753	-0.141705	Not relevant
MRPS9-AS1	-0.423423	0.247491	Not relevant
TGFBRAP1	0.16549	0.0193651	Not relevant
C2orf49	-0.190677	-0.128123	Not relevant
FHL2	-1.08601	0.343101	Down regulated
ECRG4	-1.39651	0.310025	Down regulated
SLC5A7	-1.05259	-0.590763	Down regulated
SULT1C4	-0.69234	0.467564	Not relevant
RANBP2	0.356305	-0.0802012	Not relevant
EDAR	-0.642711	0.223905	Not relevant
MALL	0.560757	0.264387	Not relevant
MIR4435-2HG	-0.367853	0.341003	Not relevant
BCL2L11	0.100909	-0.0525362	Not relevant
ANAPC1	0.198485	-0.081064	Not relevant
TMEM87B	0.21591	-0.207162	Not relevant
FBLN7	0.175951	0.444061	Not relevant
POLR1B	0.17968	-0.270852	Not relevant
CHCHD5	0.29801	-0.129291	Not relevant
IL1B	-1.05648	0.697034	Down regulated
IL1RN	-0.66605	0.255277	Not relevant
SLC35F5	0.218411	-0.1254	Not relevant
MARCO	-0.725427	-0.627221	Not relevant
TMEM37	-0.907895	0.208093	Not relevant
TMEM177	0.256411	-0.423815	Not relevant
PTPN4	-0.152454	-0.0287823	Not relevant
TMEM185B	0.173015	0.129574	Not relevant
RALB	0.299151	0.350882	Not relevant
GLI2	-1.26186	0.384727	Down regulated
TFCP2L1	-1.01313	0.411506	Down regulated
RNU4ATAC	-0.961972	-0.114594	Not relevant
NIFK-AS1	-0.170015	-0.1064	Not relevant
BIN1	-0.366799	0.338939	Not relevant
CYP27C1	-1.04854	0.445657	Down regulated
PROC	0.418799	-0.346598	Not relevant
MYO7B	-0.690136	-0.253467	Not relevant
LIMS2	-1.21693	-0.0422885	Down regulated
GPR17	-0.998063	-0.0100327	Not relevant
POLR2D	0.294455	-0.406501	Not relevant
SAP130	0.212494	0.131315	Not relevant
UGGT1	0.418883	-0.364465	Not relevant
HS6ST1	0.205912	0.316946	Not relevant
PTPN18	0.144096	-0.496641	Not relevant
AMER3	0.463255	0.481353	Not relevant
ARHGEF4	-0.548648	0.0285737	Not relevant
LYPD1	-0.791327	0.362636	Not relevant
UBXN4	0.273954	-0.292092	Not relevant
MCM6	-0.145668	-0.157301	Not relevant
CXCR4	-0.800488	0.584267	Not relevant
HNMT	-0.185621	0.299231	Not relevant
SPOPL	0.215155	0.353944	Not relevant
GTDC1	-0.158335	0.338215	Not relevant
ZEB2	-0.863805	0.731499	Not relevant
ACVR2A	-0.149997	0.966531	Not relevant
MBD5	-0.16325	-0.184302	Not relevant
KIF5C	0.807308	-0.108875	Not relevant
LYPD6	0.42078	-0.205081	Not relevant
MMADHC	0.190447	-0.712611	Not relevant
NMI	-0.471485	0.830312	Not relevant
TNFAIP6	-0.791959	-0.173388	Not relevant
CACNB4	-0.300643	0.306604	Not relevant
FMNL2	-0.286255	0.318034	Not relevant
KCNJ3	-0.507474	0.459707	Not relevant
GPD2	0.25656	0.305386	Not relevant
ERMN	-1.85123	-0.304444	Down regulated
UPP2	-0.377832	0.201928	Not relevant
PKP4-AS1	-0.278214	0.312267	Not relevant
DAPL1	-1.94204	0.983972	Down regulated
PLA2R1	-0.341518	0.441229	Not relevant
ITGB6	-0.974472	0.230333	Not relevant
RBMS1	-0.381709	0.181976	Not relevant
PSMD14	0.353521	-0.149976	Not relevant
SLC4A10	0.948343	0.45829	Not relevant
FAP	-0.600404	0.319341	Not relevant
FIGN	-0.827919	-0.190895	Not relevant
SCN9A	-0.376142	-0.438859	Not relevant
STK39	0.638925	0.303685	Not relevant
NOSTRIN	-0.42636	0.452035	Not relevant
DHRS9	-0.392937	0.288231	Not relevant
KLHL41	-1.81987	0.229977	Down regulated
PPIG	0.141106	-0.143626	Not relevant
CFAP210	0.373808	-0.827713	Not relevant
PHOSPHO2	0.17499	-0.145651	Not relevant
SSB	0.163403	-0.356621	Not relevant
ERICH2	0.245337	0.0145417	Not relevant
GAD1	-0.668458	-0.213758	Not relevant
GORASP2	0.423733	-0.202123	Not relevant
DYNC1I2	0.206666	-0.227167	Not relevant
RAPGEF4	-0.586662	0.602298	Not relevant
MAP3K20	-0.928329	0.618106	Not relevant
CDCA7	-1.41488	0.615207	Down regulated
WIPF1	-0.879392	0.4912	Not relevant
CHRNA1	-1.71822	0.351035	Down regulated
CHN1	-0.382829	0.0894027	Not relevant
EVX2	-1.88285	0.501686	Down regulated
HOXD12	-1.30169	0.157986	Down regulated
HOXD11	-1.53525	0.501423	Down regulated
HOXD9	-0.58018	-0.331664	Not relevant
HOXD8	0.854049	0.399075	Not relevant
HOXD3	0.612974	0.645012	Not relevant
HAGLR	1.83095	0.519965	Up regulated
HOXD1	1.76604	-0.697072	Up regulated
LINC01116	-0.308383	-0.305866	Not relevant
HNRNPA3	0.272597	-0.0938194	Not relevant
NFE2L2	-0.253551	0.152872	Not relevant
AGPS	-0.359521	0.497379	Not relevant
OSBPL6	0.198371	-0.16935	Not relevant
PJVK	-0.841741	-0.159147	Not relevant
TTN	-1.90573	-0.299708	Down regulated
ZNF385B	0.318095	0.575615	Not relevant
ITGA4	-0.591489	0.406195	Not relevant
CERKL	-0.686301	0.551453	Not relevant
PPP1R1C	-1.46281	0.219598	Down regulated
DNAJC10	0.291498	-0.0994043	Not relevant
ZNF804A	-1.33697	0.515045	Down regulated
FAM171B	0.675546	0.407782	Not relevant
GULP1	0.601879	-0.194234	Not relevant
COL3A1	-0.42744	0.654061	Not relevant
COL5A2	-0.761451	0.904571	Not relevant
SLC40A1	-0.791074	0.497106	Not relevant
PMS1	-0.244383	-0.205371	Not relevant
C2orf88	-1.65064	0.517419	Down regulated
INPP1	-0.269291	0.139145	Not relevant
NAB1	-0.180589	0.538769	Not relevant
GLS	-0.264014	0.456528	Not relevant
STAT4	-1.15874	0.337447	Down regulated
MYO1B	0.673041	0.255244	Not relevant
CAVIN2	-0.562167	0.691795	Not relevant
TMEFF2	1.43761	-0.27818	Up regulated
SLC39A10	0.347189	-0.11416	Not relevant
CCDC150	-0.307797	-0.196576	Not relevant
PGAP1	-0.472275	0.808978	Not relevant
ANKRD44	-0.614543	0.448153	Not relevant
RFTN2	-0.596587	0.47175	Not relevant
MAIP1	0.144331	-0.453306	Not relevant
AOX1	-1.17065	0.628953	Down regulated
CFLAR	-0.302827	-0.0500449	Not relevant
FLACC1	-0.544869	-0.145489	Not relevant
TMEM237	-0.401599	0.826425	Not relevant
CDK15	-0.729636	-0.253644	Not relevant
FZD7	-0.939061	0.60098	Not relevant
ICA1L	-0.329495	-0.155094	Not relevant
CARF	-0.260031	-0.120676	Not relevant
ABI2	0.129331	-0.0357671	Not relevant
CTLA4	-1.32867	0.190198	Down regulated
NRP2	-0.880982	0.411763	Not relevant
MDH1B	0.954238	0.252077	Not relevant
FASTKD2	0.390737	0.263625	Not relevant
KLF7	-0.699013	0.63604	Not relevant
METTL21A	-0.204285	-0.125189	Not relevant
PLEKHM3	0.177846	0.438225	Not relevant
IDH1	0.483109	-0.180821	Not relevant
PIKFYVE	0.326094	-0.110141	Not relevant
MAP2	0.665856	0.366099	Not relevant
UNC80	0.334476	-0.278081	Not relevant
RPE	0.202995	-0.219517	Not relevant
MYL1	-4.9331	0.698913	Down regulated
ATIC	0.362821	-0.394233	Not relevant
SMARCAL1	0.161335	0.359632	Not relevant
IGFBP2	0.421794	0.174325	Not relevant
IGFBP5	-0.521888	0.53003	Not relevant
TNS1	-1.17555	0.490416	Down regulated
RUFY4	-1.11917	0.216693	Down regulated
CXCR2	-1.19044	0.337601	Down regulated
PNKD	0.178453	-0.218495	Not relevant
CATIP	0.209212	-0.373026	Not relevant
VIL1	-0.575854	0.321739	Not relevant
PLCD4	-0.879467	0.225525	Not relevant
RNF25	0.13927	-0.349985	Not relevant
TTLL4	-0.298153	0.00920018	Not relevant
CYP27A1	-1.49418	1.09729	Down regulated & Hyper methylated
PRKAG3	-3.65179	0.167359	Down regulated
WNT6	-1.36633	0.150668	Down regulated
WNT10A	-1.06532	0.545468	Down regulated
CRYBA2	0.679034	0.394964	Not relevant
LOC100129175	0.198472	-0.400359	Not relevant
CFAP65	0.523971	-0.527153	Not relevant
RETREG2	0.329061	-0.413127	Not relevant
ZFAND2B	0.167651	-0.159238	Not relevant
ANKZF1	-0.184611	-0.155253	Not relevant
GLB1L	0.275979	-0.152628	Not relevant
STK16	0.214456	-0.205523	Not relevant
TUBA4A	-0.423563	-0.0640456	Not relevant
DNAJB2	0.421392	-0.128491	Not relevant
PTPRN	-0.853043	-0.403471	Not relevant
DNPEP	0.210026	0.270617	Not relevant
DES	-1.47853	0.254802	Down regulated
SPEG	-1.54989	0.317443	Down regulated
GMPPA	0.329301	-0.149278	Not relevant
EPHA4	-0.476377	0.132213	Not relevant
SGPP2	0.302765	0.456084	Not relevant
FARSB	0.339127	-0.100612	Not relevant
ACSL3	0.528988	-0.443478	Not relevant
AP1S3	0.365755	-0.410472	Not relevant
SERPINE2	-0.662174	0.337291	Not relevant
FAM124B	-0.329797	0.570071	Not relevant
IRS1	-0.642152	0.115861	Not relevant
COL4A3	-1.7149	0.498635	Down regulated
MFF-DT	-0.138766	-0.115824	Not relevant
PID1	-0.271954	0.120242	Not relevant
FBXO36	0.349066	-0.0775999	Not relevant
SLC16A14	0.175476	0.0172512	Not relevant
SP140	-1.24028	-0.375128	Down regulated
SP140L	-1.07807	0.829314	Down regulated
SP100	-0.452989	0.807481	Not relevant
CAB39	0.307043	0.152271	Not relevant
GPR55	-1.06704	0.364018	Down regulated
HTR2B	-0.738143	0.489487	Not relevant
B3GNT7	-0.284878	0.250461	Not relevant
NCL	0.377251	-0.234606	Not relevant
LINC00471	0.407038	0.391452	Not relevant
PDE6D	0.0926808	-0.123698	Not relevant
NPPC	-0.536754	0.379219	Not relevant
ECEL1	0.59783	0.183627	Not relevant
CHRND	-3.11008	0.390596	Down regulated
EIF4E2	0.115418	-0.119483	Not relevant
EFHD1	-0.458232	-0.206141	Not relevant
SNORC	-0.294717	0.284433	Not relevant
DGKD	0.195539	0.447126	Not relevant
ARL4C	-0.765508	0.352033	Not relevant
AGAP1	0.212663	0.0563375	Not relevant
IQCA1	-1.11645	0.373679	Down regulated
COPS8	0.0873409	0.139311	Not relevant
COL6A3	-0.912097	-0.192294	Not relevant
MLPH	0.568406	-0.455286	Not relevant
RAB17	0.195565	-0.395827	Not relevant
LRRFIP1	0.24826	0.413028	Not relevant
RAMP1	0.595007	-0.378762	Not relevant
ESPNL	-1.65966	0.155568	Down regulated
KLHL30	-1.2154	0.210773	Down regulated
LINC02610	-0.794425	0.330808	Not relevant
HES6	0.487351	0.432241	Not relevant
GPC1	-0.287404	0.427166	Not relevant
GPC1-AS1	0.419034	0.487935	Not relevant
CAPN10	0.22256	0.276033	Not relevant
GPR35	-0.69979	0.27768	Not relevant
KIF1A	1.00774	0.115601	Up regulated
MAB21L4	-1.29349	0.461523	Down regulated
SNED1	-0.47631	0.357686	Not relevant
ANO7	-0.662224	-0.0382156	Not relevant
HDLBP	0.542751	-0.372858	Not relevant
THAP4	0.238929	-0.608714	Not relevant
CNTN4	0.398546	0.387267	Not relevant
IL5RA	1.01316	0.131515	Up regulated
CRBN	-0.145759	-0.168497	Not relevant
EGOT	-1.1095	0.37488	Down regulated
GRM7	2.78606	-0.384024	Up regulated
LMCD1	-0.70053	-0.116562	Not relevant
CAV3	-1.85087	-0.029541	Down regulated
OXTR	0.336471	-0.307332	Not relevant
LHFPL4	-0.383154	-0.264311	Not relevant
CAMK1	0.254687	-0.215356	Not relevant
TADA3	0.243979	-0.484055	Not relevant
TTLL3	-1.04534	0.263762	Down regulated
CIDEC	-1.42027	0.144837	Down regulated
JAGN1	0.156215	-0.135106	Not relevant
IL17RE	-1.13288	0.674033	Down regulated
IL17RC	0.148321	-0.316187	Not relevant
CRELD1	0.357766	-0.293182	Not relevant
EMC3	0.255574	-0.203554	Not relevant
BRK1	0.177701	-0.143231	Not relevant
VHL	0.222481	-0.435048	Not relevant
IRAK2	-0.173704	-0.334124	Not relevant
LINC00852	-0.306228	0.176629	Not relevant
GHRL	-0.737844	0.275474	Not relevant
GHRLOS	-0.990962	0.445169	Not relevant
SEC13	0.346056	-0.28126	Not relevant
SLC6A11	0.484478	0.250067	Not relevant
SLC6A1	-0.754263	0.0445985	Not relevant
HRH1	-0.305815	-0.0141047	Not relevant
TAMM41	-0.2915	-0.254786	Not relevant
TMEM40	-1.17967	0.503807	Down regulated
NUP210	0.371656	0.264557	Not relevant
FBLN2	-0.796463	0.249766	Not relevant
LSM3	0.194878	0.315926	Not relevant
SLC6A6	-0.872411	0.0434007	Not relevant
GRIP2	-0.866963	0.296674	Not relevant
SH3BP5	-0.205381	0.0742979	Not relevant
COLQ	-0.684003	0.260106	Not relevant
BTD	0.321966	-0.12019	Not relevant
OXNAD1	0.0927433	0.0383339	Not relevant
RFTN1	-0.679024	-0.73879	Not relevant
SATB1	-0.240777	0.541076	Not relevant
KAT2B	-0.157604	-0.124341	Not relevant
ZNF385D	-0.877134	-0.737781	Not relevant
UBE2E2	0.32272	0.341015	Not relevant
UBE2E1	0.264883	0.160512	Not relevant
RARB	-0.744725	0.675714	Not relevant
NGLY1	0.128209	-0.111104	Not relevant
CMC1	0.129642	0.112245	Not relevant
RBMS3	-0.876659	0.218784	Not relevant
TGFBR2	-0.523227	0.43081	Not relevant
OSBPL10	-0.303861	0.0972746	Not relevant
PDCD6IP	0.213741	-0.102487	Not relevant
ARPP21	-1.9043	-0.618793	Down regulated
TRANK1	-0.848835	0.094704	Not relevant
MLH1	0.29546	0.235348	Not relevant
GOLGA4-AS1	0.469894	-0.0941707	Not relevant
GOLGA4	0.381284	0.437819	Not relevant
CTDSPL	0.209527	-0.181965	Not relevant
VILL	-0.353284	0.245925	Not relevant
PLCD1	-0.216326	0.2558	Not relevant
ACAA1	0.185899	-0.108362	Not relevant
MYD88	-0.0987385	0.413328	Not relevant
OXSR1	0.0811584	-0.159025	Not relevant
XIRP1	-2.83524	0.0896478	Down regulated
SLC25A38	0.256357	-0.169688	Not relevant
MYRIP	0.44954	0.384367	Not relevant
EIF1B	-0.183964	0.436794	Not relevant
ZNF619	-0.149188	-0.231146	Not relevant
ZNF620	-0.164005	-0.177503	Not relevant
ZNF621	-0.13063	-0.139819	Not relevant
CTNNB1	0.188914	0.234686	Not relevant
TRAK1	-0.138227	0.644469	Not relevant
CCK	-1.17018	0.412582	Down regulated
SEC22C	0.451591	0.230421	Not relevant
SS18L2	0.261077	0.104483	Not relevant
ZBTB47	-0.376801	0.295263	Not relevant
KLHL40	-4.23717	-0.176158	Down regulated
HHATL	-2.58066	0.265663	Down regulated
KRBOX1	-1.19749	0.321376	Down regulated
ZNF662	-0.725589	0.447363	Not relevant
GASK1A	-0.584555	0.348584	Not relevant
POMGNT2	0.225072	-0.0759568	Not relevant
SNRK	0.172428	-0.40031	Not relevant
ANO10	0.392325	-0.23007	Not relevant
TMEM158	-0.937485	0.240389	Not relevant
LARS2	0.447415	-0.228491	Not relevant
LZTFL1	-0.317727	0.470738	Not relevant
CXCR6	-1.04987	0.240424	Down regulated
CCR1	-0.586825	0.410517	Not relevant
CCR2	-1.06265	0.0818789	Down regulated
CCRL2	-0.289002	0.243162	Not relevant
LTF	-1.05791	0.45527	Down regulated
LRRC2	-1.98158	-0.290747	Down regulated
TDGF1	-0.811557	-0.244259	Not relevant
TMIE	-1.28312	-0.270814	Down regulated
PTH1R	-1.24829	-0.0705816	Down regulated
NBEAL2	-0.214922	0.278624	Not relevant
KIF9	0.31357	-0.544467	Not relevant
KLHL18	0.109688	-0.168734	Not relevant
PTPN23	0.235909	-0.000787313	Not relevant
SCAP	0.267863	-0.387213	Not relevant
ELP6	0.271115	-0.238995	Not relevant
CSPG5	1.007	0.269178	Up regulated
SMARCC1	0.187787	-0.108248	Not relevant
DHX30	0.319889	-0.0261737	Not relevant
ZNF589	-0.610385	-0.110353	Not relevant
FBXW12	-0.903389	-0.150096	Not relevant
PLXNB1	-0.228584	0.260071	Not relevant
UCN2	-1.30416	-0.0085522	Down regulated
COL7A1	-1.22152	0.550735	Down regulated
UQCRC1	0.273285	-0.465875	Not relevant
IP6K2	0.142889	-0.220178	Not relevant
PRKAR2A	0.126472	-0.268437	Not relevant
P4HTM	0.452276	-0.0929911	Not relevant
NDUFAF3	0.395859	-0.342982	Not relevant
QRICH1	0.15225	-0.0829399	Not relevant
USP19	0.197704	0.422655	Not relevant
CCDC71	0.247981	0.361059	Not relevant
IHO1	-0.943109	-0.12241	Not relevant
GPX1	0.161373	-0.211425	Not relevant
RHOA	0.0752133	-0.179952	Not relevant
TCTA	0.327829	-0.14812	Not relevant
AMT	-0.281933	0.273455	Not relevant
BSN	0.3328	0.317693	Not relevant
APEH	0.478806	-0.26229	Not relevant
GMPPB	0.550312	-0.106228	Not relevant
IP6K1	0.124754	-0.180259	Not relevant
UBA7	-0.922915	0.555542	Not relevant
MON1A	0.260145	-0.355834	Not relevant
RBM6	-0.225352	-0.200602	Not relevant
RBM5	-0.338547	-0.363112	Not relevant
SEMA3F	-0.664801	0.405646	Not relevant
SLC38A3	-1.2261	0.346443	Down regulated
GNAI2	-0.187079	0.0455911	Not relevant
SEMA3B	-0.778614	0.0593464	Not relevant
HYAL1	-0.28931	0.187566	Not relevant
HYAL2	0.192767	0.251231	Not relevant
ZMYND10	0.714094	-0.144943	Not relevant
CACNA2D2	0.397361	0.00100736	Not relevant
HEMK1	-0.169493	-0.207333	Not relevant
MAPKAPK3	0.255703	0.411482	Not relevant
DOCK3	-0.244179	0.0265432	Not relevant
MANF	0.74788	-0.437199	Not relevant
RBM15B	0.163747	-0.205351	Not relevant
TEX264	0.350272	-0.425288	Not relevant
GRM2	-0.61032	-0.0833531	Not relevant
PARP3	-0.526321	0.208496	Not relevant
GPR62	-0.714032	0.232082	Not relevant
ACY1	-0.482813	0.176594	Not relevant
POC1A	0.235822	-0.409113	Not relevant
ALAS1	0.216521	0.169774	Not relevant
PPM1M	-0.358522	0.430075	Not relevant
GLYCTK	0.266797	0.612204	Not relevant
DNAH1	-0.289963	0.496544	Not relevant
TNNC1	-2.7166	0.258691	Down regulated
STAB1	-0.46918	0.196372	Not relevant
NT5DC2	-0.357028	0.315382	Not relevant
SNORD69	-0.360731	-0.482397	Not relevant
GLT8D1	0.230962	-0.267525	Not relevant
SPCS1	0.43021	-0.147007	Not relevant
PRKCD	0.238813	-0.291367	Not relevant
TKT	0.215486	0.12615	Not relevant
CACNA1D	1.08351	0.12809	Up regulated
WNT5A	0.299111	0.246126	Not relevant
ERC2	-0.473931	-0.0632027	Not relevant
CCDC66	-0.339972	-0.490132	Not relevant
ASB14	-0.448816	0.162611	Not relevant
PDE12	0.200916	-0.233707	Not relevant
DNASE1L3	-0.765674	0.458995	Not relevant
ABHD6	-0.159993	-0.121984	Not relevant
PDHB	0.127792	0.333158	Not relevant
KCTD6	-0.269992	0.248217	Not relevant
ACOX2	-1.4916	0.679334	Down regulated
FAM107A	-1.0356	0.361755	Down regulated
FAM3D	-0.545198	-0.367306	Not relevant
FHIT	0.364795	-0.308901	Not relevant
FEZF2	1.38536	0.537153	Up regulated
CADPS	1.73185	-0.509758	Up regulated
C3orf49	-0.58567	-0.324957	Not relevant
PSMD6	0.19162	-0.244223	Not relevant
PRICKLE2	-1.16842	0.370385	Down regulated
ADAMTS9	-0.534127	-0.113659	Not relevant
ADAMTS9-AS1	-1.73266	0.374211	Down regulated
ADAMTS9-AS2	-1.54183	0.727556	Down regulated
TAFA1	-0.814478	0.509651	Not relevant
MITF	-0.760592	0.533255	Not relevant
SAMMSON	-0.815032	0.173398	Not relevant
EIF4E3	-0.233902	-0.0954096	Not relevant
LINC00877	-1.3118	0.347549	Down regulated
PDZRN3	-0.166651	-0.141624	Not relevant
ROBO2	-0.849038	0.441208	Not relevant
ROBO1	-0.832941	-0.267095	Not relevant
GBE1	0.325197	0.428991	Not relevant
EPHA3	-0.957353	-0.549492	Not relevant
DHFR2	0.265965	-0.114531	Not relevant
EPHA6	0.953133	-0.319679	Not relevant
COL8A1	-0.531672	0.485298	Not relevant
FILIP1L	-1.02595	0.164009	Down regulated
NIT2	0.161967	-0.316774	Not relevant
TMEM45A	-0.324729	0.194906	Not relevant
TFG	0.345867	-0.0969502	Not relevant
ABI3BP	-1.00892	-0.569954	Down regulated
ZBTB11-AS1	0.136745	-0.209219	Not relevant
NXPE3	-0.330205	0.363541	Not relevant
NFKBIZ	-0.336649	0.0691381	Not relevant
LINC01990	-0.230007	-0.491791	Not relevant
CD47	-0.180166	-0.336916	Not relevant
MYH15	0.972849	-0.224078	Not relevant
ABHD10	0.321005	-0.260195	Not relevant
TAGLN3	-0.455173	0.459256	Not relevant
CD200	-0.698029	0.643484	Not relevant
CCDC80	-1.2185	-0.574344	Down regulated
NEPRO	-0.113019	-0.118834	Not relevant
BOC	-1.01788	0.225115	Down regulated
CFAP44	-0.628853	-0.241967	Not relevant
GRAMD1C	-0.238487	-0.293735	Not relevant
TIGIT	-1.15784	-0.438004	Down regulated
ZBTB20	-1.18076	0.295523	Down regulated
ZBTB20-AS1	-1.22482	-0.164905	Down regulated
TIMMDC1	0.200555	0.176815	Not relevant
POPDC2	-1.20818	0.125088	Down regulated
GSK3B	0.153568	-0.473283	Not relevant
GPR156	-0.671543	-0.269739	Not relevant
LRRC58	0.182687	0.249172	Not relevant
FSTL1	0.391166	-0.11518	Not relevant
NDUFB4	0.558638	-0.22933	Not relevant
HGD	0.357166	0.0137657	Not relevant
HCLS1	-0.576097	0.400487	Not relevant
GOLGB1	0.202484	-0.161263	Not relevant
SLC15A2	-0.769154	0.973219	Not relevant
ILDR1	0.176168	-0.350316	Not relevant
CD86	-0.627326	0.306784	Not relevant
CSTA	-0.609419	0.745223	Not relevant
KPNA1	0.0819498	-0.475203	Not relevant
PARP15	-1.75236	0.326901	Down regulated
PARP14	-0.180524	0.632933	Not relevant
SEMA5B	-0.315739	0.388764	Not relevant
PDIA5	0.376761	-0.233052	Not relevant
ADCY5	-1.21318	0.140173	Down regulated
MYLK	-1.32089	0.474658	Down regulated
SLC12A8	0.496291	-0.299522	Not relevant
ROPN1B	0.262716	-0.421681	Not relevant
ALDH1L1-AS2	-1.27319	0.373824	Down regulated
KLF15	0.203315	-0.110497	Not relevant
ZXDC	-0.12261	0.225087	Not relevant
PODXL2	0.54754	0.233595	Not relevant
ABTB1	-0.239041	0.243811	Not relevant
KBTBD12	-1.6176	-0.390109	Down regulated
SEC61A1	0.387754	-0.423948	Not relevant
RUVBL1	0.336344	0.17432	Not relevant
RPN1	0.40421	-0.107507	Not relevant
RAB7A	0.155745	-0.378134	Not relevant
CFAP92	0.221605	-0.00697124	Not relevant
COPG1	0.563252	0.201584	Not relevant
HMCES	0.15542	0.185295	Not relevant
PLXND1	-0.180935	0.344746	Not relevant
TMCC1	0.150125	0.782999	Not relevant
ATP2C1	0.267479	-0.152477	Not relevant
NEK11	0.137748	0.188984	Not relevant
MRPL3	0.249345	-0.667882	Not relevant
CPNE4	0.501661	0.587502	Not relevant
ACP3	0.387578	-0.33814	Not relevant
DNAJC13	-0.143725	-0.157106	Not relevant
TMEM108	-1.45906	-0.216608	Down regulated
TF	-1.03142	-0.174861	Down regulated
SRPRB	0.406848	0.278658	Not relevant
RAB6B	0.783533	0.153246	Not relevant
AMOTL2	-0.62694	0.346838	Not relevant
PPP2R3A	-0.22531	0.943391	Not relevant
CLDN18	-0.970603	0.367768	Not relevant
DZIP1L	-0.517408	-0.197968	Not relevant
NME9	-0.257083	0.396967	Not relevant
MRAS	-0.6622	-0.191049	Not relevant
PIK3CB	0.489781	-0.317107	Not relevant
FOXL2	0.455817	0.32845	Not relevant
COPB2	0.449278	-0.100499	Not relevant
COPB2-DT	0.24491	0.298738	Not relevant
RBP1	-1.2654	0.494756	Down regulated
ZBTB38	-0.302379	0.112795	Not relevant
TFDP2	-0.100269	0.228555	Not relevant
PCOLCE2	-1.20138	0.311566	Down regulated
U2SURP	-0.125645	-1.05112	Hypo methylated
DIPK2A	-0.250397	-0.156028	Not relevant
PLSCR4	-0.755294	0.316618	Not relevant
AGTR1	1.12448	-0.0606279	Up regulated
HLTF	0.254868	-0.400824	Not relevant
CP	-0.335742	0.246264	Not relevant
TM4SF18	-0.338483	0.481476	Not relevant
TM4SF1	-0.388989	-0.295291	Not relevant
WWTR1	-0.591944	0.409917	Not relevant
COMMD2	-0.208624	-0.626006	Not relevant
TSC22D2	-0.159633	0.674412	Not relevant
SERP1	0.45141	-0.123358	Not relevant
P2RY14	-0.864126	0.162753	Not relevant
GPR87	-1.22162	0.468624	Down regulated
P2RY12	-0.881143	0.171734	Not relevant
IGSF10	-0.983793	0.354409	Not relevant
MBNL1	-0.500389	0.97625	Not relevant
DHX36	0.171228	-0.565472	Not relevant
MME	-0.337499	0.213377	Not relevant
PLCH1	-0.767344	0.432211	Not relevant
SLC33A1	0.305113	-0.230814	Not relevant
KCNAB1	-1.20993	-0.147285	Down regulated
SSR3	0.284985	-0.211687	Not relevant
TIPARP	-0.22478	-0.28776	Not relevant
CCNL1	-0.383887	0.353699	Not relevant
VEPH1	-1.16278	0.296864	Down regulated
SLC66A1L	-0.644034	0.339462	Not relevant
RSRC1	0.228004	-0.0934969	Not relevant
GFM1	0.300378	-0.607382	Not relevant
RARRES1	-1.04615	0.465755	Down regulated
MFSD1	0.179345	0.464888	Not relevant
SCHIP1	-1.68582	0.414729	Down regulated
IL12A	-1.08044	0.149623	Down regulated
IFT80	-0.282682	-0.124421	Not relevant
PPM1L	-0.327662	0.554057	Not relevant
SLITRK3	-1.2423	0.732839	Down regulated
ZBBX	0.779663	-0.481657	Not relevant
WDR49	-0.5666	-0.640942	Not relevant
GOLIM4	0.20192	-0.204991	Not relevant
GPR160	0.249505	-0.723094	Not relevant
SKIL	-0.317981	-0.185267	Not relevant
CLDN11	-1.21044	0.316942	Down regulated
SLC7A14	-1.279	0.347205	Down regulated
PLD1	-0.201684	0.535595	Not relevant
TNFSF10	-0.2807	0.247056	Not relevant
NCEH1	-0.457061	-0.245923	Not relevant
TBL1XR1	0.232796	0.340031	Not relevant
KCNMB3	-0.262814	-0.306448	Not relevant
MFN1	0.128502	-0.0959022	Not relevant
TTC14	-0.229052	-0.213684	Not relevant
FXR1	0.108015	-0.0810075	Not relevant
SOX2	-0.758555	0.360973	Not relevant
DCUN1D1	0.165225	0.371317	Not relevant
LAMP3	-0.418415	0.38331	Not relevant
AP2M1	0.143292	-0.183849	Not relevant
ABCF3	0.368765	-0.248695	Not relevant
VWA5B2	0.263706	0.132439	Not relevant
PSMD2	0.370314	-0.162707	Not relevant
EIF4G1	0.437261	-0.18603	Not relevant
CHRD	-0.276125	0.403151	Not relevant
EPHB3	-0.168566	0.372562	Not relevant
MAP3K13	0.155325	-0.318001	Not relevant
TMEM41A	0.126971	-0.370247	Not relevant
ETV5	-0.869849	0.47689	Not relevant
DGKG	-1.39395	-0.223479	Down regulated
MASP1	-1.22842	0.507249	Down regulated
RTP4	-0.695703	0.826932	Not relevant
BCL6	-0.292479	0.350816	Not relevant
LPP	-0.412661	-0.0297924	Not relevant
FLJ42393	-1.30728	-0.395797	Down regulated
TPRG1	-1.07131	0.340319	Down regulated
TP63	-1.23793	0.425455	Down regulated
CLDN16	-0.802074	0.113626	Not relevant
UTS2B	0.855836	-0.382913	Not relevant
FGF12	1.54449	-0.399346	Up regulated
ATP13A4	-0.328423	-0.451008	Not relevant
LRRC15	-0.754998	0.605116	Not relevant
TNK2	0.239232	-0.171621	Not relevant
LINC00885	-0.98421	0.247903	Not relevant
DYNLT2B	-0.39775	-0.138154	Not relevant
NRROS	-0.480395	0.277967	Not relevant
MELTF-AS1	-0.456214	0.292531	Not relevant
LRCH3	-0.159582	-0.335015	Not relevant
ZNF721	0.171187	-0.358225	Not relevant
PIGG	0.161902	-0.11688	Not relevant
ATP5ME	-0.505397	-0.266133	Not relevant
MYL5	0.184954	-0.156611	Not relevant
SLC49A3	-0.811173	0.299246	Not relevant
PCGF3-AS1	0.257663	-0.38504	Not relevant
CPLX1	0.244005	0.703008	Not relevant
TMEM175	0.241564	-0.0324947	Not relevant
DGKQ	0.404012	0.174409	Not relevant
SLC26A1	0.20096	-0.563568	Not relevant
FGFRL1	1.27281	0.189293	Up regulated
RNF212	0.56907	0.403758	Not relevant
SPON2	2.08752	-0.507382	Up regulated
CTBP1-AS	0.816496	-0.319462	Not relevant
CTBP1	0.107962	0.0474491	Not relevant
MAEA	0.225859	-0.384857	Not relevant
FAM53A	0.169334	-0.117505	Not relevant
SLBP	0.22589	-0.266463	Not relevant
TMEM129	0.447064	-0.37594	Not relevant
LETM1	0.400117	-0.125917	Not relevant
NSD2	0.150789	-0.0623806	Not relevant
NELFA	0.152724	-0.197865	Not relevant
CFAP99	0.833789	-0.139609	Not relevant
RNF4	0.272653	-0.2326	Not relevant
TNIP2	0.180398	0.378232	Not relevant
SH3BP2	-0.182917	0.0424392	Not relevant
HTT	0.206188	-0.188024	Not relevant
RGS12	-0.224674	0.240093	Not relevant
HGFAC	-1.1503	0.164089	Down regulated
DOK7	-1.04425	0.266086	Down regulated
LRPAP1	0.445695	-0.368066	Not relevant
TMEM128	0.193019	-0.0997925	Not relevant
STX18	0.165132	0.516983	Not relevant
CYTL1	-0.929939	0.194223	Not relevant
EVC2	-0.863969	-0.0620321	Not relevant
C4orf50	-0.972644	-0.334988	Not relevant
JAKMIP1	-0.445446	0.295195	Not relevant
PPP2R2C	0.852239	0.353206	Not relevant
S100P	-0.988129	0.435932	Not relevant
BLOC1S4	0.309204	-0.337609	Not relevant
SORCS2	-1.14571	-0.260538	Down regulated
AFAP1	-0.221961	-0.316819	Not relevant
ABLIM2	-0.319745	0.580669	Not relevant
HTRA3	-0.649719	0.322187	Not relevant
CPZ	-1.33507	0.276853	Down regulated
SLC2A9	-0.716252	-0.37277	Not relevant
WDR1	-0.122952	0.278469	Not relevant
HS3ST1	0.342544	-0.223549	Not relevant
C1QTNF7	-1.03361	-0.441208	Down regulated
CC2D2A	-0.290717	-0.305493	Not relevant
FBXL5	0.245619	0.28236	Not relevant
BST1	-0.648794	0.498414	Not relevant
FGFBP1	-0.91681	-0.206533	Not relevant
PROM1	-1.21834	0.499743	Down regulated
TAPT1-AS1	-0.229298	-0.125154	Not relevant
LDB2	-0.39742	-0.604548	Not relevant
FAM184B	-0.218356	0.443877	Not relevant
LCORL	0.243682	-0.16286	Not relevant
PPARGC1A	-1.1706	0.668182	Down regulated
DHX15	0.117247	-0.0941155	Not relevant
LGI2	-0.621188	0.555016	Not relevant
PI4K2B	-0.13554	-0.440996	Not relevant
ANAPC4	-0.425405	0.371223	Not relevant
SLC34A2	-0.643587	0.468214	Not relevant
RBPJ	-0.102318	-0.117319	Not relevant
PCDH7	-1.2067	-0.188528	Down regulated
DTHD1	-0.423135	0.552134	Not relevant
TBC1D1	-0.22168	0.739568	Not relevant
TLR10	-1.54834	-0.799155	Down regulated
TLR1	-0.912743	-0.282889	Not relevant
TMEM156	-1.26683	0.451503	Down regulated
KLHL5	-0.431519	-0.107365	Not relevant
WDR19	-0.197849	0.212772	Not relevant
LIAS	-0.22336	-0.143766	Not relevant
UGDH-AS1	0.219921	0.104902	Not relevant
RBM47	0.296002	0.0670708	Not relevant
APBB2	-0.148966	-0.103144	Not relevant
UCHL1	-0.288001	0.353058	Not relevant
LIMCH1	0.216459	0.445054	Not relevant
DCAF4L1	-0.235229	-0.311753	Not relevant
BEND4	0.934251	-0.658267	Not relevant
KCTD8	0.450764	0.582475	Not relevant
GNPDA2	-0.116719	-0.148665	Not relevant
COMMD8	-0.177659	-0.280583	Not relevant
TXK	-0.825245	0.222829	Not relevant
OCIAD1	0.264689	-0.16149	Not relevant
CWH43	0.709268	-0.29485	Not relevant
DCUN1D4	-0.37352	-0.124848	Not relevant
SGCB	-0.523368	0.400301	Not relevant
USP46	0.13189	0.508013	Not relevant
DANCR	0.280647	-0.50021	Not relevant
RASL11B	-0.994574	0.341624	Not relevant
SCFD2	0.319302	-0.180694	Not relevant
PDGFRA	-1.18569	0.30145	Down regulated
KIT	-0.430431	0.576826	Not relevant
CEP135	-0.262838	-0.142867	Not relevant
CRACD	-0.354747	-0.398604	Not relevant
PPAT	0.177793	-0.231926	Not relevant
PAICS	0.37789	-0.144914	Not relevant
HOPX	-0.582782	0.507668	Not relevant
POLR2B	0.139339	0.123235	Not relevant
IGFBP7	-0.78444	0.785325	Not relevant
ADGRL3	-1.1694	0.419322	Down regulated
UBA6	0.103705	-0.0927648	Not relevant
AMTN	-0.680742	-0.445927	Not relevant
RUFY3	-0.333429	0.0533519	Not relevant
GRSF1	0.296397	-0.101173	Not relevant
GC	2.73959	-0.470057	Up regulated
COX18	0.251998	-0.155404	Not relevant
ALB	3.7991	0.328886	Up regulated
CXCL6	-1.18298	0.387483	Down regulated
CXCL1	-1.25528	0.66823	Down regulated
CXCL5	-1.53655	0.371872	Down regulated
CXCL2	-1.24977	0.566853	Down regulated
MTHFD2L	0.264025	-0.0148068	Not relevant
EREG	-0.960083	0.440515	Not relevant
PARM1	-0.236559	-0.0778914	Not relevant
G3BP2	0.218667	0.024091	Not relevant
USO1	0.228037	-0.176063	Not relevant
NAAA	0.425575	-0.184505	Not relevant
SDAD1	0.204719	-0.115369	Not relevant
SCARB2	0.244434	0.387071	Not relevant
STBD1	0.210462	-0.367578	Not relevant
CCDC158	-0.688822	0.251898	Not relevant
SHROOM3	0.359678	0.00690406	Not relevant
SOWAHB	0.389681	-0.208094	Not relevant
CCNG2	0.478527	-0.147399	Not relevant
ANXA3	0.247857	-0.311352	Not relevant
ANTXR2	-0.216435	0.333843	Not relevant
PRDM8	-1.14285	0.615692	Down regulated
BMP3	-1.02668	0.425975	Down regulated
RASGEF1B	-0.556424	-0.176296	Not relevant
TMEM150C	0.403546	-0.129407	Not relevant
SEC31A	0.18014	-0.184369	Not relevant
COQ2	0.425146	-0.155958	Not relevant
MRPS18C	-0.145565	0.0113163	Not relevant
ABRAXAS1	-0.177098	0.519337	Not relevant
NKX6-1	2.01939	0.354825	Up regulated
CDS1	0.665303	0.336975	Not relevant
WDFY3-AS2	-0.230897	-0.219103	Not relevant
ARHGAP24	-0.725949	0.611795	Not relevant
PTPN13	0.426465	-0.196687	Not relevant
HSD17B13	-1.3819	0.37166	Down regulated
NUDT9	0.668348	-0.161782	Not relevant
SPARCL1	-0.899156	0.552715	Not relevant
PKD2	-0.216599	0.274772	Not relevant
HERC3	0.664063	-0.0920925	Not relevant
FAM13A-AS1	-0.287511	-0.126544	Not relevant
SNCA	0.839933	0.512825	Not relevant
GRID2	3.7514	0.169456	Up regulated
PDLIM5	0.884379	-0.206075	Not relevant
BMPR1B-DT	1.21558	-0.240113	Up regulated
BMPR1B	0.924004	-0.229901	Not relevant
STPG2	-0.401466	-0.362548	Not relevant
RAP1GDS1	0.229534	-0.137754	Not relevant
EIF4E	0.350017	0.290865	Not relevant
ADH5	-0.409064	0.795159	Not relevant
ADH1B	-1.00408	0.358378	Down regulated
MTTP	-0.841691	-0.409941	Not relevant
DDIT4L	-1.88807	0.552475	Down regulated
PPP3CA	0.896075	-0.312977	Not relevant
BANK1	0.612221	-0.389194	Not relevant
NFKB1	0.138907	-0.403461	Not relevant
CISD2	0.331804	-0.135235	Not relevant
BDH2	-0.97731	-0.560236	Not relevant
TET2	-0.25292	0.391185	Not relevant
PPA2	0.441466	-0.0855316	Not relevant
ARHGEF38	0.468495	-0.333379	Not relevant
DKK2	-1.01063	0.517875	Down regulated
SGMS2	0.199985	0.144861	Not relevant
LEF1	-0.734925	0.394485	Not relevant
OSTC	0.175136	-0.127699	Not relevant
SEC24B	0.127995	0.149596	Not relevant
MCUB	-0.67679	0.313162	Not relevant
PLA2G12A	0.297712	-0.125781	Not relevant
ELOVL6	0.259687	-0.156693	Not relevant
PITX2	-1.09537	-0.125296	Down regulated
AP1AR	0.129838	-0.176576	Not relevant
ARSJ	-0.731896	-0.149465	Not relevant
TRAM1L1	0.277275	-0.627883	Not relevant
NDST3	-0.645825	-0.163752	Not relevant
SNHG8	0.260251	-0.384487	Not relevant
PRSS12	-0.876214	0.459366	Not relevant
SEC24D	0.398164	-0.291464	Not relevant
SYNPO2	-1.28725	0.363175	Down regulated
C4orf3	-0.132568	0.137963	Not relevant
PDE5A	-1.30053	0.423318	Down regulated
NDNF	-1.13855	0.537625	Down regulated
TRPC3	-1.43522	-0.514128	Down regulated
FGF2	-1.20798	0.484162	Down regulated
SPRY1	-0.296665	0.540364	Not relevant
LINC01091	-0.929658	0.275312	Not relevant
INTU	-0.548316	-0.173177	Not relevant
C4orf33	-0.157145	-0.243761	Not relevant
PCDH10-DT	-1.45188	0.434255	Down regulated
PCDH18	-1.19963	0.611547	Down regulated
MGARP	-1.10804	0.240349	Down regulated
NAA15	0.158958	-0.130187	Not relevant
SCOC	0.348182	-0.0758314	Not relevant
SCOC-AS1	-0.181439	-0.241965	Not relevant
CLGN	0.757905	-0.242671	Not relevant
INPP4B	0.301921	-0.133207	Not relevant
SMARCA5	0.140841	-0.214312	Not relevant
HHIP	-1.29609	-0.187114	Down regulated
LINC01095	-0.344782	0.321265	Not relevant
SLC10A7	1.35673	-0.116215	Up regulated
TTC29	1.75323	0.392736	Up regulated
EDNRA	-1.07915	0.512179	Down regulated
ARHGAP10	-0.889758	0.507805	Not relevant
SH3D19	-0.286642	0.109563	Not relevant
TMEM154	-0.760237	0.551563	Not relevant
TRIM2	-0.303868	0.340468	Not relevant
SFRP2	-1.26992	0.403704	Down regulated
DCHS2	-1.19447	-1.29751	Down regulated & Hypo methylated
FGA	0.632914	-0.625647	Not relevant
MAP9	0.219543	-0.205247	Not relevant
PDGFC	-1.14002	-0.253852	Down regulated
GRIA2	-1.00876	0.324362	Down regulated
GASK1B	0.461757	-0.348191	Not relevant
RAPGEF2	0.213676	0.579885	Not relevant
NPY1R	-0.304044	0.403107	Not relevant
TMA16	0.155586	0.0104747	Not relevant
MARCHF1	-0.719068	-0.222754	Not relevant
FAM218A	0.237048	-0.217204	Not relevant
TMEM192	0.334451	-0.100275	Not relevant
KLHL2	-0.25254	0.447748	Not relevant
MSMO1	0.213068	-0.142015	Not relevant
TLL1	-0.526548	0.141381	Not relevant
DDX60L	-0.224663	-0.108347	Not relevant
PALLD	-1.06555	0.359132	Down regulated
CLCN3	0.537057	-0.134888	Not relevant
AADAT	0.430359	-0.255085	Not relevant
GALNTL6	1.60902	0.409713	Up regulated
GALNT7	0.472202	-0.408683	Not relevant
SCRG1	-1.37551	0.575912	Down regulated
HAND2-AS1	-1.20411	0.372396	Down regulated
HPGD	0.868415	0.420666	Not relevant
GPM6A	-0.293739	-0.0459274	Not relevant
AGA	0.207667	-0.273088	Not relevant
TENM3	-1.06082	0.612051	Down regulated
DCTD	0.228612	0.374472	Not relevant
RWDD4	0.254542	-0.229768	Not relevant
TRAPPC11	0.248058	-0.110839	Not relevant
STOX2	-0.937313	0.478192	Not relevant
ENPP6	-1.09566	-0.728193	Down regulated
LINC02363	-0.49463	0.389063	Not relevant
LINC01093	0.489177	0.239412	Not relevant
SNX25	0.32582	-0.517711	Not relevant
PDLIM3	-0.635664	-0.185217	Not relevant
SORBS2	-0.231874	0.465684	Not relevant
TLR3	-0.809141	0.68632	Not relevant
FAM149A	-0.180333	0.271734	Not relevant
KLKB1	-1.08556	-0.417275	Down regulated
FAT1	0.264005	-0.305942	Not relevant
ZDHHC11	0.290292	0.522031	Not relevant
SLC12A7	0.166684	-0.278687	Not relevant
SLC6A19	0.598586	-0.248947	Not relevant
CLPTM1L	0.264421	-0.0581919	Not relevant
LPCAT1	0.367038	0.0258674	Not relevant
MRPL36	0.234905	-0.131853	Not relevant
NDUFS6	0.281067	-0.437111	Not relevant
ADAMTS16	-0.927726	-0.2535	Not relevant
MED10	0.104119	0.355052	Not relevant
LINC01018	-0.789589	0.413697	Not relevant
TENT4A	-0.166037	0.217635	Not relevant
ADCY2	0.252375	0.242012	Not relevant
C5orf49	0.336851	-0.331991	Not relevant
CCT5	0.301537	-0.516746	Not relevant
MARCHF6	0.101393	-0.10498	Not relevant
ROPN1L	0.535148	-0.171447	Not relevant
ANKRD33B	-1.17326	0.301687	Down regulated
CTNND2	0.537866	0.317348	Not relevant
DNAH5	0.710529	-0.40325	Not relevant
OTULIN	-0.210646	0.208861	Not relevant
FBXL7	-0.35054	-0.140887	Not relevant
RETREG1	0.80302	0.43877	Not relevant
RETREG1-AS1	0.547039	-0.296023	Not relevant
BASP1	0.91289	-0.120146	Not relevant
CDH18	-0.982713	0.48278	Not relevant
PDZD2	-0.400676	-0.112561	Not relevant
SUB1	0.274473	-0.14725	Not relevant
ADAMTS12	-0.661233	0.487105	Not relevant
C1QTNF3	-0.703196	0.573019	Not relevant
RAD1	0.0927982	-0.132603	Not relevant
BRIX1	0.128416	-0.177484	Not relevant
PRLR	0.322951	0.438194	Not relevant
SPEF2	-0.143477	-0.320021	Not relevant
UGT3A2	-0.972032	0.535723	Not relevant
SKP2	-0.348014	-0.149486	Not relevant
SLC1A3	-0.80716	0.34868	Not relevant
GDNF	-1.15606	0.363136	Down regulated
EGFLAM	-0.992394	0.488745	Not relevant
OSMR	-0.237939	0.446883	Not relevant
RICTOR	-0.269676	-0.107917	Not relevant
FYB1	-0.943274	0.854091	Not relevant
CARD6	-0.559722	-0.540807	Not relevant
GHR	0.420355	-0.203687	Not relevant
C5orf34	-0.666264	-0.202576	Not relevant
PAIP1	0.192853	0.0382762	Not relevant
NNT	-0.229887	0.506026	Not relevant
FGF10	-1.24592	-0.481402	Down regulated
MRPS30	0.123464	-0.135367	Not relevant
EMB	0.373877	-0.140575	Not relevant
LINC02106	-1.3949	0.470558	Down regulated
ITGA2	-0.673934	0.471726	Not relevant
FST	-1.54821	0.419659	Down regulated
HSPB3	-2.29665	0.429936	Down regulated
ESM1	1.52082	0.318359	Up regulated
GZMA	-0.937536	0.568224	Not relevant
MCIDAS	0.592271	0.630011	Not relevant
PLK2	-0.403809	0.628044	Not relevant
GAPT	-0.951602	0.376345	Not relevant
PDE4D	-0.309998	0.479811	Not relevant
RNF180	-0.277083	-0.209759	Not relevant
NLN	0.22346	0.267315	Not relevant
MAST4	-0.320168	0.200582	Not relevant
PIK3R1	-0.485202	0.53856	Not relevant
MRPS36	0.217833	-0.345504	Not relevant
MARVELD2	0.354874	-0.20796	Not relevant
OCLN	0.626088	-0.229174	Not relevant
MAP1B	-0.303514	0.576546	Not relevant
BTF3	0.204605	0.4982	Not relevant
ARHGEF28	-0.717857	0.473282	Not relevant
HEXB	0.516314	-0.237069	Not relevant
ANKRD31	-0.260897	-0.155698	Not relevant
ANKDD1B	-1.24036	0.538462	Down regulated
POC5	-0.147399	-0.45201	Not relevant
F2RL2	-0.708496	0.294274	Not relevant
ZBED3-AS1	-0.419259	-0.00599251	Not relevant
LHFPL2	-0.572427	0.398106	Not relevant
DMGDH	-0.460319	0.288743	Not relevant
BHMT2	-1.22421	-0.232348	Down regulated
HOMER1	0.337092	-0.253496	Not relevant
THBS4	-0.443288	0.35149	Not relevant
THBS4-AS1	-0.381122	-0.476194	Not relevant
SERINC5	0.756182	-0.582034	Not relevant
DHFR	0.335712	-0.386008	Not relevant
CKMT2	-1.15815	0.41686	Down regulated
SSBP2	-0.25753	0.409699	Not relevant
VCAN	-0.790933	0.50525	Not relevant
HAPLN1	-0.741534	-0.456941	Not relevant
MEF2C-AS1	-1.29025	0.449914	Down regulated
ADGRV1	0.354218	-0.416579	Not relevant
NR2F1-AS1	-0.874079	0.195101	Not relevant
MCTP1	0.418382	-0.252885	Not relevant
FAM81B	0.833864	0.18083	Not relevant
GPR150	-0.437515	0.566251	Not relevant
GLRX	-0.247803	0.423175	Not relevant
LIX1	-1.66385	-0.588526	Down regulated
ST8SIA4	-0.359043	-0.608461	Not relevant
SLCO4C1	-1.07994	0.488571	Down regulated
PAM	-0.364316	0.385732	Not relevant
FER	-0.273756	0.0642991	Not relevant
MAN2A1	0.157131	-0.200689	Not relevant
TSLP	-1.53692	0.0433546	Down regulated
CAMK4	-1.07237	-0.696181	Down regulated
STARD4-AS1	-0.999206	0.369823	Not relevant
NREP	-0.788842	-0.203265	Not relevant
REEP5	0.264901	0.259996	Not relevant
DCP2	-0.173919	-0.188813	Not relevant
MCC	-0.846287	0.235119	Not relevant
YTHDC2	0.156089	-0.246445	Not relevant
KCNN2	1.02793	-0.164871	Up regulated
TRIM36	0.550789	-0.200836	Not relevant
PGGT1B	0.276874	-0.115479	Not relevant
CCDC112	0.34738	0.441763	Not relevant
FEM1C	0.174372	-0.373478	Not relevant
SEMA6A-AS1	-0.514595	-0.223768	Not relevant
DTWD2	0.364961	-0.375961	Not relevant
DMXL1	0.390048	-0.118867	Not relevant
HSD17B4	0.771925	-0.301815	Not relevant
PRR16	0.315876	-0.154393	Not relevant
PPIC	-0.551188	-0.164637	Not relevant
PRDM6	-1.17849	0.484687	Down regulated
CEP120	-0.316121	-0.628365	Not relevant
ZNF608	-0.241549	0.424048	Not relevant
PHAX	0.225675	-0.400487	Not relevant
MARCHF3	0.206546	0.0612798	Not relevant
CTXN3	-0.496476	0.139587	Not relevant
FBN2	-1.16576	0.279431	Down regulated
P4HA2	-0.145674	0.295275	Not relevant
PDLIM4	-0.974808	0.336349	Not relevant
IRF1	-0.312418	0.328437	Not relevant
KIF3A	0.330699	-0.11312	Not relevant
CCNI2	-1.25992	0.28157	Down regulated
SOWAHA	-0.36427	0.175287	Not relevant
LEAP2	-0.613445	0.0284857	Not relevant
AFF4	0.176242	0.394341	Not relevant
HSPA4	0.42687	0.475299	Not relevant
C5orf15	0.224768	-0.120135	Not relevant
TCF7	-1.12611	0.51438	Down regulated
PPP2CA	0.216216	0.112849	Not relevant
CDKN2AIPNL	0.159793	-0.143213	Not relevant
SAR1B	0.633181	-0.240519	Not relevant
CAMLG	0.202433	-0.317642	Not relevant
TXNDC15	0.234453	-0.272849	Not relevant
PITX1	-0.772641	0.537422	Not relevant
MACROH2A1	0.219169	0.354238	Not relevant
CXCL14	-1.09647	-0.02076	Down regulated
TGFBI	-0.619466	0.0638007	Not relevant
SPOCK1	1.18779	-0.255084	Up regulated
KLHL3	-0.814923	0.278774	Not relevant
HNRNPA0	0.241976	-0.135518	Not relevant
GFRA3	-1.24629	0.707866	Down regulated
REEP2	-1.02432	0.430514	Down regulated
ETF1	0.148425	-0.130365	Not relevant
HSPA9	0.465644	0.128463	Not relevant
CTNNA1	0.157926	0.398647	Not relevant
SIL1	0.532606	0.352954	Not relevant
MATR3	-0.771107	0.433321	Not relevant
PAIP2	0.125397	-0.415018	Not relevant
SPATA24	0.244075	0.192841	Not relevant
DNAJC18	-0.336178	0.235032	Not relevant
ECSCR	-0.456536	-0.203692	Not relevant
STING1	-0.687373	0.500797	Not relevant
CXXC5	0.193367	-0.0208765	Not relevant
PSD2	-0.752531	0.346391	Not relevant
NRG2	-1.39274	0.553389	Down regulated
ANKHD1	-0.552034	-0.11163	Not relevant
SRA1	0.312262	-0.0997801	Not relevant
EIF4EBP3	-0.434221	-0.192883	Not relevant
APBB3	-0.405254	-0.374909	Not relevant
CD14	-0.380591	-0.37472	Not relevant
[truncated: 4,142 more rows]

## Sheet: 2D. GSEA DE H (PRIM)
	ID	Description	setSize	enrichmentScore	NES	pvalue	p.adjust	qvalue	rank	leading_edge	core_enrichment
MYOGENESIS	HALLMARK_MYOGENESIS	HALLMARK_MYOGENESIS	184	-0.715638	-2.05537	1e-10	2.05e-09	1.21053e-09	2580	tags=48%, list=15%, signal=41%	DTNA/ATP2A1/LSP1/DENND2B/HRC/IGFBP7/BDKRB2/DMD/AEBP1/MEF2C/SVIL/CACNG1/NOS1/COL6A3/ITGB4/GPX3/DMPK/SSPN/ITGA7/EFS/CLU/ENO3/PPFIA4/ABLIM1/NAV2/CKMT2/SMTN/GNAO1/FGF2/PDLIM7/SH3BGR/SORBS1/TAGLN/FABP3/RYR1/TNNI1/MYLK/CTF1/SGCA/MYOM2/TNNC2/TPM2/PTGIS/PPP1R3C/COX7A1/CRYAB/DES/HSPB8/TNNT2/FST/SPEG/PYGM/FHL1/TNNI2/NCAM1/SCHIP1/MYOZ1/ANKRD2/CASQ2/CHRNA1/CAV3/MYOM1/MYH3/MYL11/LDB3/SGCG/ACTN2/MYH11/TNNT3/AC…
ALLOGRAFT REJECTION	HALLMARK_ALLOGRAFT_REJECTION	HALLMARK_ALLOGRAFT_REJECTION	172	-0.638437	-1.82941	1e-10	2.05e-09	1.21053e-09	3718	tags=55%, list=21%, signal=44%	MMP9/INHBA/IL27RA/FGR/CFP/GZMB/CCL11/ITGB2/HCLS1/CD80/CCR1/SRGN/LY86/CSF1/CD74/CD4/SPI1/PRF1/CD86/NCF4/CD1D/IRF8/LIF/CTSS/IL10/CAPG/TLR2/IL2RA/NLRP3/LCK/FCGR2B/WAS/TLR3/TIMP1/CCR5/ELF4/HDAC9/IL12RB1/IL15/LCP2/TGFB2/IFNAR2/GPR65/TLR6/IL6/IL18/TLR1/CCL2/CD7/CCL22/CD8A/GZMA/FYB1/GBP2/EREG/CRTAM/CD40/IL2RG/LY75/CXCR3/CCL13/ITGAL/PTPRC/CD3D/IL2RB/CD247/IL1B/CCR2/MAP4K1/CD2/SOCS1/IL12A/IL16/CD3G/CD96/C…
EPITHELIAL MESENCHYMAL TRANSITION	HALLMARK_EPITHELIAL_MESENCHYMAL_TRANSITION	HALLMARK_EPITHELIAL_MESENCHYMAL_TRANSITION	198	-0.594988	-1.71135	1.83568e-10	2.50876e-09	1.48142e-09	4367	tags=66%, list=25%, signal=50%	TGFB1/TGM2/COL5A3/LOXL2/COL3A1/COL12A1/COL4A2/ENO2/SCG2/FSTL3/TNFRSF12A/JUN/COL1A1/PLAUR/COMP/FOXC2/SNTB1/MEST/SLIT2/ADAM12/SGCB/INHBA/RHOB/LAMA2/POSTN/GPX7/SFRP4/PDGFRB/BMP1/COL1A2/CALD1/FAP/SGCD/VIM/SLIT3/TGFBI/LAMA1/THBS2/ELN/CDH2/FN1/FBN1/SERPINE2/THBS1/ITGA2/MATN2/PTX3/COL5A1/NNMT/CXCL8/CAPG/GLIPR1/GADD45A/MMP14/IL32/COL6A2/PTHLH/MATN3/MXRA5/LRRC15/DST/LOXL1/COL5A2/ECM2/TNFAIP3/VCAM1/TGFBR3/…
ANDROGEN RESPONSE	HALLMARK_ANDROGEN_RESPONSE	HALLMARK_ANDROGEN_RESPONSE	99	0.530277	2.37168	1.51438e-09	1.55224e-08	9.166e-09	3721	tags=53%, list=21%, signal=42%	CENPN/BMPR1B/PDLIM5/HPGD/PLPP1/CAMKK2/KLK3/SMS/HSD17B14/HERC3/STK39/ALDH1A3/PMEPA1/STEAP4/SAT1/ACSL3/KRT8/ABCC4/IQGAP2/RRP12/RPS6KA3/KLK2/H1-0/MAP7/ANKH/SEC24D/ELOVL5/GUCY1A1/ELL2/UAP1/LMAN1/SCD/DHCR24/TPD52/XRCC6/DNAJB9/HOMER2/INPP4B/SORD/HMGCR/CCND1/IDI1/FADS1/SPDEF/MERTK/RAB4A/ZBTB10/XRCC5/PA2G4/PGM3/TMEM50A/ADRM1
UNFOLDED PROTEIN RESPONSE	HALLMARK_UNFOLDED_PROTEIN_RESPONSE	HALLMARK_UNFOLDED_PROTEIN_RESPONSE	110	0.448522	1.99788	6.31537e-07	5.1786e-06	3.05797e-06	5219	tags=62%, list=30%, signal=44%	PSAT1/HSP90B1/HSPA5/CALR/VEGFA/DNAJC3/SLC1A4/YIF1A/PDIA6/SRPRA/HSPA9/TARS1/SERP1/XBP1/EIF4G1/SPCS1/DNAJA4/RRP9/SRPRB/PDIA5/EEF2/ALDH18A1/CNOT6/PREB/EIF4E/KDELR3/XPOT/DNAJB9/ATP6V0D1/EXOSC4/EIF2AK3/NOLC1/LSM4/EDEM1/YWHAZ/SSR1/IARS1/EXOSC5/NHP2/EIF4A3/DCTN1/TUBB2A/BANF1/DKC1/NPM1/NOP14/ATF4/SLC30A5/DDX10/CEBPG/NFYA/H2AX/SDAD1/KHSRP/PAIP1/KIF5B/SEC31A/NOP56/IMP3/GOSR2/ARFGAP1/CKS1B/SKIC3/ERN1/SPCS3/…
INFLAMMATORY RESPONSE	HALLMARK_INFLAMMATORY_RESPONSE	HALLMARK_INFLAMMATORY_RESPONSE	182	-0.546523	-1.56846	2.22511e-06	1.52049e-05	8.97852e-06	5127	tags=59%, list=29%, signal=43%	CLEC5A/HBEGF/HRH1/IL12B/IRF1/PIK3R5/TACR1/SPHK1/SERPINE1/OLR1/FPR1/C3AR1/CD14/CMKLR1/C5AR1/LAMP3/BDKRB1/SELE/OSM/ADGRE1/IL15RA/PTAFR/STAB1/NMI/PLAUR/MEFV/IFITM1/RGS16/TNFRSF1B/EBI3/BEST1/INHBA/DCBLD2/GP1BA/CYBB/AQP9/CSF1/BTG2/PTPRE/CCL17/ADORA2B/LIF/RGS1/RTP4/CXCL8/IL10/TLR2/MARCO/MMP14/SLC31A2/NLRP3/IL18R1/EDN1/BST2/LCK/RASGRP1/MET/TNFAIP6/CCL20/TLR3/AXL/TIMP1/ITGA5/P2RX7/TNFSF15/NOD2/ITGB8/IL15…
INTERFERON GAMMA RESPONSE	HALLMARK_INTERFERON_GAMMA_RESPONSE	HALLMARK_INTERFERON_GAMMA_RESPONSE	182	-0.523405	-1.50211	4.13767e-05	0.000242349	0.000143107	5327	tags=47%, list=30%, signal=33%	MX1/TNFSF10/JAK2/LGALS3BP/APOL6/PSMA2/IRF1/IFIT3/GBP4/NOD1/IFITM3/SELP/FPR1/ST8SIA4/HLA-DQA1/FAS/SAMHD1/CMKLR1/PFKP/CD274/OASL/PLSCR1/PLA2G4A/HLA-DMA/IL15RA/IL7/IFIT2/NMI/IFITM2/FGL2/SECTM1/CASP4/IFI44/IL18BP/ISG20/METTL7B/CD74/MX2/AUTS2/CD86/IRF8/ST3GAL5/RTP4/NLRC5/MARCHF1/SOCS3/ARL4A/VAMP5/CSF2RB/BST2/TNFAIP3/VCAM1/TNFAIP6/IL15/IL10RA/LCP2/IFNAR2/P2RY14/IFI44L/IL6/BATF2/CCL2/GZMA/XCL1/C1R/CD40/…
PROTEIN SECRETION	HALLMARK_PROTEIN_SECRETION	HALLMARK_PROTEIN_SECRETION	93	0.420986	1.83346	4.88914e-05	0.000250568	0.000147961	4367	tags=57%, list=25%, signal=43%	CLCN3/CLTC/KRT18/LAMP2/RPS6KA3/ARFGAP3/SEC22B/COPB2/IGF2R/TSPAN8/COPB1/SEC24D/ATP6V1H/GOLGA4/ARF1/TMED10/LMAN1/TMED2/OCRL/TPD52/GBF1/ADAM10/YIPF6/COPE/YKT6/GNAS/TSG101/ARCN1/RER1/ICA1/BNIP3/CD63/RAB2A/NAPA/NAPG/RAB14/ARFGEF1/ERGIC3/SGMS1/KIF1B/RAB9A/TOM1L1/USO1/ARFIP1/ATP7A/AP2S1/ARFGEF2/STAM/GLA/SCAMP1/RAB5A/SEC31A/SOD1
MYC TARGETS V2	HALLMARK_MYC_TARGETS_V2	HALLMARK_MYC_TARGETS_V2	57	0.453888	1.78212	0.000447086	0.00183305	0.00108242	5516	tags=63%, list=31%, signal=44%	GNL3/RRP12/FARSA/HSPD1/RRP9/TFB2M/PES1/BYSL/SRM/AIMP2/HK2/NOLC1/SORD/EXOSC5/MYBBP1A/IMP4/GRWD1/NPM1/PA2G4/MRTO4/NOC4L/MPHOSPH10/WDR43/DCTPP1/NOP56/PHB1/LAS1L/TMEM97/NOP16/SLC19A1/CDK4/UNG/UTP20/RABEPK/TCOF1/RCL1
APICAL JUNCTION	HALLMARK_APICAL_JUNCTION	HALLMARK_APICAL_JUNCTION	180	-0.503269	-1.44427	0.000426925	0.00183305	0.00108242	3922	tags=37%, list=22%, signal=29%	DSC3/CLDN5/MSN/SLIT2/SIRPA/MMP9/ADAM23/EPB41L2/KCNH2/TSPAN4/BMP1/RRAS/PKD1/TGFBI/ARHGEF6/CD86/CLDN9/IRS1/ACTN1/FBN1/NRXN2/ITGA2/MPZL2/SGCE/RHOF/ICAM5/VCAM1/VCAN/ITGA9/LAYN/CNN2/CX3CL1/VCL/JAM3/TRAF1/RAC2/NRTN/ITGB4/MAP3K20/FYB1/CLDN18/CDH11/LAMB3/NFASC/PTPRC/COL16A1/NEGR1/ADRA1B/CDH8/ADAMTS5/MMP2/CADM3/CLDN11/CNTN1/NEXN/COL17A1/NLGN3/FLNC/ACTG2/MYL9/TRO/SPEG/COL9A1/ACTN2/ACTC1/ACTA1/NRAP
KRAS SIGNALING DN	HALLMARK_KRAS_SIGNALING_DN	HALLMARK_KRAS_SIGNALING_DN	155	-0.509046	-1.45639	0.000500161	0.00186424	0.00110083	2700	tags=34%, list=15%, signal=29%	ADRA2C/ITIH3/STAG3/EDN1/COPZ2/CCNA1/KRT4/CLDN16/CD207/TGFB2/IFI44L/CACNG1/TAS2R4/NOS1/CHST2/PLAG1/SYNPO/ABCG4/UPK3B/DLK2/TFCP2L1/MYO15A/SLC16A7/TCF7L1/KRT5/GDNF/KCND1/WNT16/SLC38A3/IFNG/CACNA1F/KRT15/P2RX6/YBX2/RYR1/CNTFR/CD40LG/SLC12A3/ITGB1BP2/KCNMB1/KRT13/TEX15/DCC/PNMT/SCGB1A1/TCL1A/ARPP21/MYOT/ACTC1/SMPX/CKM/MYH7
TNFA SIGNALING VIA NFKB	HALLMARK_TNFA_SIGNALING_VIA_NFKB	HALLMARK_TNFA_SIGNALING_VIA_NFKB	189	-0.47944	-1.37806	0.00165248	0.00564598	0.00333396	5270	tags=52%, list=30%, signal=37%	IL6ST/CCRL2/BCL6/JUNB/CFLAR/HBEGF/IL12B/IRF1/SPHK1/ZFP36/DRAM1/SERPINE1/FUT4/OLR1/NFAT5/FJX1/ACKR3/BTG3/RCAN1/CD83/CCNL1/CLCF1/SERPINB8/FOSB/PLK2/SLC2A3/SMAD3/IL15RA/STAT5A/ZC3H12A/EGR2/NR4A3/PHLDA1/IFIT2/JUN/CEBPD/PLAUR/EGR3/KLF4/INHBA/EGR1/PFKFB3/RHOB/REL/CD80/ETS2/SPSB1/DUSP1/PLPP3/CSF1/BTG2/FOS/CEBPB/PTPRE/BMP2/TRIP10/KLF10/LIF/PTX3/TLR2/SOCS3/BIRC3/GADD45A/IER5/EDN1/PLEK/DUSP2/TNFAIP3/KYNU/T…
IL6 JAK STAT3 SIGNALING	HALLMARK_IL6_JAK_STAT3_SIGNALING	HALLMARK_IL6_JAK_STAT3_SIGNALING	76	-0.523212	-1.4434	0.00569309	0.0166726	0.0098452	5121	tags=53%, list=29%, signal=38%	IL6ST/IL10RB/IRF1/PIK3R5/CD36/CD14/FAS/INHBE/TGFB1/IL15RA/TNFRSF12A/IL7/JUN/TNFRSF1B/EBI3/REG1A/IL1R2/CCR1/ITGA4/A2M/CSF1/LEPR/TLR2/SOCS3/IL2RA/IL18R1/CSF2RB/IL12RB1/CSF3R/IL6/MAP3K8/IL2RG/ITGB3/IL1B/SOCS1/PDGFC/CXCL3/CXCL1/CNTFR/CXCL13
COMPLEMENT	HALLMARK_COMPLEMENT	HALLMARK_COMPLEMENT	180	-0.467278	-1.34099	0.00555105	0.0166726	0.0098452	5038	tags=44%, list=28%, signal=32%	IRF1/PIK3R5/GNGT2/S100A9/CP/SERPINE1/CD36/OLR1/CASP10/C1QC/FYN/ANG/APOC1/COL4A2/PLSCR1/PLA2G4A/C1QA/PLAUR/CTSB/CASP4/CTSC/FCER1G/FCN1/GZMB/GP1BA/ITGAM/DGKH/DOCK10/CEBPB/FN1/CTSS/MMP14/PCSK9/PHEX/PLEK/ADRA2B/TNFAIP3/LCK/RASGRP1/KYNU/WAS/LGALS3/TIMP1/LCP2/TMPRSS6/KLK1/KCNIP2/PIK3CG/IL6/ZEB1/DUSP5/TIMP2/GZMA/C1R/C3/KCNIP3/S100A13/CASP1/CFH/CLU/LTF/GNG2/SERPING1/KLKB1/HPCAL4/ZFPM2/C1S/CSRP1/CR1/F10/G…
APICAL SURFACE	HALLMARK_APICAL_SURFACE	HALLMARK_APICAL_SURFACE	42	-0.573306	-1.49335	0.00791608	0.0216373	0.0127768	3933	tags=50%, list=22%, signal=39%	PLAUR/DCBLD2/HSPB1/SCUBE1/SULF2/GSTM3/EFNA5/GHRL/PCSK9/RHCG/SRPX/CX3CL1/AFAP1L2/CD160/IL2RG/GAS1/IL2RB/GATA3/SLC2A4/MAL/ATP6V0A4
KRAS SIGNALING UP	HALLMARK_KRAS_SIGNALING_UP	HALLMARK_KRAS_SIGNALING_UP	185	-0.454419	-1.30485	0.00936924	0.0240087	0.0141771	3943	tags=44%, list=22%, signal=34%	NGF/PLAUR/TMEM176B/GNG11/RGS16/TNFRSF1B/GPNMB/KLF4/USH1C/PTBP2/MMP9/INHBA/DCBLD2/LAPTM5/FCER1G/RBP4/ITGB2/EPB41L3/ADAMDEC1/SPRY2/TLR8/ABCB1/BMP2/EPHB2/IKZF1/ITGA2/IRF8/ADAM8/LIF/SERPINA3/MPZL2/ANO1/CTSS/GPRC5B/WNT7A/PIGR/LY96/BIRC3/EMP1/TNFAIP3/SEMA3B/TMEM100/CXCR4/DOCK2/CCL20/PLAU/HDAC9/IL10RA/ETV5/IL1RL2/F13A1/IL33/TRAF1/SPARCL1/TMEM176A/HKDC1/TMEM158/FGF9/PDCD1LG2/EREG/G0S2/IL2RG/VWA5A/ADGRA2/…
PEROXISOME	HALLMARK_PEROXISOME	HALLMARK_PEROXISOME	96	0.315543	1.38409	0.0168341	0.0405998	0.0239742	2193	tags=26%, list=12%, signal=23%	ALB/RDH11/CACNA1B/SLC25A17/SLC27A2/HSD17B4/PEX11A/LONP2/TTR/IDH1/ABCC8/CRAT/NUDT19/SLC23A2/ELOVL5/RETSAT/DHCR24/ACOT8/ACSL1/SULT2B1/SLC35B2/ECI2/PEX11B/SCP2/ALDH9A1

## Sheet: 2E. GSEA DM H (PRIM)
	ID	Description	setSize	enrichmentScore	NES	pvalue	p.adjust	qvalue	rank	leading_edge	core_enrichment
EPITHELIAL MESENCHYMAL TRANSITION	HALLMARK_EPITHELIAL_MESENCHYMAL_TRANSITION	HALLMARK_EPITHELIAL_MESENCHYMAL_TRANSITION	181	0.573721	2.0703	1e-10	5e-09	3.36842e-09	3803	tags=42%, list=18%, signal=35%	COL5A2/MGP/COL3A1/SERPINE1/GLIPR1/LRRC15/LAMA2/FMOD/CXCL1/SPARC/SGCD/FGF2/VIM/LAMA3/FBN1/COL16A1/PDGFRB/COL7A1/TAGLN/MMP14/THBS1/SPP1/IGFBP4/LGALS1/GADD45A/EMP3/LOXL1/CAPG/WIPF1/MYLK/NID2/LAMC2/NT5E/PLOD1/GPX7/FAP/CXCL6/NOTCH2/GREM1/COL11A1/MMP2/ELN/CALD1/SGCB/PRRX1/EFEMP2/COMP/PMP22/MSX1/COL5A3/ECM1/ITGB3/SERPINE2/TPM4/FBLN5/HTRA1/VCAN/FOXC2/ID2/VCAM1/ITGA2/COL8A2/TPM2/DKK1/IL32/TNC/FBLN2/TGFBR3…
INTERFERON GAMMA RESPONSE	HALLMARK_INTERFERON_GAMMA_RESPONSE	HALLMARK_INTERFERON_GAMMA_RESPONSE	181	0.508042	1.83329	3.97337e-07	9.93342e-06	6.69199e-06	2749	tags=24%, list=13%, signal=21%	IFI44L/BTG1/APOL6/RTP4/NMI/CD74/GBP6/IFIT3/EPSTI1/HLA-A/PDE4B/LGALS3BP/IFIT2/IL2RB/SERPING1/STAT4/ISG20/CXCL10/CD40/HLA-G/GZMA/METTL7B/IFITM3/OAS2/BATF2/PARP14/CD38/PTGS2/ZBP1/XAF1/CXCL11/IFI27/IRF4/C1S/CASP8/CFB/CD86/SECTM1/IFI30/PSMA2/CDKN1A/MX2/VCAM1
INTERFERON ALPHA RESPONSE	HALLMARK_INTERFERON_ALPHA_RESPONSE	HALLMARK_INTERFERON_ALPHA_RESPONSE	91	0.563225	1.85874	2.40333e-05	0.000400555	0.000269848	2458	tags=25%, list=12%, signal=22%	IFI44L/RTP4/NMI/CD74/IFIT3/EPSTI1/UBA7/LGALS3BP/IFIT2/IFITM1/ISG20/CXCL10/TMEM140/IFITM3/BATF2/PARP14/CXCL11/IFI27/LAMP3/C1S/CASP8/CSF1/IFI30
KRAS SIGNALING UP	HALLMARK_KRAS_SIGNALING_UP	HALLMARK_KRAS_SIGNALING_UP	185	0.457246	1.65636	7.09899e-05	0.000887373	0.000597809	4538	tags=36%, list=21%, signal=28%	ABCB1/MPZL2/IL1RL2/IL1B/ANGPTL4/SLPI/SPARCL1/H2BC3/F13A1/TMEM100/PPBP/TFPI/ADGRL4/HOXD11/SPP1/EREG/CXCL10/HKDC1/RGS16/CCND2/MTMR10/PTGS2/RABGAP1L/HDAC9/SNAP25/SERPINA3/PRRX1/PLAU/MMP9/NGF/CFB/PLAT/KCNN4/PTPRR/LIF/ID2/VWA5A/ITGA2/EMP1/GLRX/FLT4/SCG5/ETV1/PLAUR/CSF2/DNMBP/TNFRSF1B/LAT2/SCN1B/CXCR4/TMEM176B/NR1H4/PRKG2/SOX9/AKAP12/HSD11B1/G0S2/DCBLD2/CIDEA/SPON1/CBX8/TPH1/CTSS/PRDM1/DOCK2/CMKLR1
APOPTOSIS	HALLMARK_APOPTOSIS	HALLMARK_APOPTOSIS	146	0.479717	1.68941	0.000115792	0.00115792	0.000780072	5354	tags=40%, list=25%, signal=30%	IL1A/IL1B/BTG3/PDGFRB/LGALS3/DDIT3/EREG/ISG20/GADD45A/CAV1/NEFH/IFITM3/CCND2/CD38/PLPPR4/MMP2/TIMP2/CASP8/PTK2/PLAT/IGFBP6/RARA/HSPB1/BIK/CDKN1A/DAP/CCNA1/HGF/EMP1/FASLG/PLCB2/LMNA/CLU/TGFBR3/GSN/FAS/GNA15/TNFRSF12A/DCN/DIABLO/FEZ1/NEDD9/PSEN2/CD44/MADD/GPX3/TNF/SLC20A1/TNFSF10/CDC25B/ANXA1/IER3/LEF1/GUCY2D/PSEN1/IL18/PAK1/ENO2
TNFA SIGNALING VIA NFKB	HALLMARK_TNFA_SIGNALING_VIA_NFKB	HALLMARK_TNFA_SIGNALING_VIA_NFKB	186	0.443474	1.60905	0.000152948	0.00125369	0.000844594	4143	tags=26%, list=19%, signal=21%	IL1A/BTG1/IL1B/SERPINE1/CXCL1/LAMB3/B4GALT1/PDE4B/IFIT2/BTG3/FJX1/CXCL10/GADD45A/CLCF1/SLC2A3/EDN1/IFNGR2/CXCL3/CXCL6/PTGS2/TANK/CXCL11/SMAD3/F3/STAT5A/PLAU/CSF1/LIF/CDKN1A/ID2/DRAM1/NINJ1/TNIP1/CCRL2/ABCA1/RCAN1/NR4A1/TNC/ICOSLG/NFAT5/EGR2/PLAUR/CSF2/CCL5/DUSP5/BCL6/G0S2/MSC/NFIL3
MYOGENESIS	HALLMARK_MYOGENESIS	HALLMARK_MYOGENESIS	192	0.437788	1.59834	0.000175517	0.00125369	0.000844594	4486	tags=36%, list=21%, signal=29%	IGFBP7/COL3A1/LAMA2/SPARC/FABP3/CTF1/SGCD/EFS/FGF2/NQO1/TAGLN/CRYAB/KCNH2/ACTC1/HSPB2/CHRNB1/CHRNG/SOD3/MYLK/FXYD1/CKMT2/KIFC3/WWTR1/IGF1/TNNC1/MYF6/PRNP/HRC/APLNR/CD36/CDKN1A/MYL1/CFD/PLXNB2/TPM2/LDB3/CACNG1/CLU/COL15A1/ANKRD2/ITGB1/ACTA1/GSN/AEBP1/DES/ADAM12/MYH11/RYR1/MYOM2/MYH3/TCAP/SSPN/GNAO1/SCHIP1/SPEG/NCAM1/DENND2B/SORBS3/SPDEF/FST/COX6A2/PSEN2/ABLIM1/MEF2D/FLII/DTNA/SH3BGR/PGAM2/GPX3/DMPK
APICAL JUNCTION	HALLMARK_APICAL_JUNCTION	HALLMARK_APICAL_JUNCTION	187	0.416962	1.51319	0.000684576	0.0042786	0.00288243	4967	tags=35%, list=23%, signal=27%	MPZL2/ALOX15B/VWF/LAMB3/CX3CL1/B4GALT1/COL17A1/LAYN/LAMA3/FBN1/COL16A1/KCNH2/ACTC1/CLDN9/DSC1/ICAM4/CLDN19/EGFR/ATP1A3/LAMC2/CLDN5/MAP3K20/FYB1/MMP2/PTPRC/MMP9/PTK2/CD86/ACTG2/CD34/VCAN/CLDN14/CLDN18/VCAM1/ITGA2/CDH3/LIMA1/SRC/ADAM23/ACTN1/CTNNA1/ITGB1/ACTA1/CNN2/PPP2R2C/CDH8/ICAM5/MADCAM1/IRS1/SPEG/MDK/ICAM2/SORBS3/JAM3/THY1/MAPK13/SIRPA/RAC2/BMP1/GTF2F1/COL9A1/CLDN4/TNFRSF11B/ITGA3/CDH4/TSPAN4
APICAL SURFACE	HALLMARK_APICAL_SURFACE	HALLMARK_APICAL_SURFACE	41	0.584242	1.71703	0.00249225	0.0138459	0.00932774	4444	tags=49%, list=21%, signal=39%	CX3CL1/B4GALT1/PCSK9/IL2RB/RHCG/AFAP1L2/CRYBG1/ATP6V0A4/LYN/SLC34A3/HSPB1/PKHD1/CROCC/MAL/LYPD3/PLAUR/THY1/DCBLD2/GHRL/SLC22A12
ESTROGEN RESPONSE LATE	HALLMARK_ESTROGEN_RESPONSE_LATE	HALLMARK_ESTROGEN_RESPONSE_LATE	188	0.395854	1.43771	0.00377852	0.0188926	0.0127277	3807	tags=23%, list=18%, signal=19%	ACOX2/BATF/KLK10/SLC16A1/LTF/BTG3/ATP2B4/SCNN1A/ISG20/IGFBP4/CD9/PRLR/RAB31/CAV1/ANXA9/PTGES/LAMC2/NBL1/CCN5/GJB3/ALDH3B1/RAPGEFL1/TRIM29/TNNC1/SERPINA3/SFN/XRCC3/SLC24A3/ID2/CCNA1/MICB/TIAM1/KRT19/FRK/PKP3/PTGER3/RPS6KA2/ST6GALNAC2/HR/PLXNB1/TFF3/ABCA3/PGR
IL2 STAT5 SIGNALING	HALLMARK_IL2_STAT5_SIGNALING	HALLMARK_IL2_STAT5_SIGNALING	189	0.397389	1.44372	0.00442686	0.0201221	0.0135559	4563	tags=30%, list=21%, signal=24%	ABCB1/BATF/SPRY4/IL2RB/SPP1/CXCL10/CAPG/SLC2A3/F2RL2/IFITM3/RGS16/CCND2/HOPX/NT5E/ITIH5/TNFSF11/RABGAP1L/IL2RA/GALM/IRF4/BATF3/NCS1/PRNP/MAP6/CSF1/CD86/SHE/TNFRSF8/ECM1/RHOH/LIF/ADAM19/TIAM1/GPR83/EMP1/CTLA4/CD79B/PTGER2/GSTO1/LRRC8C/IL13/CSF2/TNFRSF1B/AHCY/CD81/FGL2/GLIPR2/MUC1/NFIL3/ODC1/IKZF4/CD44/SLC39A8/RORA/PLEC/IL1R2/DHRS3
INFLAMMATORY RESPONSE	HALLMARK_INFLAMMATORY_RESPONSE	HALLMARK_INFLAMMATORY_RESPONSE	187	0.382522	1.38821	0.00735103	0.0306293	0.0206345	4304	tags=37%, list=20%, signal=30%	IL1A/RTP4/IL1B/SERPINE1/NMI/TLR3/CX3CL1/PDE4B/IL2RB/LPAR1/MMP14/IFITM1/EREG/C5AR1/CXCL10/CD40/ICAM4/AQP9/EMP3/PDPN/RGS16/EDN1/IFNGR2/PROK2/CD70/CXCL6/LYN/CXCL11/ADM/LAMP3/F3/OSM/APLNR/CXCR6/P2RX7/CSF1/TNFSF15/ITGB3/ACVR2A/CCL22/CCR7/LIF/CDKN1A/ITGB8/SLC1A2/CCRL2/ABCA1/BDKRB1/PTGER2/NOD2/ICOSLG/RASGRP1/RGS1/PLAUR/GNA15/TNFRSF1B/CSF3/SCN1B/CCL5/KCNA3/CCL24/GABBR1/CSF3R/CD55/BST2/P2RY2/DCBLD2/AXL/TA…
IL6 JAK STAT3 SIGNALING	HALLMARK_IL6_JAK_STAT3_SIGNALING	HALLMARK_IL6_JAK_STAT3_SIGNALING	77	0.471101	1.52583	0.00816984	0.0314225	0.0211688	4469	tags=36%, list=21%, signal=29%	IL1B/CXCL1/CXCL10/CD9/BAK1/IFNGR2/CCR1/CD38/CXCL3/CXCL11/IL2RA/CSF1/CD36/ITGB3/CNTFR/ITGA4/IL7/FAS/CSF2/TNFRSF12A/TNFRSF1B/IL12RB1/IRF9/CSF3R/LTBR/CD44/TNFRSF1A/IL1R2
XENOBIOTIC METABOLISM	HALLMARK_XENOBIOTIC_METABOLISM	HALLMARK_XENOBIOTIC_METABOLISM	185	0.374767	1.35758	0.0131052	0.0436841	0.0294293	3795	tags=25%, list=18%, signal=21%	CYP27A1/ACOX2/SERPINE1/AOX1/NQO1/ENPEP/ADH7/LCAT/IGFBP4/GSTM4/ALDH3A1/AQP9/PTGES/NDRG2/HNF4A/ADH5/F10/ATOH8/TAT/GCKR/IGF1/MCCC2/CYP1A2/SLC6A12/G6PC1/CFB/CD36/EPHA2/AKR1C2/ID2/ITIH4/NINJ1/GCNT2/CYP26A1/HRG/BCAT1/PDK4/HSD17B2/SLC12A4/GSTO1/VNN1/DDC/FAS/GSTA3/CCL25/TMEM176B/AHCY
MYC TARGETS V1	HALLMARK_MYC_TARGETS_V1	HALLMARK_MYC_TARGETS_V1	186	-0.344612	-1.31867	0.0128591	0.0436841	0.0294293	8158	tags=52%, list=38%, signal=32%	RANBP1/HSPD1/KPNB1/NME1/C1QBP/PABPC4/HDGF/MYC/GNL3/KPNA2/PCBP1/HNRNPD/DDX18/STARD7/PSMA1/SYNCRIP/TOMM70/PSMA7/CDC45/RAD23B/PSMD1/MCM4/ETF1/EXOSC7/SERBP1/MRPS18B/PABPC1/SNRPA1/DUT/PSMA4/H2AZ1/NCBP1/CCT2/GSPT1/RPS3/TXNL4A/CNBP/DDX21/ABCE1/PSMD8/SRPK1/IARS1/SNRPD1/HNRNPA3/SMARCC1/AP3S1/SRM/SSBP1/EIF3B/DHX15/PSMC4/ILF2/NPM1/PSMB2/PSMD14/MCM6/POLE3/EIF2S1/CCNA2/HNRNPA1/CDC20/CAD/TRIM28/ORC2/CCT5/UBA2/…

## Sheet: 2D. Starburst (MET)
SYMBOL	expr_lfc	meth_diff	label
LINC02593	-0.577249	-1.28908	Not relevant
KLHL17	-0.725726	-3.22995	Not relevant
PLEKHN1	-0.584852	4.26657	Not relevant
PERM1	-1.07513	13.4509	Down regulated
AGRN	-0.416486	-6.06157	Not relevant
RNF223	-1.14983	-3.15382	Down regulated
C1orf159	-0.632472	-6.12726	Not relevant
TTLL10	-1.51731	-6.04204	Down regulated
ACAP3	-1.20071	2.20393	Down regulated
INTS11	-0.348847	-6.23302	Not relevant
MXRA8	-0.572026	7.09929	Not relevant
ATAD3C	-1.52288	7.92793	Down regulated
ATAD3B	-0.894014	2.93988	Not relevant
ATAD3A	-0.555766	0.15421	Not relevant
MIB2	-0.572622	0.864253	Not relevant
CDK11B	-0.377945	0.360284	Not relevant
CDK11A	-1.11575	0.995761	Down regulated
NADK	-0.282843	-3.58727	Not relevant
PRKCZ-AS1	-0.496296	-4.26163	Not relevant
LOC100129534	-0.450351	-15.0253	Hypo methylated
PEX10	1.06785	7.755	Up regulated
PRDM16-DT	-0.716079	-8.09656	Not relevant
ARHGEF16	-0.497862	-2.94039	Not relevant
MEGF6	-0.944564	-3.74657	Not relevant
WRAP73	-0.558307	5.5374	Not relevant
AJAP1	-1.20387	4.79523	Down regulated
NPHP4	-0.679178	-0.854854	Not relevant
KCNAB2	-1.21998	1.24123	Down regulated
CHD5	-2.00759	-0.154134	Down regulated
RPL22	0.449646	0.567684	Not relevant
ACOT7	-0.343696	4.79738	Not relevant
ESPN	-2.17057	-10.2249	Down regulated
TNFRSF25	-1.54568	-5.44885	Down regulated
PLEKHG5	-1.25884	0.849279	Down regulated
TAS1R1	-1.95066	-10.1865	Down regulated
PHF13	-0.210077	0.90822	Not relevant
DNAJC11	-0.213753	-4.68024	Not relevant
TNFRSF9	-1.01405	9.92618	Down regulated
PARK7	0.342715	4.70492	Not relevant
SLC45A1	0.546237	9.5394	Not relevant
RERE	0.402851	-0.0399797	Not relevant
ENO1	-0.450481	-1.76686	Not relevant
SLC2A5	-1.74155	5.69076	Down regulated
SPSB1	-1.09027	-1.08207	Down regulated
TMEM201	-0.303828	-5.94475	Not relevant
PIK3CD	-1.50353	-6.15424	Down regulated
PIK3CD-AS2	-0.634208	-6.66857	Not relevant
CLSTN1	0.269091	-5.29391	Not relevant
PGD	-0.471409	4.17499	Not relevant
PEX14	-0.316361	7.66503	Not relevant
CASZ1	0.389774	0.140556	Not relevant
C1orf127	-3.29514	0.544427	Down regulated
MASP2	-0.895256	-5.81527	Not relevant
EXOSC10	-0.21871	2.18197	Not relevant
MTOR	-0.26379	-2.75078	Not relevant
ANGPTL7	-1.01031	0.0294052	Down regulated
UBIAD1	0.32989	1.39525	Not relevant
MAD2L2	-0.392521	-3.55534	Not relevant
DRAXIN	-1.61659	-0.91578	Down regulated
CLCN6	-0.41786	2.52632	Not relevant
NPPA	-0.951686	-3.01985	Not relevant
MIIP	-0.455586	-1.5766	Not relevant
TNFRSF8	-1.07719	-11.041	Down regulated
TNFRSF1B	-0.866465	-4.08469	Not relevant
PDPN	-1.61718	11.6732	Down regulated
TMEM51	-0.626846	1.06709	Not relevant
FHAD1	-0.573912	3.00619	Not relevant
EFHD2	-0.529111	-10.8196	Not relevant
DNAJC16	0.332591	6.15039	Not relevant
DDI2	0.2855	-0.00728696	Not relevant
SLC25A34	-0.580332	-3.6493	Not relevant
FBLIM1	-0.350488	0.216395	Not relevant
ZBTB17	-0.474978	-2.20298	Not relevant
SRARP	-1.39877	6.00733	Down regulated
CLCNKB	-1.76136	4.60757	Down regulated
EPHA2	-0.969311	-5.51886	Not relevant
ARHGEF19	-1.75036	-6.81358	Down regulated
SPATA21	-0.967148	7.6576	Not relevant
NECAP2	-0.295623	4.34309	Not relevant
CROCCP2	-0.625137	-0.833284	Not relevant
MST1L	-1.66366	-6.45296	Down regulated
LOC112267871	-2.2595	-0.516068	Down regulated
MFAP2	-2.01863	-10.2761	Down regulated
PADI2	-1.84	7.85136	Down regulated
ACTL8	-1.32647	4.22104	Down regulated
ALDH4A1	-0.520112	1.83041	Not relevant
MICOS10	0.321529	-1.33719	Not relevant
TMCO4	0.372759	-2.57421	Not relevant
PLA2G2D	-1.99608	-2.94231	Down regulated
PLA2G2F	-1.11848	-6.09462	Down regulated
LOC117779438	-2.8089	-3.91037	Down regulated
VWA5B1	1.95872	6.52033	Up regulated
PINK1	0.318913	2.13129	Not relevant
PINK1-AS	0.319693	-2.66607	Not relevant
DDOST	0.278508	4.66259	Not relevant
KIF17	-0.953783	0.682015	Not relevant
SH2D5	-2.23746	-3.16707	Down regulated
HP1BP3	-0.40001	1.4002	Not relevant
ALPL	-0.913492	2.61551	Not relevant
LDLRAD2	-0.829219	-3.09667	Not relevant
C1QA	-0.793381	9.03237	Not relevant
C1QC	-0.595308	12.7771	Not relevant
C1QB	-0.672133	-5.68323	Not relevant
EPHB2	-1.31007	8.65805	Down regulated
LYPLA2	-0.303345	-6.0022	Not relevant
GALE	-0.37897	4.51037	Not relevant
FUCA1	0.771768	-1.35956	Not relevant
MYOM3	-0.970595	-1.17971	Not relevant
IL22RA1	-2.16467	-11.2515	Down regulated
GRHL3	-1.24978	-5.86032	Down regulated
NIPAL3	1.47775	-5.15792	Up regulated
RCAN3	1.13819	-5.01107	Up regulated
RUNX3	-0.902988	2.03485	Not relevant
SYF2	0.345533	1.29668	Not relevant
MACO1	0.441091	-0.348552	Not relevant
LDLRAP1	0.252049	-2.83153	Not relevant
MAN1C1	0.521202	-3.56508	Not relevant
SELENON	0.356307	3.88585	Not relevant
AUNIP	-1.08337	1.31681	Down regulated
STMN1	-1.38961	-2.07598	Down regulated
PAFAH2	0.286381	-1.11636	Not relevant
EXTL1	-0.635082	-8.89418	Not relevant
CEP85	-0.689269	-3.3143	Not relevant
UBXN11	-0.486566	-5.9625	Not relevant
CRYBG2	-2.55709	4.82681	Down regulated
ZNF683	-0.967232	14.5497	Not relevant
ZDHHC18	-0.338784	-4.08031	Not relevant
TENT5B	-2.37251	5.6031	Down regulated
SYTL1	-0.613585	-0.206186	Not relevant
MAP3K6	-0.91136	-2.53698	Not relevant
FCN3	-1.10349	0.709032	Down regulated
AHDC1	-0.750291	-5.3059	Not relevant
STX12	0.356076	3.19675	Not relevant
THEMIS2	-1.52499	-1.75423	Down regulated
SMPDL3B	-0.490195	6.16706	Not relevant
EYA3	0.403665	0.570205	Not relevant
PTAFR	-1.15934	-9.40075	Down regulated
RCC1	-0.692384	4.14402	Not relevant
TRNAU1AP	-0.470182	-4.42266	Not relevant
SNHG12	-0.426855	0.550885	Not relevant
SNORD99	-0.944569	-6.22496	Not relevant
RAB42	-1.6159	-5.67847	Down regulated
OPRD1	-3.90276	22.7575	Down regulated & Hyper methylated
SRSF4	-0.215474	3.88791	Not relevant
LAPTM5	-0.80989	3.30291	Not relevant
TINAGL1	-1.17113	-7.37649	Down regulated
COL16A1	-0.822869	-6.37348	Not relevant
ADGRB2	-0.830263	-5.96812	Not relevant
SPOCD1	-1.72355	6.41311	Down regulated
TMEM39B	-0.536528	-1.09549	Not relevant
CCDC28B	-0.427495	-4.17729	Not relevant
IQCC	-0.343959	6.7518	Not relevant
EIF3I	0.265863	1.28865	Not relevant
MTMR9LP	-0.961156	-6.90609	Not relevant
FAM167B	-0.71757	-7.83701	Not relevant
LCK	-1.03426	-8.55521	Down regulated
FAM229A	-0.363568	-2.81779	Not relevant
ZBTB8B	-1.71281	-10.658	Down regulated
S100PBP	-0.356733	5.28338	Not relevant
HPCA	-1.62771	-6.33143	Down regulated
RNF19B	-0.265153	0.439978	Not relevant
PHC2	-0.344329	0.223535	Not relevant
CSMD2	-1.76657	9.83307	Down regulated
GJB3	-2.72071	-5.96431	Down regulated
DLGAP3	-0.991907	12.2589	Not relevant
KIAA0319L	0.431744	-0.375314	Not relevant
TFAP2E-AS1	-0.493856	-4.34032	Not relevant
TFAP2E	-0.612543	-4.87291	Not relevant
CLSPN	-1.29695	-2.2213	Down regulated
AGO4	-0.283878	-2.66168	Not relevant
TEKT2	-2.69508	-0.459292	Down regulated
THRAP3	0.230616	3.44852	Not relevant
EVA1B	-5.74088	-5.54773	Down regulated
OSCP1	0.416101	0.850953	Not relevant
CSF3R	-1.85836	0.96475	Down regulated
GRIK3	-4.13404	16.1437	Down regulated & Hyper methylated
ZC3H12A-DT	1.12896	6.3969	Up regulated
ZC3H12A	0.400936	3.85946	Not relevant
MEAF6	0.779053	-2.83846	Not relevant
SNIP1	0.164567	1.72549	Not relevant
GNL2	0.194494	2.6839	Not relevant
C1orf109	0.329865	1.96878	Not relevant
CDCA8	-1.16459	0.937248	Down regulated
EPHA10	0.423618	3.11166	Not relevant
INPP5B	-0.61292	2.26567	Not relevant
FHL3	-0.793301	-3.66109	Not relevant
PPIEL	-0.394065	-1.22965	Not relevant
MFSD2A	-2.92709	2.6122	Down regulated
ZMPSTE24	0.897495	0.248924	Not relevant
COL9A2	0.775817	-3.9193	Not relevant
ZFP69B	-0.323738	3.95979	Not relevant
ZNF684	-0.340336	3.81581	Not relevant
RIMS3	-0.831684	-1.27289	Not relevant
NFYC	0.194108	3.2633	Not relevant
CITED4	-0.612597	7.00759	Not relevant
CTPS1	-0.520683	0.469449	Not relevant
SCMH1	0.322353	1.38944	Not relevant
EDN2	-1.62205	-10.6866	Down regulated
ZMYND12	0.658482	0.93904	Not relevant
P3H1	-0.496331	3.58429	Not relevant
SLC2A1	-0.798046	5.11206	Not relevant
SLC2A1-DT	-0.894471	0.555556	Not relevant
TIE1	-0.40656	-7.34334	Not relevant
CDC20	-1.89574	3.80622	Down regulated
SZT2	-0.486555	1.46791	Not relevant
KDM4A	-0.206557	0.451146	Not relevant
ST3GAL3	-0.873642	-3.38673	Not relevant
ARTN	-0.988905	7.40877	Not relevant
SLC6A9	-1.06744	3.35437	Down regulated
LOC107984948	-1.2498	3.62316	Down regulated
DMAP1	-0.329288	2.35518	Not relevant
ERI3-IT1	-0.644274	-2.02879	Not relevant
RNF220	-0.20177	-2.91446	Not relevant
TMEM53	-0.312298	1.13725	Not relevant
ARMH1	-1.13335	-0.136315	Down regulated
KIF2C	-1.80911	1.24819	Down regulated
BEST4	-2.22784	-4.61552	Down regulated
BTBD19	-0.923053	4.93321	Not relevant
HECTD3	-0.332349	-3.39142	Not relevant
UROD	-0.321704	-0.40561	Not relevant
MUTYH	-1.07244	0.262125	Down regulated
TOE1	-0.353585	3.16857	Not relevant
TESK2	0.470334	3.71077	Not relevant
NASP	-0.727292	-1.82059	Not relevant
CCDC17	-0.943262	2.16469	Not relevant
IPP	0.356548	1.24646	Not relevant
MAST2	-0.262912	2.96148	Not relevant
MKNK1	-0.336414	3.44397	Not relevant
EFCAB14	0.212659	1.20631	Not relevant
CYP4B1	-1.74705	4.48615	Down regulated
STIL	-0.815126	-0.48	Not relevant
SLC5A9	-1.40551	16.4542	Down regulated & Hyper methylated
TUT4	-0.234559	-4.68834	Not relevant
BSND	-3.8752	6.31316	Down regulated
DAB1	1.47983	4.60912	Up regulated
KANK4	-1.41851	-4.82877	Down regulated
ANGPTL3	-3.11764	6.13683	Down regulated
FOXD3	-1.19839	-14.799	Down regulated
ROR1	-0.571086	7.1616	Not relevant
ROR1-AS1	-1.30122	2.70967	Down regulated
CACHD1	-0.872279	-9.09387	Not relevant
LEPROT	0.246551	4.10317	Not relevant
LEPR	-0.963242	2.49747	Not relevant
PDE4B	1.40814	-0.35109	Up regulated
SGIP1	-1.025	1.11267	Down regulated
DYNLT5	-1.9383	3.31944	Down regulated
DNAI4	0.332009	2.86435	Not relevant
IL12RB2	-1.03605	-6.38878	Down regulated
GADD45A	-0.954409	-10.8233	Not relevant
DIRAS3	-1.87735	9.70781	Down regulated
DEPDC1	-1.46205	-2.45631	Down regulated
PTGER3	-0.658196	-2.37936	Not relevant
NEGR1	-1.58751	9.95062	Down regulated
LRRIQ3	-0.480991	13.4447	Not relevant
LRRC53	-1.02989	19.2194	Down regulated & Hyper methylated
ERICH3	-3.21838	15.7451	Down regulated & Hyper methylated
CRYZ	-0.665246	-1.94569	Not relevant
ST6GALNAC3	-0.438848	8.27579	Not relevant
ST6GALNAC5	1.86091	6.09273	Up regulated
MIGA1	0.581782	5.46996	Not relevant
NEXN	-0.531897	-0.246992	Not relevant
DNAJB4	-0.542567	-1.27083	Not relevant
GIPC2	-1.27381	-1.30557	Down regulated
IFI44L	-1.08932	-7.05677	Down regulated
IFI44	-1.22304	9.69892	Down regulated
ADGRL2	-0.755824	6.86457	Not relevant
TTLL7	-0.767744	-0.345903	Not relevant
RPF1	0.274834	9.89623	Not relevant
SPATA1	-0.447893	2.41562	Not relevant
SSX2IP	-0.319394	-0.163369	Not relevant
SYDE2	-0.512782	6.86704	Not relevant
DDAH1	0.294976	-0.589094	Not relevant
ZNHIT6	0.276365	0.315277	Not relevant
COL24A1	-1.1207	-8.91576	Down regulated
ODF2L	-0.781698	-1.81087	Not relevant
CLCA2	-2.41839	-3.00577	Down regulated
SELENOF	0.270673	-2.05061	Not relevant
PKN2-AS1	-0.626916	15.3075	Hyper methylated
KYAT3	0.26443	10.1471	Not relevant
GBP1	-1.18735	5.79265	Down regulated
GBP2	-1.11755	9.77412	Down regulated
GBP5	-1.25486	5.64525	Down regulated
GBP1P1	-1.1192	8.48001	Down regulated
LRRC8C-DT	-0.83343	-3.96787	Not relevant
LRRC8D	-0.275132	-0.0915434	Not relevant
HFM1	-0.808955	6.78892	Not relevant
CDC7	-1.64045	-2.1094	Down regulated
TGFBR3	-0.634906	-1.50945	Not relevant
GFI1	-1.87319	-3.6415	Down regulated
MTF2	-0.570221	3.85703	Not relevant
CCDC18	-1.23479	0.65594	Down regulated
BCAR3	-0.510103	-2.98306	Not relevant
ARHGAP29	0.675933	-8.73987	Not relevant
SLC44A3-AS1	1.12804	13.2194	Up regulated
SLC44A3	0.595484	3.01053	Not relevant
ALG14	0.318266	0.737856	Not relevant
PTBP2	-0.648709	-0.446373	Not relevant
MIR137HG	-1.60464	12.9914	Down regulated
SNX7	-0.732073	13.4003	Not relevant
FRRS1	-0.451907	0.969024	Not relevant
SLC35A3	0.373942	5.69004	Not relevant
SASS6	-0.705134	0.560742	Not relevant
GPR88	-1.117	-7.8227	Down regulated
EXTL2	-0.30715	-0.553276	Not relevant
OLFM3	-6.93536	16.8903	Down regulated & Hyper methylated
VAV3	-1.23927	-2.53822	Down regulated
GPSM2	-1.0357	6.58367	Down regulated
CLCC1	0.196578	0.197078	Not relevant
TMEM167B	0.468775	-0.945741	Not relevant
ELAPOR1	0.509288	-5.80351	Not relevant
CELSR2	-0.670715	3.10826	Not relevant
PSRC1	-1.79641	0.583571	Down regulated
SORT1	-0.273041	2.45084	Not relevant
AMPD2	-0.419194	5.21065	Not relevant
GSTM3	-0.512584	-2.29577	Not relevant
EPS8L3	-4.30467	9.05854	Down regulated
AHCYL1	0.262803	0.809658	Not relevant
STRIP1	-0.355028	-1.42306	Not relevant
SLC6A17	-0.756058	3.1581	Not relevant
RBM15-AS1	-0.631419	-0.610336	Not relevant
LAMTOR5-AS1	-0.89524	-0.482168	Not relevant
SLC16A4	-0.491067	-5.16894	Not relevant
KCNA2	-1.54246	6.74998	Down regulated
KCNA3	-1.29686	5.57778	Down regulated
CD53	-0.954397	7.49405	Not relevant
DENND2D	-0.535825	-9.14771	Not relevant
CHI3L2	-1.02181	10.3262	Down regulated
PIFO	0.92041	-5.12965	Not relevant
OVGP1	-0.612309	3.74904	Not relevant
C1orf162	-0.974365	0.781927	Not relevant
TMIGD3	-0.880192	-2.78881	Not relevant
ADORA3	-0.475035	-8.24804	Not relevant
INKA2	-0.776433	1.83518	Not relevant
SLC16A1-AS1	-0.744947	-1.61737	Not relevant
MAGI3	-0.438426	0.66738	Not relevant
PHTF1	-0.493047	0.565011	Not relevant
PTPN22	-1.21205	6.32124	Down regulated
AP4B1-AS1	-0.914791	1.63873	Not relevant
BCL2L15	-1.3067	0.59134	Down regulated
AP4B1	-0.366689	0.83638	Not relevant
DCLRE1B	-0.871079	2.2011	Not relevant
HIPK1	-0.299831	-0.730196	Not relevant
SYT6	-1.11475	-4.98938	Down regulated
DENND2C	-0.618868	6.32891	Not relevant
AMPD1	-0.929598	14.2216	Not relevant
NRAS	-0.345791	15.3622	Hyper methylated
SIKE1	-0.261073	0.996525	Not relevant
SLC22A15	-0.342371	7.34937	Not relevant
LINC01762	-0.805341	1.99428	Not relevant
CD58	-0.352902	-5.01287	Not relevant
CD2	-0.689824	7.38389	Not relevant
CD101	-0.888443	5.95432	Not relevant
TTF2	-0.259051	2.03029	Not relevant
TRIM45	1.2409	-8.26566	Up regulated
VTCN1	2.34175	-12.0674	Up regulated
MAN1A2	0.771602	-1.44919	Not relevant
SPAG17	-2.612	4.12632	Down regulated
TBX15	-1.26815	1.28013	Down regulated
HAO2	-3.03001	5.4732	Down regulated
HSD3B2	-2.3741	3.17789	Down regulated
REG4	-1.76768	-3.62942	Down regulated
SEC22B	0.37145	2.50835	Not relevant
H2BP1	-0.757122	-1.97411	Not relevant
FAM72B	-2.19528	0.812327	Down regulated
NBPF20	-0.480204	-0.276913	Not relevant
PDZK1	-1.7482	-0.797714	Down regulated
CD160	-0.535508	2.31374	Not relevant
NUDT17	-0.447698	-5.78243	Not relevant
ANKRD35	-1.41351	0.190691	Down regulated
ITGA10	-0.640921	-0.416172	Not relevant
PEX11B	0.636039	-0.683165	Not relevant
TXNIP	1.22553	5.47723	Up regulated
HJV	-3.17569	3.02616	Down regulated
NBPF12	-0.499281	-0.801248	Not relevant
BCL9	0.419565	-3.69681	Not relevant
NBPF19	-0.689648	-4.45674	Not relevant
FCGR1A	-1.29175	1.78142	Down regulated
H2BC21	0.477597	-0.00983176	Not relevant
H2AC20	-0.637028	-0.240022	Not relevant
H2AC21	-1.66806	5.59723	Down regulated
SV2A	-2.45432	-13.2625	Down regulated
MTMR11	-1.84969	-4.97976	Down regulated
PLEKHO1	-0.796792	-2.81129	Not relevant
ANP32E	-1.21768	-1.74201	Down regulated
CA14	-0.528045	-2.31175	Not relevant
CIART	-1.12043	-2.69617	Down regulated
ECM1	-1.22661	-4.55391	Down regulated
ADAMTSL4	-1.38843	3.66134	Down regulated
ENSA	0.665123	-4.42105	Not relevant
GOLPH3L	0.682957	-5.9831	Not relevant
HORMAD1	-1.77028	2.9418	Down regulated
CTSS	-1.10822	-2.11631	Down regulated
CTSK	-0.78373	-5.60917	Not relevant
SETDB1	-0.277352	-0.312261	Not relevant
CERS2	0.292079	2.34989	Not relevant
ANXA9	-0.507661	-4.8899	Not relevant
PRUNE1	0.236971	-8.33515	Not relevant
BNIPL	-0.965661	-9.245	Not relevant
C1orf56	0.592759	-0.1544	Not relevant
SEMA6C	-0.789223	-3.27556	Not relevant
TNFAIP8L2	-0.653177	2.40461	Not relevant
ZNF687-AS1	-0.735585	0.879222	Not relevant
PI4KB	0.326187	-5.11215	Not relevant
PSMB4	0.28001	0.526087	Not relevant
CELF3	-3.59483	-11.997	Down regulated
RIIAD1	-1.63692	-0.120282	Down regulated
MRPL9	0.352049	-4.01927	Not relevant
OAZ3	0.559803	-0.189764	Not relevant
TDRKH	0.376757	-0.291647	Not relevant
RORC	1.16659	-2.86899	Up regulated
C2CD4D	0.529865	2.14258	Not relevant
THEM5	0.849641	0.1325	Not relevant
THEM4	0.318661	6.97524	Not relevant
S100A10	-0.742406	-16.0912	Hypo methylated
HRNR	-0.574653	-4.9977	Not relevant
IVL	-2.80287	13.5406	Down regulated
SPRR3	-3.15394	15.5123	Down regulated & Hyper methylated
SPRR1B	-2.72737	16.1691	Down regulated & Hyper methylated
SPRR2D	-2.81357	7.10523	Down regulated
PGLYRP4	-3.35485	17.5502	Down regulated & Hyper methylated
S100A9	-3.12328	11.659	Down regulated
S100A12	-2.3406	18.2706	Down regulated & Hyper methylated
S100A7	-7.74846	22.3497	Down regulated & Hyper methylated
S100A4	-0.653722	-13.4714	Not relevant
S100A2	-2.48188	-7.97249	Down regulated
S100A16	-1.83701	9.25515	Down regulated
S100A14	-8.31232	5.61974	Down regulated
S100A13	-0.845579	-1.88444	Not relevant
NPR1	-0.612568	-1.08992	Not relevant
GATAD2B	-0.448616	-1.64094	Not relevant
LOC101928059	-1.0387	-0.462505	Down regulated
DENND4B	-0.68856	-2.12843	Not relevant
CRTC2	-0.367624	-1.47064	Not relevant
NUP210L	-0.909632	11.1449	Not relevant
C1orf43	0.403394	-2.75481	Not relevant
HAX1	0.257063	-5.37131	Not relevant
ATP8B2	0.594465	0.72676	Not relevant
TDRD10	-1.63622	6.20007	Down regulated
UBE2Q1	0.221762	-2.2424	Not relevant
PYGO2	0.223995	0.476514	Not relevant
CKS1B	-0.6254	-1.85947	Not relevant
SLC50A1	0.46613	0.626672	Not relevant
DPM3	0.491782	2.30867	Not relevant
KRTCAP2	-0.42778	6.89143	Not relevant
MUC1	-2.95491	-17.0507	Down regulated & Hypo methylated
THBS3-AS1	-0.998447	-2.07176	Not relevant
THBS3	-0.472326	-3.65463	Not relevant
MTX1	-0.305765	-0.722265	Not relevant
GBAP1	-0.847927	-3.00628	Not relevant
FDPS	-0.326034	4.63155	Not relevant
RUSC1-AS1	-0.472176	-7.68638	Not relevant
DAP3	0.198735	2.01597	Not relevant
SYT11	-1.96382	-1.89157	Down regulated
ARHGEF2	-1.23824	-4.15795	Down regulated
LMNA	-0.428519	-5.67947	Not relevant
PMF1	-0.266777	0.27248	Not relevant
BGLAP	-1.34288	-6.39583	Down regulated
SMG5	-0.341694	-1.16815	Not relevant
TMEM79	-0.651806	-0.267702	Not relevant
RHBG	-1.37633	1.37427	Down regulated
MIR9-1HG	-1.69443	-7.6649	Down regulated
MEF2D	0.244036	-1.7433	Not relevant
IQGAP3	-1.70741	-2.04464	Down regulated
BCAN	-2.66599	6.30763	Down regulated
MRPL24	0.39704	0.380938	Not relevant
HDGF	-0.413193	2.3814	Not relevant
SH2D2A	-1.44666	-3.39022	Down regulated
NTRK1	-2.43331	-1.74454	Down regulated
INSRR	-2.5177	-4.47421	Down regulated
PEAR1	-0.779969	-14.7182	Not relevant
LRRC71	-0.814648	-0.60185	Not relevant
ARHGEF11	-0.286213	-7.68403	Not relevant
FCRL5	-0.921875	14.6827	Not relevant
FCRL3	-1.58148	11.3334	Down regulated
FCRL2	-1.55687	16.2994	Down regulated & Hyper methylated
FCRL1	-2.2041	8.05496	Down regulated
KIRREL1	-0.391839	10.5291	Not relevant
CD1D	-1.08742	12.0543	Down regulated
CD1C	-1.169	10.4923	Down regulated
CD1E	-1.45491	11.3336	Down regulated
SPTA1	-3.40396	10.9996	Down regulated
MNDA	-1.17437	4.35298	Down regulated
PYHIN1	-0.801454	1.11323	Not relevant
IFI16	-0.65561	5.13243	Not relevant
AIM2	-1.15023	9.29786	Down regulated
CADM3	-1.15548	9.36187	Down regulated
APCS	-10.8502	12.2338	Down regulated
CRP	-11.104	8.08263	Down regulated
FCRL6	-1.63262	9.46764	Down regulated
SLAMF8	-1.4967	6.01599	Down regulated
LOC107985216	-0.865608	-9.32363	Not relevant
TAGLN2	-1.17889	-0.937868	Down regulated
IGSF9	-0.888933	-11.1007	Not relevant
LINC01133	-2.55651	-0.760353	Down regulated
KCNJ10	-1.18331	-3.06134	Down regulated
IGSF8	0.482649	-13.6645	Not relevant
ATP1A4	-2.34556	4.05698	Down regulated
CASQ1	-2.22459	1.5718	Down regulated
PEX19	0.259412	10.4623	Not relevant
COPA	0.197322	-4.67772	Not relevant
SLAMF6	-0.747873	16.6797	Hyper methylated
SLAMF1	-0.698074	18.3272	Hyper methylated
CD48	-0.96648	9.69261	Not relevant
SLAMF7	-0.68214	8.70307	Not relevant
LY9	-1.19073	11.2434	Down regulated
CD244	-1.42293	3.78839	Down regulated
ITLN1	-2.09398	-1.28029	Down regulated
ITLN2	-0.981307	-5.56822	Not relevant
F11R	-0.386479	0.1866	Not relevant
USF1	-0.545916	0.190341	Not relevant
ARHGAP30	-1.12244	-5.96417	Down regulated
UFC1	0.237146	3.03806	Not relevant
PPOX	-0.525044	-0.943994	Not relevant
ADAMTS4	-0.795272	5.62251	Not relevant
APOA2	-6.8916	9.72965	Down regulated
TOMM40L	-0.320985	-9.30623	Not relevant
NR1I3	-2.27598	4.4082	Down regulated
PCP4L1	-1.92945	-5.5171	Down regulated
FCGR2A	-0.885967	8.25127	Not relevant
HSPA6	-2.44387	-0.676992	Down regulated
FCGR3A	-0.874331	9.00041	Not relevant
FCGR3B	-0.922828	13.5468	Not relevant
FCRLA	-0.959047	7.13923	Not relevant
FCRLB	-0.848893	3.08021	Not relevant
DUSP12	-0.211891	7.32153	Not relevant
SH2D1B	-0.984879	-0.472403	Not relevant
HSD17B7	-0.528888	-4.77972	Not relevant
RGS4	-1.30759	4.86667	Down regulated
NUF2	-1.68407	-1.5165	Down regulated
LMX1A	-1.00791	8.80353	Down regulated
RXRG	-1.3751	2.26555	Down regulated
ALDH9A1	0.3656	5.52821	Not relevant
TMCO1	0.277657	2.78395	Not relevant
UCK2	-0.277986	-3.59044	Not relevant
FAM78B	-0.707356	11.0033	Not relevant
POGK	-0.318653	-3.03928	Not relevant
ILDR2	-1.13027	3.3151	Down regulated
GPA33	-2.03178	2.6026	Down regulated
CD247	-1.05091	5.02506	Down regulated
RCSD1	-0.752855	-5.24768	Not relevant
MPZL1	0.250864	1.64789	Not relevant
MPC2	0.975351	0.141114	Not relevant
DCAF6	0.360813	-0.955568	Not relevant
GPR161	-0.357675	-1.43208	Not relevant
TBX19	-1.28632	3.46194	Down regulated
XCL1	-3.3086	8.77508	Down regulated
F5	0.588079	0.162442	Not relevant
C1orf112	-0.68316	1.20362	Not relevant
SELL	-1.40332	4.02592	Down regulated
SELE	-0.671705	-4.02334	Not relevant
MROH9	-2.37575	9.89201	Down regulated
FMO3	-1.47363	3.96355	Down regulated
FMO6P	-1.65387	-2.93645	Down regulated
DNM3	-0.93874	-1.55596	Not relevant
FASLG	-1.25819	-6.15979	Down regulated
TNFSF18	-0.666505	-3.32196	Not relevant
TNFSF4	0.536598	-3.02196	Not relevant
KLHL20	0.541266	1.14588	Not relevant
SERPINC1	-6.38949	-4.64909	Down regulated
MRPS14	0.439284	4.14558	Not relevant
TNN	-0.932749	13.823	Not relevant
TNR	-2.5999	17.6039	Down regulated & Hyper methylated
SCARNA3	-0.860868	-4.19587	Not relevant
ASTN1	-2.10477	11.1094	Down regulated
BRINP2	-3.58096	-8.08353	Down regulated
SEC16B	-0.639951	-3.48544	Not relevant
ANGPTL1	-0.717578	-1.5214	Not relevant
SOAT1	0.804335	-2.22245	Not relevant
FAM163A	-1.74827	2.12655	Down regulated
TOR1AIP2	-0.299325	1.64077	Not relevant
TOR1AIP1	0.223928	0.386337	Not relevant
QSOX1	-0.894896	-5.0274	Not relevant
KIAA1614	-1.45909	-6.87232	Down regulated
STX6	-0.194511	-5.91907	Not relevant
MR1	-0.537721	0.941754	Not relevant
IER5	-1.06076	-0.483116	Down regulated
CACNA1E	-2.94202	12.1888	Down regulated
GLUL	-0.811692	4.66287	Not relevant
RGS16	-2.0389	-4.36693	Down regulated
RGS8	-2.93029	-4.99584	Down regulated
NPL	-0.975392	-2.28751	Not relevant
LAMC2	-1.48195	3.01294	Down regulated
SMG7-AS1	-0.487867	-0.537634	Not relevant
NCF2	-1.69759	0.757093	Down regulated
ARPC5	-0.339738	-3.52387	Not relevant
RGL1	-0.524252	4.18923	Not relevant
COLGALT2	-0.571523	4.99385	Not relevant
EDEM3	0.349537	-1.79489	Not relevant
IVNS1ABP	-0.851317	-12.6565	Not relevant
HMCN1	-0.786921	8.37809	Not relevant
PRG4	-2.48178	13.233	Down regulated
RGS18	-1.61198	17.0555	Down regulated & Hyper methylated
RGS1	-2.1853	-9.51771	Down regulated
RGS13	-1.62105	-7.48071	Down regulated
B3GALT2	-0.958941	-4.05082	Not relevant
KCNT2	-1.21575	14.4708	Down regulated
CFH	-0.813604	11.8034	Not relevant
CFHR4	-2.80051	12.2265	Down regulated
CFHR2	-8.7153	16.902	Down regulated & Hyper methylated
CFHR5	-7.27733	15.6747	Down regulated & Hyper methylated
F13B	-6.31722	14.4314	Down regulated
ASPM	-1.55769	-3.4305	Down regulated
CRB1	-2.21172	12.5797	Down regulated
DENND1B	0.332983	-8.73567	Not relevant
LHX9	-1.95775	-9.48044	Down regulated
PTPRC	-1.08686	-2.82102	Down regulated
LINC00862	-2.05637	-5.86916	Down regulated
KIF14	-1.46313	1.68846	Down regulated
DDX59	0.308679	-1.37335	Not relevant
INAVA	-2.97477	2.42903	Down regulated
MROH3P	-3.05478	5.9062	Down regulated
KIF21B	-1.35184	-5.04964	Down regulated
CACNA1S	-1.59681	9.50434	Down regulated
IGFN1	-2.04834	7.54136	Down regulated
TNNT2	-2.17341	0.602706	Down regulated
IPO9	-0.291271	-4.682	Not relevant
ELF3	-0.609836	-3.44921	Not relevant
GPR37L1	-2.24185	8.99561	Down regulated
PTPN7	-1.36502	-6.84498	Down regulated
LGR6	-2.12854	-4.87137	Down regulated
UBE2T	-1.00338	4.45402	Down regulated
SYT2	-0.840399	4.56456	Not relevant
PCAT6	-0.423337	-6.91147	Not relevant
KLHL12	0.314433	2.11323	Not relevant
PPFIA4	-1.14422	-1.79803	Down regulated
ADORA1	-2.08697	1.53801	Down regulated
MYBPH	-2.80506	-7.75787	Down regulated
CHI3L1	-2.53103	-8.67144	Down regulated
CHIT1	-0.793563	8.40459	Not relevant
FMOD	1.45661	-4.75901	Up regulated
ATP2B4	-0.930725	-8.25547	Not relevant
LAX1	-1.63705	9.63308	Down regulated
SOX13	-0.308711	-5.47783	Not relevant
ETNK2	-1.1745	0.887948	Down regulated
GOLT1A	-0.601559	2.78987	Not relevant
PLEKHA6	-0.632622	-5.89795	Not relevant
PIK3C2B	-0.308734	-0.794367	Not relevant
LRRN2	-0.673732	4.49522	Not relevant
NFASC	-1.01002	6.54377	Down regulated
CNTN2	-1.43823	3.57156	Down regulated
TMEM81	-0.362758	-2.17823	Not relevant
TMCC2	-2.02712	-5.65841	Down regulated
NUAK2	-0.38582	-4.1002	Not relevant
KLHDC8A	-1.42406	-3.66129	Down regulated
BLACAT1	-5.30074	-13.5184	Down regulated
CDK18	-1.11405	-3.8214	Down regulated
ELK4	1.40003	1.95659	Up regulated
SLC45A3	1.36292	17.8064	Up regulated & Hyper methylated
RAB29	0.358349	0.404449	Not relevant
SLC26A9	-3.75486	4.17856	Down regulated
RAB7B	-0.960699	4.1597	Not relevant
CTSE	-3.06995	-1.0213	Down regulated
AVPR1B	2.17249	-5.50023	Up regulated
FAM72A	-2.43185	-0.425985	Down regulated
SRGAP2	-0.469691	-3.33105	Not relevant
IKBKE	-1.27731	-10.5487	Down regulated
C1orf147	-1.18055	-4.80038	Down regulated
RASSF5	-0.672298	-6.84242	Not relevant
DYRK3	-0.342799	-9.07508	Not relevant
MAPKAPK2	-0.329923	-4.41768	Not relevant
IL10	-1.65321	7.95113	Down regulated
IL24	-1.54876	-4.99415	Down regulated
FCMR	-0.624098	-8.57428	Not relevant
PIGR	-2.61654	1.53585	Down regulated
C1orf116	0.65713	5.50172	Not relevant
YOD1	-0.398501	-2.03975	Not relevant
C4BPB	-6.06712	1.19147	Down regulated
C4BPA	-6.33312	13.1318	Down regulated
CR2	-3.12459	11.9108	Down regulated
CR1	-2.07819	9.31381	Down regulated
CR1L	-2.859	5.09531	Down regulated
CD46	0.572481	1.00394	Not relevant
PLXNA2	-1.00757	0.120076	Down regulated
MIR205HG	-4.96812	5.63223	Down regulated
LAMB3	-2.77986	-26.7866	Down regulated & Hypo methylated
G0S2	-0.946416	11.2186	Not relevant
HSD11B1	-3.22431	8.18969	Down regulated
TRAF3IP3	-0.908652	3.55007	Not relevant
IRF6	0.589704	-4.73355	Not relevant
SYT14	-1.20689	10.8101	Down regulated
TRAF5	-0.84736	-2.6901	Not relevant
LINC00467	0.361271	5.52701	Not relevant
NEK2	-1.34211	1.40678	Down regulated
DTL	-1.08984	-0.461199	Down regulated
NENF	0.521537	7.6614	Not relevant
ATF3	-0.845295	3.77643	Not relevant
BATF3	-1.20793	-1.38557	Down regulated
VASH2	-1.0648	-2.67965	Down regulated
ANGEL2	0.300869	0.381692	Not relevant
RPS6KC1	0.804355	1.02598	Not relevant
PROX1-AS1	-1.32753	10.369	Down regulated
PROX1	-3.72288	1.06279	Down regulated
SMYD2	-0.356774	-2.51765	Not relevant
CENPF	-1.39594	4.08038	Down regulated
KCTD3	0.466444	2.42205	Not relevant
USH2A	-1.13486	13.1982	Down regulated
LYPLAL1	0.71206	-0.347544	Not relevant
SLC30A10	-2.57258	-6.28489	Down regulated
IARS2	0.389577	-0.581987	Not relevant
C1orf115	0.678484	-3.66965	Not relevant
MTARC1	0.463045	2.35931	Not relevant
HHIPL2	-1.05073	0.695861	Down regulated
MIA3	1.10282	2.42661	Up regulated
AIDA	1.78319	5.42803	Up regulated
FAM177B	-0.623889	-2.16341	Not relevant
CAPN8	-2.1363	3.59793	Down regulated
TP53BP2	-0.320189	-3.01014	Not relevant
FBXO28	0.281055	0.533348	Not relevant
DEGS1	0.965459	-0.854502	Not relevant
DNAH14	-0.472989	1.53675	Not relevant
LBR	-0.349601	-2.09823	Not relevant
TMEM63A	-0.562805	-6.81478	Not relevant
LEFTY1	-2.48222	-0.317725	Down regulated
LEFTY2	-1.87686	4.9308	Down regulated
MIXL1	-1.32102	-3.039	Down regulated
LIN9	-0.598507	-3.32177	Not relevant
STUM	-0.925504	-0.234042	Not relevant
PSEN2	0.386685	-9.36669	Not relevant
ARF1	0.273265	1.78752	Not relevant
GUK1	-0.306174	-1.24951	Not relevant
IBA57-DT	-0.652977	-0.636364	Not relevant
IBA57	-0.308365	-0.636364	Not relevant
OBSCN	-1.29128	1.55682	Down regulated
TRIM17	-0.96258	-6.95238	Not relevant
RAB4A	0.529575	-0.191302	Not relevant
ABCB10	-0.425394	-1.91926	Not relevant
URB2	-0.339963	-0.916677	Not relevant
PGBD5	-1.36104	0.775289	Down regulated
CAPN9	-1.27963	-5.79257	Down regulated
ARV1	0.305618	-8.5023	Not relevant
FAM89A	-0.589761	11.6277	Not relevant
C1orf131	-0.199259	-0.215545	Not relevant
LOC122526782	-0.795075	-0.802057	Not relevant
DISC1	-1.06337	2.48068	Down regulated
SIPA1L2	-0.942574	6.71626	Not relevant
MAP10	-0.487164	-5.19787	Not relevant
LINC01132	-1.08607	-5.58139	Down regulated
LINC01348	-2.31332	-7.33717	Down regulated
TOMM20	0.378826	-1.1056	Not relevant
LYST	-0.662877	-2.17852	Not relevant
NID1	-0.350371	-2.60943	Not relevant
ACTN2	-1.32653	4.72304	Down regulated
LINC01139	-1.46442	4.71478	Down regulated
FMN2	-1.23127	17.901	Down regulated & Hyper methylated
RGS7	-3.21791	20.2727	Down regulated & Hyper methylated
KMO	-1.97849	2.61976	Down regulated
OPN3	-0.749269	3.85869	Not relevant
EXO1	-1.43705	-1.30707	Down regulated
DESI2	-0.343288	4.68617	Not relevant
EFCAB2	-0.442525	7.05119	Not relevant
KIF26B	-2.15506	7.54609	Down regulated
SMYD3	-0.569553	-4.52237	Not relevant
SCCPDH	0.654572	-3.31354	Not relevant
ZNF670	-0.29934	5.39461	Not relevant
ZNF124	-0.818444	-1.13799	Not relevant
ZNF496	-0.565879	-1.71865	Not relevant
NLRP3	-1.37466	8.71038	Down regulated
GCSAML	-2.40762	-9.21573	Down regulated
OR13G1	-1.07288	7.30862	Down regulated
OR1C1	-0.788698	1.40927	Not relevant
TRIM58	-1.02125	9.05565	Down regulated
SH3BP5L	-0.258623	-1.21032	Not relevant
ZNF692	-0.41797	-5.92492	Not relevant
FAM110C	-0.953001	-6.28548	Not relevant
ALKAL2	-0.746068	-4.58197	Not relevant
TMEM18	0.405092	0.940564	Not relevant
SNTG2	-2.65879	10.9377	Down regulated
TPO	-0.821399	8.6416	Not relevant
PXDN	-0.640633	-1.62667	Not relevant
MYT1L	-5.79765	13.1112	Down regulated
ADI1	0.469343	0.729237	Not relevant
COLEC11	-1.04254	-3.83763	Down regulated
ALLC	-0.746119	8.21577	Not relevant
CMPK2	-0.585916	4.60154	Not relevant
RSAD2	-0.90435	-3.85135	Not relevant
GRASLND	1.67442	2.75041	Up regulated
RNF144A	0.931266	-2.50985	Not relevant
LINC00299	-1.03196	0.974857	Down regulated
ID2	-1.10185	-0.490514	Down regulated
MBOAT2	0.457326	-2.65173	Not relevant
IAH1	0.31843	-3.47014	Not relevant
ADAM17	-0.226953	0.32685	Not relevant
GRHL1	-0.568987	-4.15115	Not relevant
KLF11	-0.307468	-3.43714	Not relevant
RRM2	-1.15823	-7.75629	Down regulated
HPCAL1	-0.430827	-7.02426	Not relevant
ODC1	0.918723	-4.85575	Not relevant
ATP6V1C2	-1.67163	-8.3826	Down regulated
KCNF1	-3.37264	9.50993	Down regulated
GREB1	1.95091	-1.81264	Up regulated
LPIN1	-0.500901	-1.14038	Not relevant
LOC100506474	1.45264	8.65745	Up regulated
LRATD1	0.754628	-6.91503	Not relevant
MYCN	-1.61006	-0.0461858	Down regulated
VSNL1	-2.77979	2.15244	Down regulated
SMC6	-0.502666	1.89932	Not relevant
GEN1	-0.836126	-2.54226	Not relevant
OSR1	-0.850324	-10.4893	Not relevant
LINC00954	-1.21461	-3.72028	Down regulated
SDC1	-1.22266	-2.07706	Down regulated
PUM2	0.188451	-5.5715	Not relevant
APOB	-8.33704	-1.60794	Down regulated
KLHL29	-0.69516	-0.266724	Not relevant
ATAD2B	-0.37984	-3.95297	Not relevant
MFSD2B	-1.28894	-0.0728064	Down regulated
WDCP	-0.257895	-3.97919	Not relevant
FKBP1B	-2.49413	-5.34162	Down regulated
TP53I3	-1.08851	-8.89938	Down regulated
NCOA1	0.595217	-4.90782	Not relevant
CENPO	-0.673021	8.40257	Not relevant
DNAJC27-AS1	0.503522	1.38098	Not relevant
EFR3B	-1.23083	1.37389	Down regulated
POMC	-2.23424	10.2563	Down regulated
DNMT3A	-0.510384	0.0807762	Not relevant
ASXL2	-0.264205	-2.61758	Not relevant
RAB10	0.534259	1.90476	Not relevant
ADGRF3	-0.763441	-0.481505	Not relevant
DRC1	-2.41873	0.0765529	Down regulated
FAM166C	-1.78071	-0.181962	Down regulated
CENPA	-1.43044	-0.239433	Down regulated
DPYSL5	-1.74185	-6.22467	Down regulated
EMILIN1	-0.980006	7.40107	Not relevant
KHK	-1.87184	0.666525	Down regulated
SLC5A6	-1.01715	0.135365	Down regulated
CAD	-0.657704	-0.302968	Not relevant
TRIM54	-0.823048	-2.11765	Not relevant
GTF3C2	-0.282718	0.0911756	Not relevant
IFT172	-0.281286	-2.28313	Not relevant
GCKR	-2.42129	-5.0286	Down regulated
CCDC121	0.322478	-2.51771	Not relevant
SUPT7L	-0.268651	0.875432	Not relevant
FOSL2-AS1	-1.3849	-6.99903	Down regulated
FOSL2	-0.905114	-4.02536	Not relevant
PLB1	-1.52759	12.1179	Down regulated
SPDYA	-0.761407	-1.44202	Not relevant
TOGARAM2	-1.27473	3.41206	Down regulated
ALK	-2.12742	-5.44318	Down regulated
YPEL5	0.268242	0.941018	Not relevant
GALNT14	-1.26258	0.713218	Down regulated
NLRC4	-1.32583	9.58501	Down regulated
BIRC6-AS2	-0.945253	-1.55283	Not relevant
LTBP1	-0.418474	-6.72236	Not relevant
RASGRP3	-0.487848	4.67973	Not relevant
NDUFAF7	-0.267912	-0.283784	Not relevant
PRKD3	-0.706695	-4.8364	Not relevant
QPCT	-2.15257	5.77883	Down regulated
ATL2	-0.255405	-3.00196	Not relevant
GALM	-0.901124	-3.99614	Not relevant
SRSF7	-0.228779	2.5702	Not relevant
ARHGEF33	-0.502175	4.79359	Not relevant
MAP4K3-DT	0.371927	0.210788	Not relevant
TMEM178A	0.615906	-6.22753	Not relevant
THUMPD2	0.424266	-7.95132	Not relevant
SLC8A1-AS1	-0.778696	7.96409	Not relevant
SLC8A1	-1.27206	10.257	Down regulated
PLEKHH2	-1.02332	2.86494	Down regulated
C1GALT1C1L	-1.51888	4.19253	Down regulated
DYNC2LI1	0.277162	10.3541	Not relevant
ABCG8	-3.11299	8.43215	Down regulated
PREPL	0.264347	2.45256	Not relevant
CAMKMT	-0.374613	-2.03082	Not relevant
PRKCE	-0.335302	1.63392	Not relevant
ATP6V1E2	0.499095	-3.43917	Not relevant
LINC01119	-0.599313	-3.62526	Not relevant
MCFD2	0.593608	2.5135	Not relevant
TTC7A	-1.10341	-0.373496	Down regulated
MSH2	-0.524956	-0.123581	Not relevant
MSH6	-0.304549	-2.10413	Not relevant
STON1	0.527878	-5.13939	Not relevant
ERLEC1	0.597131	-0.435103	Not relevant
PSME4	-0.306737	-1.87046	Not relevant
ACYP2	0.305037	1.62924	Not relevant
RTN4	0.564131	-3.70564	Not relevant
CCDC88A	-1.12426	5.0746	Down regulated
FANCL	-0.47911	-0.755074	Not relevant
BCL11A	-1.73275	16.916	Down regulated & Hyper methylated
PAPOLG	-0.207028	-2.09083	Not relevant
REL	-0.396563	2.88769	Not relevant
SANBR	-0.273025	-0.560474	Not relevant
B3GNT2	-0.464882	-16.7158	Hypo methylated
TMEM17	0.590573	1.97301	Not relevant
EHBP1-AS1	-0.544535	-6.54888	Not relevant
OTX1	-0.770117	-0.604579	Not relevant
WDPCP	-0.341259	0.422304	Not relevant
PELI1	-0.30434	-4.73603	Not relevant
LGALSL	0.599937	-0.282938	Not relevant
AFTPH-DT	2.17328	-0.492126	Up regulated
AFTPH	0.607367	0.665307	Not relevant
RAB1A	0.228632	0.84345	Not relevant
MEIS1	-1.60398	-3.96544	Down regulated
PNO1	0.342935	0.462855	Not relevant
CNRIP1	-0.431931	1.22087	Not relevant
PLEK	-1.31003	14.9482	Down regulated
ARHGAP25	-1.00843	10.6452	Down regulated
AAK1	0.365062	-0.416019	Not relevant
ANXA4	-0.275176	-5.36954	Not relevant
MXD1	-0.81383	5.8802	Not relevant
TGFA	-0.713387	5.49309	Not relevant
ADD2	-1.59789	5.48469	Down regulated
ATP6V1B1	-0.943484	8.06789	Not relevant
ANKRD53	-0.496079	0.0632552	Not relevant
TEX261	0.244796	-0.386847	Not relevant
NAGK	-0.506414	-5.79021	Not relevant
MPHOSPH10	0.234401	-0.480112	Not relevant
PAIP2B	0.884054	6.66802	Not relevant
DYSF	-0.821749	-0.548927	Not relevant
SPR	0.358886	-4.96065	Not relevant
EMX1	-1.54554	-1.0631	Down regulated
SFXN5	-0.75808	-9.83586	Not relevant
RAB11FIP5	0.388497	-1.08764	Not relevant
CCT7	0.261005	-0.346976	Not relevant
ALMS1	-0.300924	-0.892527	Not relevant
NAT8	-1.42304	-8.86578	Down regulated
NAT8B	-0.769863	-7.69741	Not relevant
STAMBP	0.199762	-6.78436	Not relevant
ACTG2	-1.45885	9.27433	Down regulated
TET3	-0.344516	0.635653	Not relevant
MTHFD2	-0.598517	-7.00288	Not relevant
WDR54	-0.446443	-2.99412	Not relevant
RTKN	-0.521961	0.595296	Not relevant
MRPL53	-3.2639	6.79593	Down regulated
CCDC142	-0.319304	0.0554405	Not relevant
TTC31	-0.549726	-0.313702	Not relevant
LBX2	-1.85335	-0.676974	Down regulated
LBX2-AS1	-1.25374	-17.594	Down regulated & Hypo methylated
PCGF1	-0.288136	7.06664	Not relevant
DQX1	-1.76041	5.83693	Down regulated
AUP1	-0.259404	0.504808	Not relevant
HTRA2	-0.502812	-0.3497	Not relevant
DOK1	-0.379589	-10.6618	Not relevant
M1AP	-1.4266	0.384573	Down regulated
EVA1A	-2.58699	0.529955	Down regulated
REG1A	-5.09062	8.96639	Down regulated
CTNNA2	-0.994372	8.61334	Not relevant
TMSB10	-1.0662	8.87614	Down regulated
TCF7L1	-0.597987	4.74082	Not relevant
RETSAT	0.356885	0.817765	Not relevant
CAPG	-1.29901	-0.584266	Down regulated
SH2D6	-0.708563	0.482448	Not relevant
VAMP5	-0.690206	-7.04125	Not relevant
SFTPB	-4.15168	1.62377	Down regulated
GNLY	-0.935131	-4.35088	Not relevant
ATOH8	-1.43975	-4.64268	Down regulated
PTCD3	-0.242421	0.0972537	Not relevant
KDM3A	-0.308983	-0.537699	Not relevant
CHMP3	0.596674	4.81039	Not relevant
RNF103	0.354242	3.82608	Not relevant
CD8A	-0.969878	-1.00664	Not relevant
ANAPC1P1	-2.18373	-6.34489	Down regulated
CYTOR	-1.3378	10.7677	Down regulated
SMYD1	-3.86187	9.17996	Down regulated
FABP1	-6.10894	11.4953	Down regulated
EIF2AK3	0.340533	-0.121568	Not relevant
RPIA	-0.290553	1.07963	Not relevant
ANKRD36BP2	-2.52358	11.3128	Down regulated
ANKRD20A8P	-1.43928	-0.521394	Down regulated
MAL	-3.24478	-5.99646	Down regulated
LOC344065	-0.778291	2.80197	Not relevant
KCNIP3	-1.30698	1.13497	Down regulated
ANKRD36C	-1.20548	1.62299	Down regulated
DUSP2	-0.677811	-1.61532	Not relevant
SNRNP200	-0.186087	1.02386	Not relevant
ITPRIPL1	-0.580956	10.4123	Not relevant
NCAPH	-1.46274	4.34437	Down regulated
NEURL3	-1.52084	-7.02313	Down regulated
ARID5A	-0.989009	-2.64344	Not relevant
KANSL3	-0.180216	-4.31179	Not relevant
FER1L5	-1.11249	-1.75861	Down regulated
SEMA4C	-0.292661	-1.28692	Not relevant
FAM178B	-3.63637	2.89262	Down regulated
FAHD2B	-1.0806	5.12297	Down regulated
ANKRD36	-1.13748	3.04853	Down regulated
ANKRD36B	-0.737219	-0.514933	Not relevant
C2orf92	-0.499493	2.25824	Not relevant
ZAP70	-1.26207	3.36942	Down regulated
VWA3B	-1.33337	-9.14423	Down regulated
CNGA3	-2.35347	-6.8207	Down regulated
INPP4A	-0.385396	-2.76915	Not relevant
UNC50	0.33579	-1.72425	Not relevant
LINC02611	-1.29187	-2.35132	Down regulated
CRACDL	-0.893549	-4.87317	Not relevant
TSGA10	0.349104	-3.24606	Not relevant
LIPT1	0.449691	-1.569	Not relevant
MITD1	-0.252093	0.15478	Not relevant
LYG2	-0.887581	1.19897	Not relevant
LYG1	-0.815474	1.94362	Not relevant
LONRF2	0.442441	-2.74396	Not relevant
CHST10	0.652646	4.66047	Not relevant
RFX8	-0.834602	4.96875	Not relevant
IL1R2	-2.06292	-0.80058	Down regulated
IL1R1	1.09646	-8.77551	Up regulated
IL1RL2	-2.71615	-1.13729	Down regulated
IL18R1	-0.883893	7.81938	Not relevant
IL18RAP	-1.83023	15.751	Down regulated & Hyper methylated
SLC9A4	-4.70255	6.35761	Down regulated
FHL2	-0.801284	-4.34534	Not relevant
NCK2	-0.309844	-3.85444	Not relevant
ECRG4	-0.753247	5.20128	Not relevant
UXS1	0.213455	-2.48499	Not relevant
ST6GAL2	-0.748327	-4.11632	Not relevant
SULT1C4	-1.06287	-10.0235	Down regulated
GCC2	0.339401	7.33326	Not relevant
CCDC138	-0.393061	-2.27578	Not relevant
EDAR	-1.34813	-12.4025	Down regulated
BUB1	-1.41728	-5.91609	Down regulated
MIR4435-2HG	-0.6518	2.18321	Not relevant
BCL2L11	-0.28126	0.480069	Not relevant
TMEM87B	0.344008	4.52006	Not relevant
TTL	-0.581841	0.977363	Not relevant
SLC20A1	-0.736382	-10.2995	Not relevant
CKAP2L	-1.39835	-2.07496	Down regulated
IL1A	-1.61698	2.33859	Down regulated
IL1B	-1.88178	-8.77374	Down regulated
IL36RN	1.39584	0.394961	Up regulated
PSD4	0.569316	-0.0206941	Not relevant
WASH2P	-1.00428	-2.79378	Down regulated
INSIG2	0.340813	-4.24449	Not relevant
MARCO	-2.75443	17.4914	Down regulated & Hyper methylated
C1QL2	-2.66364	11.582	Down regulated
TMEM37	-1.46257	-12.5243	Down regulated
SCTR	-2.99219	4.36266	Down regulated
CFAP221	-1.8387	7.32424	Down regulated
EPB41L5	0.563191	-3.04914	Not relevant
TMEM185B	0.316583	-8.42368	Not relevant
RALB	0.441784	-6.38424	Not relevant
INHBB	0.531908	0.444702	Not relevant
GLI2	-0.656155	-5.5553	Not relevant
CNTNAP5	-0.902237	11.8336	Not relevant
GYPC	-0.968444	21.76	Hyper methylated
CYP27C1	-2.03397	8.38349	Down regulated
PROC	-0.781206	-10.5957	Not relevant
MYO7B	-1.66203	8.86491	Down regulated
RAB6C-AS1	0.988282	6.03299	Not relevant
RAB6C	1.05312	7.26286	Up regulated
SMPD4	-0.311139	3.35762	Not relevant
CCDC115	0.235787	-0.344524	Not relevant
POTEJ	1.87682	-4.46613	Up regulated
ARHGEF4	-0.728715	6.95207	Not relevant
PLEKHB2	0.37939	1.96638	Not relevant
RAB6D	1.43744	-4.15638	Up regulated
LINC01087	1.37652	-6.41074	Up regulated
LYPD1	-2.0983	-4.12615	Down regulated
NCKAP5	-1.01216	0.65966	Down regulated
MGAT5	-0.310182	1.64907	Not relevant
TMEM163	-1.23175	7.66106	Down regulated
ACMSD	-1.22184	-4.86194	Down regulated
RAB3GAP1	0.258136	-1.44872	Not relevant
UBXN4	0.328271	-0.745163	Not relevant
LCT	-1.4159	5.9367	Down regulated
MCM6	-0.826295	-0.974998	Not relevant
DARS1	0.248743	4.46654	Not relevant
CXCR4	-0.871602	-2.91567	Not relevant
SPOPL	0.320289	-2.13398	Not relevant
KYNU	-1.44856	14.5318	Down regulated
ARHGAP15	-0.688651	-2.09309	Not relevant
ZEB2	-0.417307	3.11979	Not relevant
TEX41	-1.022	4.22856	Down regulated
KIF5C	1.05366	-0.685794	Up regulated
LYPD6B	0.846014	-4.18678	Not relevant
RND3	-0.677199	-2.855	Not relevant
NMI	-0.622533	-4.0985	Not relevant
TNFAIP6	-0.923323	4.7376	Not relevant
NEB	-2.21174	-2.04209	Down regulated
CACNB4	-0.92431	4.46932	Not relevant
STAM2	0.409904	0.976741	Not relevant
FMNL2	-0.590311	-1.09532	Not relevant
ARL6IP6	-0.367149	-2.12636	Not relevant
RPRM	-3.40542	-10.0199	Down regulated
GALNT13	-0.759239	11.3498	Not relevant
GALNT5	-1.31974	-1.04829	Down regulated
ERMN	-1.28027	-3.26803	Down regulated
CYTIP	-1.49339	-6.59953	Down regulated
ACVR1C	-1.57857	0.914299	Down regulated
PKP4	0.211923	-4.53367	Not relevant
WDSUB1	0.315109	-0.296481	Not relevant
CD302	0.388582	5.55395	Not relevant
LY75	-0.749845	6.32507	Not relevant
ITGB6	-3.252	-1.61985	Down regulated
RBMS1	-0.410161	-0.683902	Not relevant
PSMD14	0.230528	-1.12465	Not relevant
FAP	-0.73958	7.93372	Not relevant
GCA	-0.592182	8.37827	Not relevant
KCNH7	-4.55156	9.09632	Down regulated
GRB14	-1.79925	0.875236	Down regulated
SCN3A	-2.84288	5.71657	Down regulated
SCN2A	-1.81789	6.03212	Down regulated
CSRNP3	-0.541236	-9.52024	Not relevant
GALNT3	1.29945	-1.87355	Up regulated
TTC21B	0.38662	-2.22125	Not relevant
SCN1A	-2.31232	2.7678	Down regulated
SCN9A	-2.39788	12.8807	Down regulated
XIRP2	-2.70064	7.17616	Down regulated
STK39	0.598389	-0.540874	Not relevant
SPC25	-1.50791	1.14108	Down regulated
ABCB11	-1.72646	7.96397	Down regulated
DHRS9	-1.94237	-6.63734	Down regulated
LRP2	-3.33152	-2.45276	Down regulated
KLHL41	-0.497304	-7.28217	Not relevant
FASTKD1	-0.282603	-2.29423	Not relevant
PPIG	0.215058	3.50874	Not relevant
PHOSPHO2	0.357113	-0.864053	Not relevant
UBR3	0.331118	-1.56256	Not relevant
GAD1	-1.37169	-4.58034	Down regulated
GORASP2	0.525591	0.835339	Not relevant
TLK1	0.732003	4.4237	Not relevant
METTL8	0.437952	2.69707	Not relevant
SLC25A12	-0.24083	1.47022	Not relevant
PDK1	-0.432562	6.37204	Not relevant
MAP3K20	-0.665519	-6.85088	Not relevant
CDCA7	-2.07083	-6.07587	Down regulated
SCRN3	0.482663	6.06159	Not relevant
WIPF1	-0.770684	-3.35881	Not relevant
CHRNA1	-1.83165	8.51892	Down regulated
ATP5MC3	0.270213	-3.66913	Not relevant
LOC100130691	-1.42853	-12.066	Down regulated
AGPS	-1.04898	-11.9943	Down regulated
TTC30A	0.397602	1.36056	Not relevant
RBM45	0.247483	6.1227	Not relevant
PLEKHA3	0.361461	-3.47757	Not relevant
TTN	-0.981051	5.24936	Not relevant
CCDC141	-1.82911	-5.3975	Down regulated
UBE2E3	0.561417	-1.11378	Not relevant
ITGA4	-0.973316	-9.21327	Not relevant
CERKL	-1.16679	4.66575	Down regulated
NEUROD1	-3.41937	2.50092	Down regulated
PPP1R1C	-0.841456	-2.45873	Not relevant
PDE1A	-0.815475	-3.60154	Not relevant
DUSP19	-0.49399	2.66402	Not relevant
NUP35	-0.29037	0.735408	Not relevant
COL3A1	-0.655375	0.693427	Not relevant
COL5A2	-1.07397	-4.0049	Down regulated
PMS1	-0.254038	-0.156556	Not relevant
C2orf88	-0.800668	0.750061	Not relevant
MFSD6	0.440192	-6.03664	Not relevant
NEMP2	-0.310271	-2.89119	Not relevant
GLS	-0.307273	-5.07942	Not relevant
STAT4	-0.62813	0.320957	Not relevant
NABP1	-0.937663	-1.89289	Not relevant
CAVIN2	-1.06523	-10.949	Down regulated
TMEFF2	0.987147	-0.422351	Not relevant
PCGEM1	1.75442	-13.5314	Up regulated
STK17B	-0.434115	-5.55852	Not relevant
CCDC150	-2.07347	1.49185	Down regulated
C2orf66	-1.58797	13.5247	Down regulated
PGAP1	-0.766337	-7.37581	Not relevant
ANKRD44	-0.878013	0.660953	Not relevant
ANKRD44-IT1	-0.724016	-3.10853	Not relevant
COQ10B	0.245482	0.390198	Not relevant
PLCL1	-0.644017	4.95989	Not relevant
SATB2	-0.65045	10.5275	Not relevant
SATB2-AS1	-0.84589	13.9682	Not relevant
LOC101927687	-2.55467	-1.19758	Down regulated
TYW5	-0.262442	-1.37004	Not relevant
KCTD18	0.386773	-3.40498	Not relevant
SGO2	-0.887638	-0.414324	Not relevant
AOX1	-2.30565	-3.72533	Down regulated
BZW1	0.330974	1.10225	Not relevant
CFLAR	-0.2985	-2.15527	Not relevant
CFLAR-AS1	-1.25167	-8.74147	Down regulated
CASP10	-0.835757	-4.2188	Not relevant
CASP8	-0.388521	0.991909	Not relevant
FLACC1	-1.52787	4.4559	Down regulated
TRAK2	-0.353865	0.91741	Not relevant
C2CD6	-0.566988	8.47937	Not relevant
KIAA2012	-1.5867	5.19298	Down regulated
FAM117B	0.943241	7.27453	Not relevant
CTLA4	-2.71569	-3.7547	Down regulated
NRP2	-0.703389	-3.40195	Not relevant
ADAM23	-0.755977	7.08928	Not relevant
DYTN	0.830509	7.1703	Not relevant
MDH1B	1.68301	3.16442	Up regulated
FASTKD2	0.865263	3.32645	Not relevant
KLF7	-0.835095	-6.21974	Not relevant
METTL21A	-0.341666	-1.35752	Not relevant
ACADL	1.5212	2.55306	Up regulated
MYL1	-3.70782	2.856	Down regulated
LANCL1	0.485713	-1.14844	Not relevant
CPS1	1.22584	13.1391	Up regulated
ATIC	0.327055	0.495905	Not relevant
FN1	-0.722874	-2.02659	Not relevant
LINC00607	-1.51572	-3.39003	Down regulated
MREG	-0.775857	-1.62775	Not relevant
TMEM169	-1.2291	-4.13664	Down regulated
MARCHF4	-1.30335	3.52828	Down regulated
TNS1	-0.68663	5.47141	Not relevant
RUFY4	-1.35957	2.6298	Down regulated
CXCR1	-1.97896	8.94426	Down regulated
GPBAR1	-1.75727	-3.18256	Down regulated
SLC11A1	-1.43878	-3.90815	Down regulated
VIL1	-3.86427	-5.90047	Down regulated
USP37	-0.421059	-1.00719	Not relevant
CNOT9	-0.25684	-4.94191	Not relevant
PLCD4	-1.17046	-2.69071	Down regulated
BCS1L	-0.22424	1.70936	Not relevant
STK36	-0.510226	0.314765	Not relevant
TTLL4	-0.716592	-7.93616	Not relevant
CYP27A1	-2.13845	8.33768	Down regulated
WNT10A	-1.07645	1.89228	Down regulated
CDK5R2	-1.70863	-5.78724	Down regulated
FEV	1.18757	-1.94439	Up regulated
NHEJ1	-1.20877	0.652006	Down regulated
SLC23A3	-0.492791	-2.9394	Not relevant
RETREG2	0.225543	0.711345	Not relevant
ZFAND2B	-0.254252	5.29026	Not relevant
ABCB6	-0.711777	1.77257	Not relevant
ANKZF1	-0.348371	2.52648	Not relevant
PTPRN	-2.84215	12	Down regulated
DES	-2.55278	13.3389	Down regulated
SPEG	-1.14211	-9.0389	Down regulated
CHPF	0.562198	-3.91011	Not relevant
STK11IP	-0.512687	-0.820012	Not relevant
EPHA4	-0.564869	-3.45279	Not relevant
PAX3	-3.60249	15.6228	Down regulated & Hyper methylated
CT75	-2.56005	0.151931	Down regulated
KCNE4	-0.761729	-0.754559	Not relevant
SCG2	-1.58891	-5.3125	Down regulated
SERPINE2	-0.461005	-4.03702	Not relevant
FAM124B	-1.0117	-8.47191	Down regulated
DOCK10	-0.968716	2.95361	Not relevant
NYAP2	-2.64406	-1.45361	Down regulated
COL4A4	-1.24861	13.3002	Down regulated
COL4A3	-0.983985	-5.63282	Not relevant
SLC19A3	-1.58359	1.85684	Down regulated
CCL20	-2.91874	-2.73783	Down regulated
SPHKAP	-0.986223	10.844	Not relevant
DNER	-0.763609	7.66457	Not relevant
SP140	-1.1139	7.63051	Down regulated
SP140L	-1.30079	11.325	Down regulated
SP100	-0.502998	6.30313	Not relevant
CAB39	0.472154	-0.922958	Not relevant
GPR55	-1.36606	4.69783	Down regulated
HTR2B	-0.717578	-6.20086	Not relevant
ARMC9	-0.438422	-0.724638	Not relevant
NCL	0.270257	3.75605	Not relevant
SNORA75	-2.53912	6.75128	Down regulated
COPS7B	-0.253666	-1.89915	Not relevant
NPPC	-1.89982	1.24938	Down regulated
DIS3L2	-0.222331	-3.41348	Not relevant
PRSS56	-5.09551	5.27302	Down regulated
CHRNG	-0.641391	-7.28782	Not relevant
EFHD1	-0.48349	-1.99625	Not relevant
KCNJ13	-1.03441	-2.13961	Down regulated
NGEF	-0.752116	2.24538	Not relevant
UGT1A8	-3.41848	2.0761	Down regulated
UGT1A9	-2.71963	8.98706	Down regulated
UGT1A7	-1.8624	3.13187	Down regulated
UGT1A6	-2.84842	0.640259	Down regulated
UGT1A4	-5.09817	-0.337757	Down regulated
MROH2A	-2.88764	6.06178	Down regulated
HJURP	-1.43739	-7.48619	Down regulated
TRPM8	1.30192	2.66056	Up regulated
SPP2	-6.92923	0.284609	Down regulated
AGAP1-IT1	-1.15754	6.47562	Down regulated
GBX2	-1.28027	5.16596	Down regulated
IQCA1	-0.575796	6.32508	Not relevant
LOC105373951	-0.68021	0.453707	Not relevant
COL6A3	-0.627848	15.5477	Hyper methylated
MLPH	0.538114	-0.803689	Not relevant
RBM44	-0.80997	-9.60788	Not relevant
RAMP1	1.03914	5.56885	Up regulated
SCLY	-0.810008	1.81034	Not relevant
ESPNL	-2.25191	-5.67066	Down regulated
ERFE	-1.82155	-3.39428	Down regulated
ILKAP	-0.23365	8.9431	Not relevant
LINC02610	-1.3238	0.904687	Down regulated
ASB1	-0.289252	-8.61496	Not relevant
ANKMY1	-0.271451	-3.78731	Not relevant
CAPN10	-0.43502	-2.61119	Not relevant
GPR35	-1.18534	-4.61545	Down regulated
KIF1A	-0.672331	3.89197	Not relevant
AGXT	-5.59634	-12.4892	Down regulated
CROCC2	-2.0063	0.665225	Down regulated
PASK	-0.626982	-2.15884	Not relevant
PPP1R7	0.237044	-2.89114	Not relevant
HDLBP	0.367796	2.30018	Not relevant
STK25	-0.29948	-5.97731	Not relevant
BOK	-0.368007	-8.83475	Not relevant
ATG4B	-0.493786	-0.365114	Not relevant
DTYMK	-0.596264	0.276625	Not relevant
CHL1	-1.09528	2.92959	Down regulated
IL5RA	2.54761	-8.31731	Up regulated
TRNT1	0.923263	4.80931	Not relevant
CRBN	0.214453	-4.82322	Not relevant
LRRN1	1.49989	-10.1696	Up regulated
SETMAR	0.333595	4.00551	Not relevant
BHLHE40-AS1	0.57971	-1.56451	Not relevant
BHLHE40	-0.609374	-0.48104	Not relevant
OXTR	0.559361	-2.38248	Not relevant
SRGAP3	0.520847	-3.62145	Not relevant
THUMPD3	0.392841	-2.71075	Not relevant
LHFPL4	-1.8907	7.385	Down regulated
CPNE9	-0.785868	-2.23621	Not relevant
CAMK1	0.383232	-0.405832	Not relevant
CIDEC	-1.5313	3.70738	Down regulated
JAGN1	0.2581	-1.07475	Not relevant
IL17RE	-0.620772	-8.41848	Not relevant
EMC3	0.293432	-2.74092	Not relevant
FANCD2	-0.830884	2.87137	Not relevant
IRAK2	-0.609897	8.9736	Not relevant
GHRL	-0.415069	-4.22474	Not relevant
ATP2B2	-2.33048	7.51137	Down regulated
SLC6A11	0.783957	-1.64774	Not relevant
SLC6A1	-0.47603	1.91853	Not relevant
VGLL4	-0.393232	-0.762736	Not relevant
SYN2	-0.777545	10.4278	Not relevant
TIMP4	-0.676876	-5.0668	Not relevant
PPARG	-0.432902	3.38724	Not relevant
MKRN2	0.191201	-3.11587	Not relevant
TMEM40	-3.53759	5.87437	Down regulated
CAND2	-1.44797	2.33621	Down regulated
NUP210	-0.573808	-6.14812	Not relevant
FBLN2	-0.834528	2.4673	Not relevant
TPRXL	-0.863694	12.2864	Not relevant
CHCHD4	0.39692	0.321146	Not relevant
SLC6A6	-1.30323	-3.9598	Down regulated
COL6A4P1	-2.02876	1.40352	Down regulated
SH3BP5	-0.738182	1.89335	Not relevant
EAF1	0.503441	3.80091	Not relevant
COLQ	-0.473743	-1.73009	Not relevant
HACL1	0.356788	-0.764002	Not relevant
BTD	0.387922	5.68582	Not relevant
OXNAD1	-0.21675	1.30901	Not relevant
RFTN1	-0.491126	3.9209	Not relevant
KCNH8	-2.2459	-1.31001	Down regulated
PP2D1	-0.397336	3.37557	Not relevant
KAT2B	-0.345137	-2.1563	Not relevant
SGO1	-1.5613	0.470686	Down regulated
UBE2E2	0.369552	4.8105	Not relevant
THRB	0.670938	-5.455	Not relevant
RARB	-0.532059	-7.74159	Not relevant
OXSM	0.242206	1.08811	Not relevant
NEK10	-1.47827	-1.17418	Down regulated
SLC4A7	-0.82767	-3.57409	Not relevant
STT3B	0.255082	-0.862571	Not relevant
OSBPL10	-0.534577	-2.11873	Not relevant
GPD1L	0.347161	-5.17571	Not relevant
CMTM7	-0.68188	-3.11575	Not relevant
CMTM6	0.299787	-4.07718	Not relevant
DYNC1LI1	0.243943	3.29938	Not relevant
CNOT10	-0.174354	3.04136	Not relevant
CCR4	-1.82285	-1.46347	Down regulated
UBP1	-0.201922	4.2385	Not relevant
ARPP21	-3.86736	9.77448	Down regulated
STAC	-1.91307	8.55447	Down regulated
TRANK1	-0.647443	1.67679	Not relevant
GOLGA4	0.276754	2.59799	Not relevant
APRG1	-0.568028	1.18145	Not relevant
ITGA9	-0.753068	2.89395	Not relevant
DLEC1	-0.960207	5.25615	Not relevant
MYD88	-0.42586	-5.04042	Not relevant
SLC22A13	-1.54465	-2.1903	Down regulated
SLC22A14	-1.93398	-5.09125	Down regulated
SCN5A	-3.08742	1.20635	Down regulated
SCN11A	-1.53049	9.27101	Down regulated
TTC21A	-0.591	-0.662513	Not relevant
XIRP1	-1.34308	-5.03	Down regulated
MOBP	-1.67151	1.8328	Down regulated
ENTPD3	-0.840531	-1.80163	Not relevant
ZNF620	-0.71152	6.32091	Not relevant
ULK4	-0.507997	-4.96172	Not relevant
TRAK1	-0.317113	-7.82337	Not relevant
CCK	-2.73608	-1.31114	Down regulated
SEC22C	0.766083	-2.37836	Not relevant
HHATL	-1.11864	6.2964	Down regulated
ACKR2	-0.531538	-1.30582	Not relevant
ZDHHC3	0.233949	1.18216	Not relevant
CDCP1	-0.575722	-7.27648	Not relevant
SLC6A20	-2.01445	2.19257	Down regulated
CCR9	-0.661299	-2.56585	Not relevant
CXCR6	-0.712954	-1.52494	Not relevant
XCR1	-1.19857	7.79177	Down regulated
CCR1	-0.451701	-12.2902	Not relevant
CCR2	-1.85909	4.6468	Down regulated
CCRL2	-1.05224	-3.84646	Down regulated
LINC02009	-2.8387	-4.95514	Down regulated
LTF	-2.95256	0.374717	Down regulated
RTP3	-4.63416	-3.42349	Down regulated
LRRC2	-0.776385	5.32739	Not relevant
TDGF1	-2.83068	-8.76864	Down regulated
ALS2CL	-2.29906	10.8299	Down regulated
MYL3	-0.67424	0.888706	Not relevant
CCDC12	-0.239023	-1.489	Not relevant
NBEAL2	-0.912458	-4.52533	Not relevant
CDC25A	-0.935148	-1.53767	Not relevant
CAMP	-2.20981	-10.4354	Down regulated
FBXW12	-1.42703	-1.80017	Down regulated
PLXNB1	-0.911581	-2.97961	Not relevant
PFKFB4	-0.856368	0.527986	Not relevant
COL7A1	-0.927029	-8.38514	Not relevant
NCKIPSD	-0.350036	-7.20001	Not relevant
NDUFAF3	0.315598	0.0560035	Not relevant
IHO1	-0.582004	5.42549	Not relevant
TCTA	0.425356	0.0361962	Not relevant
AMT	-0.579614	-3.93631	Not relevant
MST1	-1.22452	-1.92429	Down regulated
RNF123	-0.402337	-0.870324	Not relevant
GMPPB	0.377376	1.18054	Not relevant
INKA1	-0.567386	3.09941	Not relevant
UBA7	-0.721102	-10.1248	Not relevant
TRAIP	-0.915597	-3.10538	Not relevant
CAMKV	-3.25606	10.0549	Down regulated
MST1R	-2.58582	-2.49787	Down regulated
MON1A	0.257102	-5.45367	Not relevant
RBM6	-0.297926	-1.13954	Not relevant
SEMA3F	-1.00542	4.8798	Down regulated
SLC38A3	-5.03561	-9.97877	Down regulated
GNAI2	-0.499922	-3.572	Not relevant
SEMA3B	-0.632384	2.21879	Not relevant
RASSF1	-0.275771	-0.377577	Not relevant
CYB561D2	0.509317	-5.94359	Not relevant
TMEM115	0.307765	-5.49241	Not relevant
MAPKAPK3	0.276839	-0.935962	Not relevant
MANF	0.429849	2.96723	Not relevant
RAD54L2	-0.22239	-5.73877	Not relevant
TEX264	0.358398	5.02329	Not relevant
GRM2	-1.28546	3.55638	Down regulated
POC1A	-0.889211	0.160889	Not relevant
TWF2	-0.502912	-0.0403908	Not relevant
GLYCTK	-0.593122	-0.507208	Not relevant
DNAH1	-0.439848	-2.48177	Not relevant
TNNC1	-0.848538	-3.523	Not relevant
STAB1	-0.936656	-0.962937	Not relevant
NT5DC2	-0.928183	-3.51271	Not relevant
GNL3	0.252125	1.78704	Not relevant
SPCS1	0.338428	1.75247	Not relevant
ITIH1	-8.05938	7.28623	Down regulated
ITIH3	-5.32312	6.04388	Down regulated
ITIH4	-1.67077	-9.87733	Down regulated
CACNA1D	0.954451	-6.69942	Not relevant
IL17RB	-0.871319	-3.5168	Not relevant
SELENOK	0.267607	4.72889	Not relevant
CACNA2D3	-1.57932	1.86076	Down regulated
WNT5A	1.23444	5.28247	Up regulated
ERC2	-1.21364	1.68438	Down regulated
IL17RD	-0.451401	0.536297	Not relevant
ASB14	-0.397347	8.10888	Not relevant
PDE12	0.303026	-2.77486	Not relevant
ARF4	0.429668	0.106605	Not relevant
DENND6A	-0.227057	4.31595	Not relevant
FLNB	0.869189	4.66853	Not relevant
FLNB-AS1	0.450439	-1.64078	Not relevant
DNASE1L3	-1.22457	-2.61508	Down regulated
ACOX2	-0.544851	-0.512826	Not relevant
CFAP20DC	-1.11634	-2.1314	Down regulated
PTPRG-AS1	-1.49426	6.72528	Down regulated
FEZF2	-1.40822	-7.71432	Down regulated
SYNPR	-2.37575	8.61005	Down regulated
ATXN7	-0.468973	-7.16903	Not relevant
PRICKLE2	-1.05422	-3.53125	Down regulated
ADAMTS9	-1.15733	7.40293	Down regulated
ADAMTS9-AS1	-0.688981	5.73477	Not relevant
LRIG1	0.593777	-5.96426	Not relevant
KBTBD8	-0.876306	-7.58241	Not relevant
TAFA4	-0.868271	-6.148	Not relevant
TMF1	0.239919	-0.922812	Not relevant
ARL6IP5	0.551795	0.476001	Not relevant
GXYLT2	-1.39875	-4.17682	Down regulated
LINC02018	-1.3001	4.97742	Down regulated
ROBO2	-2.18744	10.2443	Down regulated
ROBO1	-1.55589	2.21165	Down regulated
GBE1	-0.404041	-3.31461	Not relevant
VGLL3	-1.11364	-1.50751	Down regulated
PROS1	-0.466705	5.18822	Not relevant
STX19	0.618366	6.02278	Not relevant
DHFR2	0.330285	0.293075	Not relevant
RIOX2	0.251168	1.02357	Not relevant
CPOX	-0.868545	4.26726	Not relevant
ST3GAL6	-0.853271	4.4998	Not relevant
DCBLD2	-0.557666	0.123672	Not relevant
TBC1D23	-0.289902	-4.25053	Not relevant
LNP1	-0.418262	-0.255626	Not relevant
TMEM45A	-1.20641	-4.54431	Down regulated
ADGRG7	-5.48003	-0.504414	Down regulated
CEP97	-0.3779	-2.86084	Not relevant
ZPLD1	-2.52739	-0.503687	Down regulated
CBLB	-0.477102	0.142173	Not relevant
DUBR	0.839981	-1.5124	Not relevant
BBX	0.329202	-3.09258	Not relevant
LINC01215	-1.55595	-10.3791	Down regulated
IFT57	1.12864	1.86544	Up regulated
CIP2A	-1.07774	0.0903558	Down regulated
TRAT1	-0.919612	18.7385	Hyper methylated
C3orf85	-1.39996	14.9096	Down regulated
DPPA4	-2.66567	15.7534	Down regulated & Hyper methylated
CD96	-0.928239	-5.48446	Not relevant
ZBED2	-2.0325	-6.16405	Down regulated
PLCXD2	-0.948735	-0.897668	Not relevant
ABHD10	0.448238	4.66418	Not relevant
TAGLN3	-3.88573	5.2343	Down regulated
BTLA	-1.0717	0.353835	Down regulated
CD200R1	-1.23391	8.9128	Down regulated
GTPBP8	-0.295501	4.70482	Not relevant
BOC	-0.780402	-0.733996	Not relevant
ATP6V1A	0.247497	-0.355122	Not relevant
TIGIT	-0.999625	7.96412	Not relevant
ZBTB20-AS1	-0.723193	4.88774	Not relevant
GAP43	-2.63636	12.1962	Down regulated
IGSF11	-1.54935	6.32489	Down regulated
UPK1B	-2.02427	-0.672632	Down regulated
POGLUT1	-0.234971	-1.03514	Not relevant
CD80	-1.40499	-6.50327	Down regulated
COX17	0.33926	-3.1059	Not relevant
NR1I2	-2.80666	2.62367	Down regulated
GPR156	-1.42734	-4.87633	Down regulated
FSTL1	0.47917	-3.58567	Not relevant
NDUFB4	0.583975	-0.961114	Not relevant
RABL3	0.682949	0.195018	Not relevant
STXBP5L	0.714187	-4.6963	Not relevant
POLQ	-1.48415	-2.84797	Down regulated
FBXO40	-1.40698	0.351649	Down regulated
HCLS1	-0.963137	-4.93863	Not relevant
IQCB1	-0.397453	1.40521	Not relevant
EAF2	-1.09802	-3.79596	Down regulated
SLC15A2	-1.68216	2.10513	Down regulated
CD86	-0.749467	-1.51322	Not relevant
FAM162A	0.490347	-1.50862	Not relevant
PARP15	-0.96248	-5.97218	Not relevant
SLC49A4	0.929511	0.495828	Not relevant
LINC02035	0.419714	-0.674012	Not relevant
SEMA5B	-0.601057	-5.06016	Not relevant
PDIA5	0.380454	-7.3141	Not relevant
ADCY5	-1.20366	0.339047	Down regulated
CCDC14	-0.673148	-5.79803	Not relevant
KALRN	-0.406223	-3.86065	Not relevant
ALG1L1P	-1.31846	17.2303	Down regulated & Hyper methylated
CFAP100	-1.20491	3.66797	Down regulated
ZXDC	-0.263767	-2.81207	Not relevant
UROC1	-3.13605	-7.32174	Down regulated
CHST13	-1.84018	3.99352	Down regulated
PLXNA1	-0.635153	-2.71083	Not relevant
TPRA1	-0.301055	2.17438	Not relevant
MCM2	-1.23448	0.36735	Down regulated
ABTB1	-0.689116	-4.62117	Not relevant
MGLL	-0.680937	-4.80309	Not relevant
KBTBD12	-2.9385	-2.28515	Down regulated
GATA2	0.441095	8.41403	Not relevant
ACAD9	-0.380304	0.90925	Not relevant
CFAP92	-0.510211	-1.35655	Not relevant
RAB43	-0.423827	-12.6469	Not relevant
ISY1	-0.638493	-2.67242	Not relevant
H1-10	-0.552128	-1.15556	Not relevant
MBD4	-0.193824	-0.450579	Not relevant
IFT122	-0.629787	-1.34622	Not relevant
PLXND1	-0.660236	3.45831	Not relevant
COL6A5	-2.03546	1.6873	Down regulated
COL6A6	-0.744357	11.4479	Not relevant
ATP2C1	0.423668	-2.5897	Not relevant
NUDT16	0.262825	-1.54152	Not relevant
CPNE4	0.89047	-6.21672	Not relevant
ACP3	1.99476	7.07393	Up regulated
DNAJC13	-0.303168	-2.87796	Not relevant
TMEM108	-2.37516	-2.41461	Down regulated
TOPBP1	-0.497716	-3.40353	Not relevant
TF	-4.29988	-2.84919	Down regulated
AMOTL2	-0.674426	-4.27249	Not relevant
EPHB1	-2.23307	1.01813	Down regulated
LOC102724019	-2.82284	14.1454	Down regulated
STAG1	-0.280836	-1.70693	Not relevant
SLC35G2	-0.369408	-1.28177	Not relevant
IL20RB	-1.76335	-1.86599	Down regulated
SOX14	-5.93309	7.51437	Down regulated
CLDN18	-1.59945	6.98474	Down regulated
DZIP1L	-0.601259	-5.87447	Not relevant
ARMC8	-0.211363	0.673909	Not relevant
NME9	-1.12873	1.87428	Down regulated
MRAS	-0.583772	3.15246	Not relevant
ESYT3	-1.67516	-1.14189	Down regulated
FOXL2	-0.777309	-5.16114	Not relevant
COPB2	0.37118	3.8979	Not relevant
RBP2	-0.715	4.4304	Not relevant
RBP1	-3.04894	-2.83685	Down regulated
CLSTN2	1.1976	-4.26796	Up regulated
SPSB4	-2.5245	-2.45229	Down regulated
RASA2	-0.434968	-0.823334	Not relevant
PLS1	-1.22935	-2.55301	Down regulated
PCOLCE2	-1.27122	7.99362	Down regulated
PAQR9	-3.9454	1.4199	Down regulated
U2SURP	-0.247687	1.17265	Not relevant
CHST2	-0.86675	-2.62593	Not relevant
DIPK2A	-0.920131	-1.87551	Not relevant
PLOD2	-0.673505	0.45957	Not relevant
PLSCR4	-0.537616	-9.70372	Not relevant
PLSCR2	-2.13357	13.2967	Down regulated
PLSCR1	-1.00639	8.28334	Down regulated
ZIC4	-2.84729	14.7714	Down regulated
ZIC1	-2.30302	17.5028	Down regulated & Hyper methylated
CPB1	-1.18581	-1.58897	Down regulated
CPA3	0.71385	4.04539	Not relevant
CP	-3.07747	-4.32009	Down regulated
TM4SF1	-0.652142	-3.2094	Not relevant
TM4SF4	-6.36127	-10.8308	Down regulated
WWTR1	-0.35326	1.76165	Not relevant
COMMD2	-0.363384	3.48127	Not relevant
LINC01213	0.84135	3.16281	Not relevant
TSC22D2	-0.365735	0.179506	Not relevant
SERP1	0.484624	-0.468593	Not relevant
SELENOT	0.810908	0.178249	Not relevant
SIAH2	-0.674976	1.6613	Not relevant
MED12L	-1.05352	0.520317	Down regulated
GPR87	-3.34392	-11.0771	Down regulated
P2RY13	-1.00911	-4.86276	Down regulated
P2RY12	-0.610026	4.13625	Not relevant
IGSF10	-2.1242	4.33793	Down regulated
AADAC	-8.10333	-4.00212	Down regulated
MBNL1	-0.418844	-3.41805	Not relevant
TMEM14EP	-1.6622	-5.05986	Down regulated
P2RY1	0.640118	3.01278	Not relevant
ARHGEF26	0.744126	3.38328	Not relevant
MME	1.20594	-2.93668	Up regulated
STRIT1	-1.98018	-5.89182	Down regulated
PLCH1	-1.53988	-6.5768	Down regulated
SLC33A1	0.449032	2.50277	Not relevant
SSR3	0.256829	0.877255	Not relevant
TIPARP	-0.402605	0.338955	Not relevant
CCNL1	-0.258338	1.13492	Not relevant
VEPH1	-2.01019	-3.67547	Down regulated
PTX3	-1.91605	-0.870511	Down regulated
SLC66A1L	-2.29231	4.21353	Down regulated
SHOX2	-0.972826	-16.2359	Hypo methylated
MLF1	-0.98727	-0.843295	Not relevant
RARRES1	-1.62078	-2.06275	Down regulated
MFSD1	0.316224	-5.50634	Not relevant
SCHIP1	-1.29576	-1.08386	Down regulated
IL12A	-1.25594	-5.50886	Down regulated
IFT80	-0.353558	-0.169228	Not relevant
SMC4	-1.00557	-2.23761	Down regulated
TRIM59	-0.905877	5.31176	Not relevant
SCARNA7	-0.94634	-5.18428	Not relevant
PPM1L	-0.530873	-5.29628	Not relevant
SPTSSB	-0.687178	-8.27758	Not relevant
SLITRK3	-5.54003	-5.9081	Down regulated
WDR49	-3.33489	14.1217	Down regulated
SERPINI1	1.09849	-4.10259	Up regulated
LRRC77P	1.21167	-5.47719	Up regulated
ACTRT3	-0.854211	5.23572	Not relevant
LRRC34	-1.02852	0.166139	Down regulated
LRRIQ4	-1.49018	3.63455	Down regulated
LOC100128164	-1.303	-1.12792	Down regulated
SEC62	0.356144	-1.54123	Not relevant
GPR160	0.376022	-7.52697	Not relevant
SKIL	-0.51241	-1.53586	Not relevant
CLDN11	-1.18402	-3.29463	Down regulated
SLC7A14	-3.98563	13.3973	Down regulated
SLC2A2	-5.54683	2.54324	Down regulated
TNIK	-0.722808	0.445522	Not relevant
FNDC3B	-0.497677	0.819016	Not relevant
GHSR	-0.882024	15.3571	Hyper methylated
LINC02068	-1.01225	-3.62613	Down regulated
NCEH1	-0.751423	-1.32085	Not relevant
ECT2	-1.14569	-4.39386	Down regulated
NAALADL2	1.3096	-6.01663	Up regulated
LINC00578	0.950352	-3.63346	Not relevant
KCNMB2	-1.09939	-6.67847	Down regulated
GNB4	-1.34503	-4.03964	Down regulated
ACTL6A	-0.243312	-0.669132	Not relevant
PEX5L	-1.17081	4.29984	Down regulated
DNAJC19	0.386597	-0.455997	Not relevant
SOX2-OT	-1.29635	5.39414	Down regulated
SOX2	-4.03573	-6.79066	Down regulated
ATP11B	0.473129	-1.05259	Not relevant
LAMP3	-1.87938	-2.00938	Down regulated
B3GNT5	-1.08306	-8.98565	Down regulated
KLHL6	-1.55326	6.85965	Down regulated
KLHL24	-0.507492	-3.19846	Not relevant
YEATS2	-0.506136	-7.1399	Not relevant
HTR3C	-2.93842	5.09322	Down regulated
EIF2B5	-0.242181	0.0667546	Not relevant
DVL3	-0.327173	-3.89851	Not relevant
VWA5B2	-1.45561	-3.50571	Down regulated
FAM131A	-0.272201	-1.84657	Not relevant
CLCN2	-0.924007	-2.13964	Not relevant
POLR2H	-0.244811	2.96813	Not relevant
THPO	-2.06482	0.241203	Down regulated
CHRD	-1.271	-4.01938	Down regulated
EPHB3	-0.51492	-3.62244	Not relevant
EHHADH	-0.651743	6.25314	Not relevant
IGF2BP2	-2.46542	4.52095	Down regulated
NMRAL2P	-3.69496	4.6065	Down regulated
ETV5	-1.70709	-2.81445	Down regulated
DGKG	-2.50794	4.86983	Down regulated
CRYGS	-0.513456	-3.05717	Not relevant
TBCCD1	-0.287174	0.0685884	Not relevant
AHSG	-7.40955	7.14745	Down regulated
FETUB	-5.55115	8.69705	Down regulated
HRG	-8.22776	6.76237	Down regulated
KNG1	-2.88474	-4.11221	Down regulated
RFC4	-0.970787	-0.194856	Not relevant
LINC02043	-3.44254	7.89882	Down regulated
RPL39L	-0.720543	0.214437	Not relevant
MASP1	-2.30703	-3.46759	Down regulated
RTP4	-0.778156	-7.2675	Not relevant
SST	-3.04381	8.79141	Down regulated
BCL6	-0.737127	-9.15368	Not relevant
LPP-AS2	0.593823	7.88353	Not relevant
LPP	0.435112	0.634181	Not relevant
FLJ42393	-0.614208	6.24682	Not relevant
TPRG1	-1.32236	-3.46947	Down regulated
TP63	-2.93651	-4.94779	Down regulated
CLDN1	-0.998082	-4.28318	Not relevant
GMNC	2.61629	-1.96898	Up regulated
ATP13A4	-3.03608	10.6639	Down regulated
LINC00887	-2.02434	-2.98172	Down regulated
CPN2	-2.04618	-2.37534	Down regulated
TMEM44	-1.54638	2.29001	Down regulated
LSG1	-0.3212	4.39255	Not relevant
XXYLT1	-0.438881	-0.877743	Not relevant
ACAP2	-0.259242	2.10799	Not relevant
SDHAP1	-0.84874	2.58796	Not relevant
TFRC	-1.49317	-7.86954	Down regulated
LINC00885	-2.29348	-0.710062	Down regulated
ZDHHC19	-1.59924	-5.0956	Down regulated
SLC51A	-1.11467	4.92601	Down regulated
UBXN7	-0.278762	-0.806838	Not relevant
RNF168	-0.565297	2.0607	Not relevant
WDR53	-0.382727	-3.59119	Not relevant
NRROS	-0.473646	3.93925	Not relevant
PIGX	0.392606	-1.41197	Not relevant
SENP5	-0.248818	2.83504	Not relevant
MELTF	-1.23793	-8.21254	Down regulated
MELTF-AS1	-0.485071	-6.38537	Not relevant
SDHAP4	-0.483757	5.68144	Not relevant
RUBCN	-0.513814	-0.942124	Not relevant
LRCH3	-0.281733	-3.40478	Not relevant
ZNF718	-0.484948	0.19828	Not relevant
ZNF732	-1.28009	7.88277	Down regulated
ZNF141	-0.370478	0.286149	Not relevant
PDE6B	-1.35889	12.5273	Down regulated
SLC49A3	-1.29329	-1.84629	Down regulated
FGFRL1	1.03422	-7.99346	Up regulated
TMED11P	1.04352	-5.04325	Up regulated
SPON2	2.39427	12.0682	Up regulated
CTBP1-AS	1.12571	12.3312	Up regulated
SLBP	-0.344623	1.19546	Not relevant
TACC3	-1.5151	4.1841	Down regulated
NSD2	-0.761468	-1.42215	Not relevant
SCARNA22	-3.02957	-2.20082	Down regulated
NELFA	-0.276346	-0.496115	Not relevant
FAM193A	-0.215032	-0.700852	Not relevant
SH3BP2	-0.95422	-5.86204	Not relevant
RGS12	-0.728942	-5.54706	Not relevant
TMEM128	0.406343	6.15201	Not relevant
STK32B	-1.54123	10.6104	Down regulated
EVC2	-0.713777	-0.724827	Not relevant
CRMP1	-0.849053	4.59459	Not relevant
C4orf50	-1.24219	15.7543	Down regulated & Hyper methylated
PPP2R2C	0.931234	4.2831	Not relevant
MRFAP1	0.401331	2.90235	Not relevant
MRFAP1L1	0.290308	-0.631735	Not relevant
KIAA0232	0.240417	-9.34397	Not relevant
TBC1D14	0.330664	3.49199	Not relevant
TADA2B	0.253015	-7.04241	Not relevant
SORCS2	-2.01926	15.4861	Down regulated & Hyper methylated
AFAP1-AS1	-1.36137	-6.83357	Down regulated
AFAP1	-0.498405	-3.52	Not relevant
ABLIM2	-1.86298	1.74097	Down regulated
SH3TC1	-1.069	-7.91197	Down regulated
GPR78	-2.35382	13.2921	Down regulated
SLC2A9	-1.14178	13.6497	Down regulated
WDR1	-0.306694	-7.33082	Not relevant
RAB28	0.212781	-3.23573	Not relevant
NKX3-2	-1.3795	-1.9604	Down regulated
C1QTNF7	-0.478352	14.1886	Not relevant
FBXL5	0.392332	0.478605	Not relevant
BST1	-0.80419	4.79344	Not relevant
CD38	-0.614092	-3.91888	Not relevant
FGFBP2	-1.2701	1.75587	Down regulated
PROM1	-4.24353	6.33263	Down regulated
QDPR	0.73808	5.09548	Not relevant
NCAPG	-1.44777	-7.87664	Down regulated
KCNIP4	-0.678818	8.84293	Not relevant
GBA3	-1.94958	11.2126	Down regulated
PPARGC1A	-2.8995	-8.88401	Down regulated
SEPSECS	-0.332415	-0.152626	Not relevant
PI4K2B	-0.327512	-0.589695	Not relevant
SLC34A2	-4.67677	13.6739	Down regulated
ARAP2	-0.564995	0.54085	Not relevant
DTHD1	-1.14903	9.11005	Down regulated
RELL1	-0.521975	-9.60313	Not relevant
TBC1D1	-0.506597	-4.36887	Not relevant
TLR10	-0.735481	3.66685	Not relevant
TLR1	-1.36833	-7.22031	Down regulated
TMEM156	-0.847888	0.531034	Not relevant
LOC401127	-0.825515	2.78658	Not relevant
SMIM14	0.635384	-0.518185	Not relevant
CHRNA9	-2.28427	4.54192	Down regulated
RBM47	0.404563	3.37528	Not relevant
APBB2	-0.348953	-5.70838	Not relevant
UCHL1	-2.44643	-2.24494	Down regulated
LIMCH1	0.521874	-3.41113	Not relevant
TMEM33	0.313767	5.09316	Not relevant
SLC30A9	0.469967	1.64042	Not relevant
BEND4	1.64851	-8.74369	Up regulated
SHISA3	-0.869525	-6.66482	Not relevant
ATP8A1	1.15754	-1.25437	Up regulated
LINC02475	-0.984987	14.0995	Not relevant
KCTD8	-2.92762	2.72902	Down regulated
ATP10D	-0.4088	8.27614	Not relevant
CORIN	2.52681	-0.18952	Up regulated
NIPAL1	0.777792	14.1375	Not relevant
CNGA1	0.903007	-0.42328	Not relevant
TXK	-0.708674	4.65624	Not relevant
TEC	-0.694156	-3.34625	Not relevant
SLC10A4	-0.91893	-2.1834	Not relevant
OCIAD1	0.410305	-3.22345	Not relevant
CWH43	1.90229	-8.98676	Up regulated
DCUN1D4	-0.228242	-1.99538	Not relevant
LRRC66	-1.43322	5.12352	Down regulated
SGCB	-0.437031	-2.59759	Not relevant
SNORA26	-2.76118	-2.34369	Down regulated
RASL11B	-2.19301	4.23023	Down regulated
PDGFRA	-0.604837	0.551736	Not relevant
KIT	-1.95068	-4.7599	Down regulated
KDR	0.484244	-3.73509	Not relevant
NMU	-2.36049	-1.98105	Down regulated
CEP135	-0.627591	1.72535	Not relevant
CRACD	-1.88356	4.41619	Down regulated
AASDH	0.241406	-0.447563	Not relevant
SRP72	0.257537	-3.98793	Not relevant
ARL9	-0.956113	4.64511	Not relevant
HOPX	0.56572	4.20879	Not relevant
SPINK2	-1.35208	7.60067	Down regulated
ADGRL3	-1.51459	10.6858	Down regulated
STAP1	-2.30566	5.0241	Down regulated
UBA6	-0.273275	0.066564	Not relevant
TMPRSS11D	-1.38075	10.7187	Down regulated
UGT2B7	-8.15003	6.35906	Down regulated
UGT2B11	-1.43918	-3.26166	Down regulated
SULT1B1	-2.25079	9.10158	Down regulated
SULT1E1	-2.28337	-3.72941	Down regulated
CSN1S1	-3.42683	5.61151	Down regulated
ODAM	-1.44768	7.17406	Down regulated
FDCSP	-2.48883	-0.871663	Down regulated
CABS1	-1.58514	4.24102	Down regulated
MUC7	-2.80383	-6.69286	Down regulated
AMTN	-2.85736	3.69599	Down regulated
JCHAIN	-1.12683	6.20126	Down regulated
RUFY3	-0.491249	0.662826	Not relevant
SLC4A4	2.17794	0.285354	Up regulated
GC	-4.92669	-1.30108	Down regulated
NPFFR2	-3.75411	11.5691	Down regulated
ALB	-7.49408	8.64215	Down regulated
AFP	-1.0526	2.82877	Down regulated
AFM	-8.66247	6.29647	Down regulated
CXCL8	-3.83208	1.80326	Down regulated
CXCL6	-4.63016	-11.3297	Down regulated
CXCL1	-2.97478	-12.2826	Down regulated
PPBP	-1.57231	3.92933	Down regulated
CXCL3	-2.30313	-9.87899	Down regulated
EREG	-3.15887	-3.53527	Down regulated
AREG	-2.0251	-2.32366	Down regulated
G3BP2	0.247227	1.13283	Not relevant
USO1	0.288354	0.23569	Not relevant
NAAA	0.723579	5.17689	Not relevant
SCARB2	0.557714	1.74809	Not relevant
STBD1	0.368263	4.01247	Not relevant
SOWAHB	0.472041	10.6821	Not relevant
SEPTIN11	-0.441247	-5.63342	Not relevant
CCNI	0.37324	5.64845	Not relevant
CCNG2	0.713605	-0.616327	Not relevant
CXCL13	-3.75237	10.2205	Down regulated
MRPL1	-0.318348	5.29908	Not relevant
BMP2K	-0.736129	-0.0425241	Not relevant
LINC00989	-1.68057	-9.15918	Down regulated
PCAT4	2.55961	4.49754	Up regulated
ANTXR2	0.911396	5.12813	Not relevant
BMP3	-1.24689	2.20517	Down regulated
PRKG2	1.96892	-9.66114	Up regulated
RASGEF1B	-1.12551	10.3722	Down regulated
COPS4	0.254431	0.529753	Not relevant
PLAC8	-1.97973	1.89599	Down regulated
HPSE	-1.53216	-10.0709	Down regulated
ABRAXAS1	0.298136	0.644242	Not relevant
HSD17B13	-3.5365	-4.79895	Down regulated
NUDT9	0.642562	0.887412	Not relevant
SPARCL1	0.441043	-9.67423	Not relevant
DSPP	-1.0044	-1.05319	Down regulated
DMP1	-1.51632	-3.21666	Down regulated
IBSP	-2.03784	6.48199	Down regulated
PPM1K	0.840534	-2.92477	Not relevant
FAM13A	-0.510821	-5.78252	Not relevant
GPRIN3	-1.36196	5.20495	Down regulated
SNCA	-0.642664	8.19916	Not relevant
PDLIM5	1.80183	-0.5343	Up regulated
BMPR1B-DT	2.21539	2.17931	Up regulated
BMPR1B	1.62675	-4.43044	Up regulated
RAP1GDS1	0.544881	-4.86004	Not relevant
TSPAN5	-0.609253	-0.988121	Not relevant
LOC100507053	-1.68138	1.04937	Down regulated
ADH4	-4.90229	-8.88832	Down regulated
ADH6	-3.82951	-13.3262	Down regulated
ADH1A	-3.78378	6.62632	Down regulated
ADH1B	-0.695001	-0.991998	Not relevant
ADH1C	-3.02085	-0.836655	Down regulated
TRMT10A	0.394165	9.16474	Not relevant
MTTP	-5.70178	2.76378	Down regulated
C4orf54	-2.6946	22.0576	Down regulated & Hyper methylated
DAPP1	-1.91286	1.01854	Down regulated
LAMTOR3	0.445586	-2.87641	Not relevant
DNAJB14	0.235558	-0.580496	Not relevant
H2AZ1	-0.704561	2.65985	Not relevant
DDIT4L	-2.32617	-10.9149	Down regulated
EMCN	0.441951	-6.77272	Not relevant
PPP3CA	1.77881	-6.19776	Up regulated
BANK1	1.0883	-0.997823	Up regulated
NFKB1	0.435214	0.796273	Not relevant
MANBA	-0.384089	7.02183	Not relevant
BDH2	-0.674045	5.87555	Not relevant
CENPE	-1.33809	7.93238	Down regulated
CXXC4	-0.612867	1.18622	Not relevant
TET2	-0.440582	-10.8556	Not relevant
PPA2	0.48851	7.31234	Not relevant
ARHGEF38	0.781906	-0.227426	Not relevant
INTS12	0.401701	-3.55982	Not relevant
GSTCD	0.758603	-3.80614	Not relevant
AIMP1	0.347915	0.354343	Not relevant
PAPSS1	0.349129	1.21437	Not relevant
SGMS2	0.485835	5.99913	Not relevant
LEF1	-0.814779	-1.80365	Not relevant
RPL34-DT	-0.588227	0.860282	Not relevant
ETNPPL	-2.11958	-7.59148	Down regulated
SEC24B-AS1	0.817862	0.223865	Not relevant
MCUB	-1.489	-6.43382	Down regulated
CASP6	-0.266413	2.86046	Not relevant
PLA2G12A	0.810518	-1.28296	Not relevant
CFI	-1.67151	-0.300699	Down regulated
PITX2	-1.28438	6.66544	Down regulated
FAM241A	0.813073	-6.17764	Not relevant
ALPK1	-0.904443	-4.47368	Not relevant
ZGRF1	-0.528809	0.297759	Not relevant
LARP7	0.262126	0.0173418	Not relevant
ANK2	-1.65451	13.5661	Down regulated
CAMK2D	0.593875	-3.56913	Not relevant
UGT8	-1.19594	5.50738	Down regulated
NDST4	-3.3444	9.36372	Down regulated
TRAM1L1	0.734994	3.81371	Not relevant
NDST3	-0.86193	1.86116	Not relevant
PRSS12	-2.0728	10.5048	Down regulated
METTL14	0.326968	1.54677	Not relevant
PDE5A	-0.601348	0.245515	Not relevant
MAD2L1	-0.725755	2.54133	Not relevant
PRDM5	-0.698317	4.82554	Not relevant
NDNF	-1.94732	-6.75092	Down regulated
TNIP3	-1.93851	10.2279	Down regulated
ANXA5	0.503667	-2.48898	Not relevant
CCNA2	-1.37782	1.22195	Down regulated
TRPC3	-1.44358	11.5428	Down regulated
FGF2	-0.595454	-3.11757	Not relevant
SPATA5	-0.353231	-0.597641	Not relevant
LINC01091	-1.56617	-6.24472	Down regulated
FAT4	-0.791944	9.04995	Not relevant
HSPA4L	-1.41033	-3.09404	Down regulated
PLK4	-1.156	-1.15892	Down regulated
LARP1B	0.40091	2.3679	Not relevant
PGRMC2	0.370341	-1.10567	Not relevant
SCLT1	-0.628332	-1.30553	Not relevant
C4orf33	-0.496586	-0.558656	Not relevant
PCDH10	-1.94776	-6.84499	Down regulated
PCDH18	-0.707398	10.0586	Not relevant
SLC7A11-AS1	-0.881005	-1.29602	Not relevant
SLC7A11	-0.490582	-4.30694	Not relevant
NOCT	-0.41691	-5.11592	Not relevant
NDUFC1	0.299912	0.267236	Not relevant
MGST2	0.798715	-3.56631	Not relevant
RNF150	0.910857	9.74317	Not relevant
IL15	-0.871204	3.83815	Not relevant
GAB1	-0.306351	-5.40733	Not relevant
LOC101927636	-0.897875	4.12198	Not relevant
GYPB	-2.41841	-2.03539	Down regulated
GYPA	-2.02358	6.71644	Down regulated
HHIP-AS1	-0.685126	9.45953	Not relevant
HHIP	-0.780345	11.4	Not relevant
SLC10A7	0.798676	1.84815	Not relevant
PRMT9	0.212363	1.42038	Not relevant
ARHGAP10	-0.358705	-2.89302	Not relevant
DCLK2	-0.336734	-9.39651	Not relevant
LOC729558	-0.993068	-14.1323	Not relevant
FBXW7	-0.722901	-3.81693	Not relevant
TMEM154	-1.36143	-5.8169	Down regulated
MND1	-1.67109	3.15753	Down regulated
TLR2	-0.890014	8.39102	Not relevant
RNF175	-1.25468	12.6595	Down regulated
FGB	-9.0276	9.16795	Down regulated
FGA	-10.447	5.13506	Down regulated
FGG	-9.44234	5.28396	Down regulated
LRAT	-2.18453	-6.58064	Down regulated
MAP9-AS1	-0.629951	-2.07331	Not relevant
MAP9	0.325	4.16342	Not relevant
GUCY1A1	0.545698	8.11381	Not relevant
PDGFC	-1.28013	12.4678	Down regulated
GLRB	-2.04289	18.2818	Down regulated & Hyper methylated
GRIA2	-3.57817	16.5866	Down regulated & Hyper methylated
GASK1B	0.875731	5.27247	Not relevant
GASK1B-AS1	1.12006	4.43266	Up regulated
TMEM144	0.540693	-7.39052	Not relevant
C4orf46	-0.51766	-0.0773985	Not relevant
FSTL5	-3.19412	17.2782	Down regulated & Hyper methylated
MARCHF1	-0.746133	6.63709	Not relevant
SMIM31	0.805222	14.5078	Not relevant
APELA	1.31816	-12.2002	Up regulated
[truncated: 4,609 more rows]

## Sheet: 2G. GSEA DE H (MET)
	ID	Description	setSize	enrichmentScore	NES	pvalue	p.adjust	qvalue	rank	leading_edge	core_enrichment
XENOBIOTIC METABOLISM	HALLMARK_XENOBIOTIC_METABOLISM	HALLMARK_XENOBIOTIC_METABOLISM	189	-0.658009	-1.47267	4.72336e-09	2.17275e-07	1.59103e-07	2189	tags=29%, list=12%, signal=26%	CYP2S1/GAD1/F10/UPP1/ABCC3/ATOH8/KYNU/MPP2/FMO3/CYP17A1/ITIH4/CDO1/PTGDS/TMEM176B/ABCC2/AKR1C3/SERPINE1/HES6/SLC6A12/CYP27A1/UPB1/AOX1/GCKR/ARG1/SLC22A1/AKR1C2/ADH1C/ANGPTL3/AQP9/HSD11B1/VNN1/HSD17B2/HGFAC/CES1/TTPA/ALDH3A1/CYP2E1/RBP4/CYP1A2/PLG/CYP4F2/F11/VTN/REG1A/TAT/FETUB/CYP2C18/FABP1/HNF4A/G6PC1/ITIH1/HRG/MBL2/IGFBP1/CRP
KRAS SIGNALING DN	HALLMARK_KRAS_SIGNALING_DN	HALLMARK_KRAS_SIGNALING_DN	175	-0.65438	-1.46534	2.27148e-08	5.22441e-07	3.82566e-07	3724	tags=45%, list=20%, signal=36%	STAG3/RSAD2/CDKAL1/NR6A1/ATP6V1B1/CAMK1D/KCND1/TG/SHOX2/IRS4/ACTC1/EDN1/IFI44L/MYO15A/DLK2/ITGB1BP2/CPB1/CNTFR/CAPN9/EDAR/PDE6B/RYR1/PCDHB1/CD80/KLHDC8A/ABCG4/SLC16A7/MX1/SLC5A5/SNCB/GPR3/SMPX/FGFR3/KCNN1/EDN2/TCL1A/CYP11B2/GPR19/CACNA1F/CALCB/ABCB11/GDNF/WNT16/MEFV/YBX2/NTF3/KRT1/DCC/SLC12A3/NPHS1/HTR1D/AKR1B10/PNMT/TFAP2B/ATP4A/KLK7/SPRR3/COL2A1/TLX1/NGB/PAX3/ARPP21/CCNA1/SCGB1A1/SLC6A14/PAX4/T…
COAGULATION	HALLMARK_COAGULATION	HALLMARK_COAGULATION	131	-0.67812	-1.51122	4.93063e-08	7.5603e-07	5.53614e-07	1426	tags=40%, list=8%, signal=37%	ANXA1/ITGA2/MMP14/SH2B2/CRIP2/PROZ/TMPRSS6/C1S/BMP1/C1R/CTSV/SERPING1/MST1/F12/TIMP1/PLEK/F10/COMP/C8G/CFI/RGN/LEFTY2/APOC1/SERPINE1/KLKB1/C3/OLR1/MMP8/CPB2/CTSE/MMP7/TF/PLG/F2/F11/SERPINA1/GDA/HNF4A/F13B/SERPINC1/C8A/C9/CPN1/C8B/F9/ITIH1/HRG/MBL2/APOA1/FGG/APOC3/FGA
COMPLEMENT	HALLMARK_COMPLEMENT	HALLMARK_COMPLEMENT	196	-0.591803	-1.3263	4.96715e-05	0.000571222	0.000418286	4510	tags=45%, list=25%, signal=34%	KCNIP2/FN1/GZMK/CEBPB/ANG/CD40LG/C1QA/FYN/CFH/CASP10/GNGT2/S100A13/CTSC/SPOCK2/PIM1/DGKH/TNFAIP3/LRP1/PLAT/DOCK10/PRSS36/DUSP5/PLSCR1/MMP14/LCK/CDA/CASP1/LCP2/APOBEC3G/TMPRSS6/C1S/CTSS/MT3/CD36/WAS/C1R/PIK3CG/PHEX/CTSV/SERPING1/GZMB/TIMP1/KCNIP3/PLEK/ACTN2/GNB4/GNG2/F10/CASP5/KYNU/PIK3R5/MMP12/LGALS3/PLAUR/ADRA2B/ITGAM/IRF7/PRSS3/APOC1/MMP13/SERPINE1/FCN1/KLKB1/L3MBTL4/CR1/S100A12/HPCAL4/IL6/DGKG…
PANCREAS BETA CELLS	HALLMARK_PANCREAS_BETA_CELLS	HALLMARK_PANCREAS_BETA_CELLS	35	-0.752886	-1.58872	0.00013058	0.00120134	0.000879698	818	tags=37%, list=4%, signal=36%	PAX6/ISL1/INSM1/GCK/SST/NEUROG3/NEUROD1/FOXA2/PCSK1/DCX/PAX4/SLC2A2/PCSK2
ALLOGRAFT REJECTION	HALLMARK_ALLOGRAFT_REJECTION	HALLMARK_ALLOGRAFT_REJECTION	179	-0.597061	-1.33677	0.000184782	0.00141667	0.00103737	4535	tags=51%, list=25%, signal=39%	IL7/CXCR3/CD40LG/CD86/LY75/CD3E/CCL19/CD3G/BCAT1/BRCA1/HLA-A/RPS9/CD3D/GPR65/IL15/IL12RB1/TLR2/CFP/TRAT1/IL2RG/CD96/CCL11/KLRD1/STAB1/HCLS1/CD8A/SIT1/SPI1/LCK/CD247/LCP2/ELF4/PTPRC/CD1D/IL16/IL2RB/CTSS/GBP2/IL27RA/CCL2/WAS/IRF8/TLR6/SOCS1/CRTAM/MAP4K1/FLNA/GZMB/IL12A/FASLG/ZAP70/TIMP1/FYB1/CAPG/ITGB2/IL18/ICAM1/ITGAL/ITK/TLR1/NLRP3/CD80/PRF1/NCF4/PRKCB/SRGN/CD7/CCL22/FCGR2B/CCL13/FGR/IL10/LIF/RPL…
E2F TARGETS	HALLMARK_E2F_TARGETS	HALLMARK_E2F_TARGETS	199	-0.571775	-1.28179	0.000544955	0.00358114	0.00262234	4655	tags=47%, list=25%, signal=35%	MMS22L/PCNA/H2AZ1/HMGB3/MAD2L1/GINS3/NASP/NCAPD2/ATAD2/KIF22/RAD51AP1/MCM7/MCM6/BRCA1/DNMT1/WEE1/WDR90/HMGB2/DSCC1/DCLRE1B/H2AX/CKS2/MCM3/UBE2S/TMPO/DONSON/KPNA2/CDC25A/RACGAP1/HMMR/POLA2/TIMELESS/LIG1/DDX39A/UBE2T/SMC4/CDKN2C/PSMC3IP/CENPM/LMNB1/HELLS/BRCA2/MCM5/TRIP13/GINS4/PLK4/RRM2/CDCA8/CHEK2/MXD3/AURKA/CDK1/ANP32E/MKI67/ORC6/MCM2/EZH2/KIF4A/MELK/CDCA3/MCM4/BUB1B/CIT/CENPE/CHEK1/DIAPH3/GINS1…
BILE ACID METABOLISM	HALLMARK_BILE_ACID_METABOLISM	HALLMARK_BILE_ACID_METABOLISM	108	-0.618059	-1.3698	0.000911305	0.00524	0.00383707	1593	tags=19%, list=9%, signal=18%	SLCO1A2/HSD17B6/PIPOX/CYP27A1/SULT1B1/AKR1D1/ALDH8A1/NR1I2/RBP1/KLF1/ABCG8/AQP9/HAO1/TTR/NR1H4/BBOX1/GC/CYP8B1/AGXT/NR0B2/APOA1
SPERMATOGENESIS	HALLMARK_SPERMATOGENESIS	HALLMARK_SPERMATOGENESIS	105	-0.600072	-1.32847	0.00175798	0.0080867	0.00592161	3425	tags=38%, list=19%, signal=31%	RFC4/MLF1/MEP1B/IL12RB2/TLE4/GPR182/AURKA/CDK1/EZH2/ELOVL3/NEK2/GAD1/IL13RA2/HSPA4L/BUB1/ARL4A/TTK/CNIH2/NCAPH/CCNB2/CDKN3/GRM8/HSPA2/CHRM4/CAMK4/SLC2A5/KIF2C/GFI1/THEG/DMC1/CRISP2/YBX2/POMC/DCC/CLVS1/TULP2/TEKT2/ADCYAP1/CCNA1/TNNI3
INFLAMMATORY RESPONSE	HALLMARK_INFLAMMATORY_RESPONSE	HALLMARK_INFLAMMATORY_RESPONSE	187	-0.566516	-1.26793	0.00170275	0.0080867	0.00592161	5614	tags=61%, list=31%, signal=43%	BEST1/MSR1/SLC1A2/ITGB3/NFKBIA/DCBLD2/C3AR1/RASGRP1/CD40/CX3CL1/IRAK2/INHBA/SLC31A2/NMI/ITGA5/IFITM1/CD14/SELE/LPAR1/IRF1/GP1BA/EBI3/SLAMF1/GPR183/IL10RA/KLF6/CXCR6/GNA15/CD69/RTP4/VIP/MXD1/GCH1/TNFRSF1B/CHST2/IL15/IL18R1/TLR2/GPC3/PTGIR/TNFAIP6/STAB1/PROK2/CD48/NDP/TNFRSF9/MMP14/PTGER2/LCK/P2RX7/CCRL2/LCP2/EMP3/IL15RA/EDN1/KCNMB2/IL2RB/IL7R/NMUR1/ITGB8/ROS1/CCL2/PTAFR/CYBB/C5AR1/BST2/FPR1/SPHK1/…
G2M CHECKPOINT	HALLMARK_G2M_CHECKPOINT	HALLMARK_G2M_CHECKPOINT	195	-0.548858	-1.22984	0.00531688	0.0222342	0.0162813	4750	tags=45%, list=26%, signal=33%	MAP3K20/TGFB1/DBF4/H2AZ1/HMGB3/MAD2L1/NASP/KIF22/NSD2/KIF20B/STIL/MCM6/RBL1/H2AX/CKS2/FBXO5/TRAIP/MCM3/UBE2S/TMPO/KPNA2/CDC25A/CDC6/RACGAP1/HOXC10/HMMR/POLA2/DDX39A/SMC4/INCENP/CDKN2C/MT2A/PRC1/SMC2/LMNB1/PBK/BRCA2/MCM5/PLK4/KIF11/CCNF/AURKA/CDK1/MKI67/ORC6/MCM2/EZH2/KIF4A/TPX2/CENPE/KIF23/NEK2/CHEK1/CCNA2/STMN1/CENPF/GINS2/BUB1/CENPA/TTK/EXO1/TOP2A/BIRC5/NDC80/CCNB2/POLQ/CDKN3/TACC3/KNL1/E2F1/PL…
