# Supplementary material for: Goistrat: gene-of-interest-based sample stratification for the evaluation of functional differences
Source: BMC Bioinformatics. 2025 Apr 5;26:97. doi: 10.1186/s12859-025-06109-0 (PMC11971790; doi:10.1186/s12859-025-06109-0)
Supplement: Supplementary file 1 — Additional file 1. [file 12859_2025_6109_MOESM1_ESM.zip › additional_file_3.xlsx]

## Sheet: 3A. PPI Clustering (PRIM enric)
	cluster_id	FOLH1_distance	page_rank	node_degree	degree_centrality	harmonic_centrality	betweenness_centrality	clustering_coefficient	mean_z_score	p_value	p_value_adj	diff_expr_baseMean	diff_expr_log2FoldChange	diff_expr_lfcSE	diff_expr_pvalue	diff_expr_padj	ENTREZID	GENENAME	GENETYPE	diff_meth_promoters_logFC	diff_meth_promoters_P.Value	diff_meth_promoters_adj.P.Val	diff_meth_exons_logFC	diff_meth_exons_P.Value	diff_meth_exons_adj.P.Val
ACSF3	0	3	9.91254e-05	23	0.00365951	62295.7	0	0.114657	4.52128	6.14661e-06	0.000230455	1140.81	-0.174663	0.0610805	0.00299829	0.00554875	197322	acyl-CoA synthetase family member 3	protein-coding	-0.0114369	0.366612	0.563666	-0.0686927	0.00942924	0.0374997
NDUFS1	0	3	0.000388432	156	0.024821	279812	0.00134809	0.335063	3.92495	8.67485e-05	0.0019696
MPV17	0	2	0.000153112	43	0.00684169	37915.5	0.000318015	0.275238	4.13527	3.54535e-05	0.000965848	1981.35	0.116487	0.0389306	0.002398	0.0045154	4358	mitochondrial inner membrane protein MPV17	protein-coding	-0.0647358	0.116593	0.260734	-0.0207143	0.837624	0.914208
UQCC1	0	4	9.865e-05	34	0.00540971	29614.5	0.000318015	0.273497	4.21931	2.45055e-05	0.000713373	1380.38	0.0180988	0.0411188	0.654827	0.706378	55245	ubiquinol-cytochrome c reductase complex assembly factor 1	protein-coding	0.0995788	0.326524	0.523331	0.137031	0.158132	0.322799
MT-CO3	0	3	0.000178479	68	0.0108194	232085	0	0.471764	3.65006	0.000262181	0.00476817
NDUFV1	0	3	0.000376306	150	0.0238663	282981	0.000126103	0.363207	4.16744	3.08035e-05	0.00086104	5409.7	0.192544	0.0732676	0.00555207	0.00980634	4723	NADH:ubiquinone oxidoreductase core subunit V1	protein-coding	-0.0343484	0.344272	0.5415	0.0458733	0.432644	0.624659
COX6A2	0	3	0.00024576	96	0.0152745	230388	0.000318218	0.520219	3.70064	0.000215058	0.0040823	9.21583	-3.34182	0.512754	3.60088e-14	3.13876e-13	1339	cytochrome c oxidase subunit 6A2	protein-coding	0.114486	0.271762	0.420883
DGUOK	0	3	0.000164665	66	0.0105012	43333.1	0	0.202037	3.91786	8.93387e-05	0.00201494	1549.27	0.177697	0.058546	0.00168273	0.00325994	1716	deoxyguanosine kinase	protein-coding	-0.00803221	0.079548	0.198553	-0.125076	0.00819359	0.0356631
MRPS15	0	3	0.000390513	201	0.0319809	205498	0.00232088	0.344311	3.77657	0.000159005	0.00319066	2826.89	0.25246	0.071571	0.000196095	0.000444671	64960	mitochondrial ribosomal protein S15	protein-coding	-0.00807788	0.216488	0.398721
SCO1	0	3	0.000161099	60	0.00954654	97613	1.77238e-06	0.292351	3.58103	0.00034224	0.00588772	1657.24	0.280543	0.0542712	9.14996e-08	3.41015e-07	6341	synthesis of cytochrome C oxidase 1	protein-coding	-0.0245345	0.360026	0.557274
NDUFAF6	0	3	0.000150247	60	0.00954654	85215.5	0	0.447807	5.03789	4.70693e-07	2.78106e-05	705.097	0.119239	0.0625494	0.04784	0.0701584	137682	NADH:ubiquinone oxidoreductase complex assembly factor 6	protein-coding	-0.0707349	0.138151	0.293829	0.0684268	0.463322	0.51523
TIMM22	0	3	0.000188682	60	0.00954654	124678	0.00614492	0.300152	4.90699	9.24827e-07	4.86968e-05									-0.0162526	0.517722	0.696663	-0.123907	0.299591	0.387242
NDUFS3	0	3	0.000427639	174	0.027685	304208	0.0226856	0.312339	5.16325	2.42693e-07	1.64849e-05	1252.44	0.330972	0.0631414	4.14364e-08	1.61908e-07	4722	NADH:ubiquinone oxidoreductase core subunit S3	protein-coding	-0.0317277	0.30536	0.501033	0.0403547	0.400157	0.59554
UQCC2	0	4	7.68068e-05	24	0.00381862	28247.8	5.06394e-08	0.185353	3.71095	0.000206483	0.00395081	1994.32	0.396581	0.0863597	7.10309e-07	2.34432e-06	84300	ubiquinol-cytochrome c reductase complex assembly factor 2	protein-coding	-0.0346616	0.341579	0.532143
FOXRED1	0	3	0.000168022	64	0.010183	68931.5	0	0.552482	5.58019	2.40251e-08	2.35938e-06	1215.91	0.192848	0.0567374	0.000444392	0.000951115	55572	FAD dependent oxidoreductase domain containing 1	protein-coding	-0.0486267	0.206951	0.386821
TACO1	0	3	0.00018979	80	0.0127287	39961.9	0	0.151124	8.63692	5.77475e-18	1.02326e-14	836.509	0.157698	0.0558494	0.00359436	0.00655697	51204	translational activator of cytochrome c oxidase I	protein-coding	-0.052257	0.226019	0.411117	-0.288144	0.00182166	0.0108982
NDUFS7	0	3	0.000391871	157	0.0249801	286589	0.0164315	0.351567	5.76775	8.0337e-09	9.39292e-07	407.045	-0.241349	0.0826168	0.00172751	0.00333908	374291	NADH:ubiquinone oxidoreductase core subunit S7	protein-coding	-0.0574729	0.220908	0.404917
TIMM21	0	3	0.000166601	59	0.00938743	219957	4.53434e-06	0.327841	4.99087	6.01079e-07	3.40671e-05	749.27	-0.0448652	0.0394923	0.249089	0.307665	29090	translocase of inner mitochondrial membrane 21	protein-coding	-0.0258827	0.521515	0.699666
SIL1	0	3	0.000209541	112	0.0178202	97083.7	0.000636031	0.333706	3.94759	7.89415e-05	0.00183535	3822.56	0.532606	0.0954677	2.36026e-09	1.07944e-08	64374	SIL1 nucleotide exchange factor	protein-coding	-0.0216703	0.448716	0.639044	-0.0251977	0.162592	0.307341
BCS1L	0	3	0.00022241	88	0.0140016	96863	0.000112121	0.242774	4.57819	4.69016e-06	0.000182268	1266.58	0.0182882	0.0566389	0.739464	0.781474	617	BCS1 homolog, ubiquinol-cytochrome c reductase complex chaperone	protein-coding	-0.0592785	0.280866	0.474625
MRPS12	0	3	0.000380201	201	0.0319809	191741	2.89368e-08	0.354111	3.71275	0.000205022	0.00392659									-0.00505742	0.573154	0.73821
METTL13	0	4	0.000117674	20	0.00318218	22232.1	1.01279e-07	0.119996	4.20459	2.61559e-05	0.000750164	1572.37	0.108921	0.0468153	0.0175185	0.0281796	51603	methyltransferase 13, eEF1A lysine and N-terminal methyltransferase	protein-coding	0.0122796	0.411591	0.60603	0.431036	0.000325254	0.00275469
TOMM6	0	3	0.000134076	50	0.00795545	231346	1.18159e-07	0.308703	3.59726	0.000321589	0.00559384									-0.0132066	0.244809	0.433583
MFN1	0	3	0.000233557	79	0.0125696	269860	0.000865356	0.209196	3.74907	0.000177491	0.00349958	2628.19	0.128502	0.0509619	0.00972573	0.0164067	55669	mitofusin 1	protein-coding	-0.0566339	0.415762	0.609541
ATP5L2	0	3	0.000248772	109	0.0173429	165634	0	0.409456
RPL26L1	0	2	0.000330736	170	0.0270485	216265	0.000429232	0.31517	3.50368	0.000458877	0.00740655	643.776	0.280057	0.0602088	1.28451e-06	4.08323e-06	51121	ribosomal protein L26 like 1	protein-coding	-0.0748338	0.102345	0.235773
TFAM	0	3	0.000251978	104	0.0165473	172351	0.00408374	0.147202	2.48414	0.0129866	0.0983405	2215.98	0.183657	0.0523403	0.000309126	0.000679072	7019	transcription factor A, mitochondrial	protein-coding	-0.00418511	0.602692	0.76102
LRPPRC	0	3	0.000251774	104	0.0165473	80238.7	0.000625903	0.105131	4.85261	1.21849e-06	6.07952e-05	6604.39	0.209058	0.0519124	3.44824e-05	8.85743e-05	10128	leucine rich pentatricopeptide repeat containing	protein-coding	-0.0279416	0.592664	0.753706
COX6A1	0	3	0.000204825	86	0.0136834	231413	0	0.554283	3.28269	0.00102823	0.0140481	1872.01	0.121617	0.0930176	0.15623	0.203252	1337	cytochrome c oxidase subunit 6A1	protein-coding	-0.0285658	0.280472	0.474347
COX6B1	0	3	0.000308786	118	0.0187749	234225	0.000636504	0.462253	3.20849	0.00133434	0.0172311	7676.61	0.244879	0.0790063	0.000943634	0.00190913	1340	cytochrome c oxidase subunit 6B1	protein-coding	0.00562014	0.561705	0.73097
COX5A	0	3	0.000375687	145	0.0230708	260650	0.00477546	0.393242	3.03945	0.00237012	0.0270497	4177.74	0.314211	0.0697887	2.01283e-06	6.20692e-06	9377	cytochrome c oxidase subunit 5A	protein-coding	-0.000672169	0.444066	0.634945
TIMM8B	0	3	0.000144856	44	0.0070008	118300	0	0.295247	3.41841	0.000629876	0.00953588	1565.29	0.18563	0.0835186	0.0172898	0.0278561	26521	translocase of inner mitochondrial membrane 8 homolog B	protein-coding	0.014783	0.264917	0.456908
TIMM44	0	3	0.000231696	87	0.0138425	313085	0.00918657	0.203073	4.25463	2.09396e-05	0.00062246	1597.66	0.107673	0.05148	0.031963	0.0486606	10469	translocase of inner mitochondrial membrane 44	protein-coding	-0.0217182	0.681864	0.816214
PAM16	0	3	0.000152861	53	0.00843278	280779	0.000263416	0.387353	4.10427	4.05594e-05	0.00107463									-0.0718987	0.21833	0.381142
TIMM17B	0	3	0.00015782	54	0.00859189	204908	0	0.34636	3.60796	0.000308613	0.00540969	2352.56	0.314171	0.0693354	1.75692e-06	5.4733e-06	10245	translocase of inner mitochondrial membrane 17B	protein-coding
ROMO1	0	4	0.000137171	46	0.00731901	41862.4	0	0.239494	3.49727	0.000470037	0.00754485	2980.13	0.270347	0.102459	0.00340438	0.00623666	140823	reactive oxygen species modulator 1	protein-coding	0.00767929	0.534999	0.699274
CHCHD4	0	3	0.000231692	82	0.0130469	106445	0.00382022	0.182545	3.97383	7.07255e-05	0.00167291	670.522	0.213679	0.043053	4.17014e-07	1.42783e-06	131474	coiled-coil-helix-coiled-coil-helix domain containing 4	protein-coding	-0.00319686	0.735016	0.851227
TOMM40L	0	3	0.000168248	64	0.010183	80449.7	0	0.259201	3.77133	0.000162378	0.00324515	361.282	0.0906376	0.0579995	0.106763	0.144573	84134	translocase of outer mitochondrial membrane 40 like	protein-coding	0.0252801	0.731327	0.849359	0.0717948	0.211685	0.393643
COA3	0	4	0.000132833	44	0.0070008	34041	0.000636639	0.218511	4.0619	4.86745e-05	0.00124314	3480.37	0.213815	0.079146	0.00399866	0.00722681	28958	cytochrome c oxidase assembly factor 3	protein-coding	-0.018765	0.671645	0.784897
TIMMDC1	0	4	0.000186919	65	0.0103421	272045	0.00109717	0.467608	3.69637	0.0002187	0.00413411	3290.94	0.200555	0.0427608	1.75313e-06	5.46405e-06	51300	translocase of inner mitochondrial membrane domain containing 1	protein-coding	-0.0301822	0.601422	0.75799
C19orf52	0	3	7.47129e-05	19	0.00302307	108965	0	0.292941
DNAJC19	0	3	0.000187476	62	0.00986476	255302	0.000203362	0.277878	4.892	9.9814e-07	5.21528e-05	1800.27	0.115036	0.0558066	0.0337163	0.0511022	131118	DnaJ heat shock protein family (Hsp40) member C19	protein-coding	-0.0609672	0.260099	0.443903	-0.0177908	0.862939	0.928652
TIMM8A	0	3	0.000193864	69	0.0109785	121616	0	0.218475	5.1452	2.67243e-07	1.77965e-05	313.163	0.147286	0.0549513	0.0057708	0.0101673	1678	translocase of inner mitochondrial membrane 8A	protein-coding
LYRM7	0	3	9.94492e-05	27	0.00429594	109972	2.91473e-05	0.198411	2.25432	0.0241762	0.156001	911.714	0.0799306	0.0516288	0.112446	0.151448	90624	LYR motif containing 7	protein-coding	-0.0141236	0.818458	0.90307
ABCB6	0	3	0.000101966	21	0.00334129	21817.9	1.01279e-06	0.111817	2.15977	0.0307908	0.185771	54.6867	-0.756871	0.135851	4.09559e-09	1.81253e-08	10058	ATP binding cassette subfamily B member 6 (Langereis blood group)	protein-coding	-0.108368	0.0803402	0.200174	0.00379326	0.949605	0.975219
COX10	0	3	0.000206034	79	0.0125696	94807.6	0.000316344	0.298835	2.15515	0.0311497	0.18716	568.803	-0.0227333	0.0362772	0.525884	0.587344	1352	cytochrome c oxidase assembly factor heme A:farnesyltransferase COX10	protein-coding	-0.0395799	0.5779	0.742827
TOMM5	0	3	0.000141615	44	0.0070008	230678	0	0.442528	2.82252	0.0047648	0.0461916	73.5929	-0.571686	0.108175	1.26883e-08	5.29199e-08	401505	translocase of outer mitochondrial membrane 5	protein-coding
UQCC3	0	4	5.49144e-05	11	0.0017502	13823.2	5.06394e-08	0.2339	2.7271	0.00638944	0.0581042	717.334	0.0105697	0.0953577	0.904161	0.922369	790955	ubiquinol-cytochrome c reductase complex assembly factor 3	protein-coding	-0.0272921	0.227175	0.406266
SCO2	0	3	0.000147259	53	0.00843278	77817.7	0.000317205	0.199052	2.83101	0.0046401	0.0451869									0.00171734	0.470431	0.65752
ATPAF2	0	3	0.00013778	56	0.0089101	90832.5	0.000318167	0.18658	2.61303	0.00897428	0.0748212	717.431	0.204667	0.0529785	6.97883e-05	0.000170809	91647	ATP synthase mitochondrial F1 complex assembly factor 2	protein-coding	0.0174708	0.811904	0.899135	0.0704819	0.326063	0.522821
MT-CO1	0	3	0.000304483	121	0.0192522	251315	0.00258458	0.35788	2.61774	0.00885133	0.0740883
NDUFS6	0	3	0.000293384	117	0.0186158	281886	2.24743e-05	0.485294	2.93595	0.0033253	0.0350075	3186.77	0.281067	0.0881746	0.000548884	0.00115668	4726	NADH:ubiquinone oxidoreductase subunit S6	protein-coding	-0.358906	0.0108872	0.0444342	0.0470348	0.437983	0.629686
COQ9	0	3	0.000187871	60	0.00954654	44957	3.41816e-06	0.160195	2.92569	0.00343691	0.0358422	1912.64	0.0064742	0.0455915	0.884911	0.906055	57017	coenzyme Q9	protein-coding	-0.0207022	0.410644	0.572283
COX7B	0	3	0.000148767	57	0.00906921	163776	0.000316087	0.59994	3.09297	0.00198167	0.0235529	4606.83	0.226868	0.0775681	0.00186555	0.00358306	1349	cytochrome c oxidase subunit 7B	protein-coding
SDHAF1	0	4	8.69229e-05	24	0.00381862	80690.7	0	0.236061	3.44517	0.000570706	0.0088337	713.606	0.290504	0.0733694	2.69774e-05	7.03867e-05	644096	succinate dehydrogenase complex assembly factor 1	protein-coding	-0.0183827	0.4327	0.62226	-0.0639614	0.262812	0.454497
SURF1	0	3	0.00018341	74	0.0117741	64575.7	0	0.259174	3.17224	0.0015127	0.018981									-0.113458	0.0387217	0.117087
MT-CO2	0	3	0.000316744	123	0.0195704	253838	0.00274192	0.376825	3.31654	0.000911396	0.0127424
HCCS	0	3	8.72255e-05	26	0.00413683	62810.6	0	0.12769	3.32804	0.000874603	0.0123252	772.319	0.251527	0.0356041	7.7884e-13	5.77801e-12	3052	holocytochrome c synthase	protein-coding
BCKDK	0	3	7.6056e-05	19	0.00302307	69687.6	0	0.178537	2.94612	0.00321783	0.0341468	3010.35	0.156923	0.0528822	0.00228574	0.00431767	10295	branched chain keto acid dehydrogenase kinase	protein-coding	-0.146946	0.0133099	0.0518899
COA1	0	4	4.30498e-05	8	0.00127287	14659.2	0	0.239316	3.10602	0.00189622	0.0227765	1409.88	-0.042716	0.0408833	0.288641	0.349761	55744	cytochrome c oxidase assembly factor 1	protein-coding	-0.00625599	0.234582	0.420635	0.304983	8.74532e-05	0.000967601
IREB2	0	3	0.00014988	46	0.00731901	301896	0	0.140704	3.22146	0.00127537	0.0166489	2728.38	0.110344	0.0598735	0.0565536	0.0815067	3658	iron responsive element binding protein 2	protein-coding	-0.0189744	0.12663	0.273822	0.00686264	0.865492	0.928265
VDAC1	0	3	0.000372003	141	0.0224344	195666	0.0080699	0.183814	3.19342	0.00140601	0.0179348	7919.34	0.380092	0.052598	8.42854e-14	7.01552e-13	7416	voltage dependent anion channel 1	protein-coding	-0.0284553	0.445346	0.636137
NDUFAF2	0	4	9.76424e-05	37	0.00588703	70291.2	0	0.468147	6.46499	1.01307e-10	2.12823e-08	807.472	0.238633	0.0668177	0.000181478	0.000413823	91942	NADH:ubiquinone oxidoreductase complex assembly factor 2	protein-coding	-0.00174707	0.75496	0.864243
WDR31	0	3	0.000214056	111	0.0176611	101894	0	0.478793	2.9678	0.00299935	0.0323896	332.622	0.0919633	0.0587016	0.105619	0.143216	114987	WD repeat domain 31	protein-coding	0.0292724	0.0829379	0.186045
SLC25A3	0	2	0.000207127	86	0.0136834	94965.9	0	0.253986	3.82369	0.00013147	0.00274914	15552.9	0.223196	0.0439592	2.1846e-07	7.7306e-07	5250	solute carrier family 25 member 3	protein-coding	-0.0758914	0.288677	0.480161
GPI	0	3	0.000198856	56	0.0089101	199944	0.0052685	0.266896	2.565	0.0103177	0.0833825	8377.82	0.345734	0.0704249	2.1225e-07	7.5234e-07	2821	glucose-6-phosphate isomerase	protein-coding	0.00705738	0.487412	0.671707	-0.000679113	0.790602	0.886282
FXN	0	3	0.000244064	89	0.0141607	151652	0.00299027	0.142699	2.68999	0.00714537	0.0631007	400.126	0.0613255	0.0459534	0.173522	0.223063	2395	frataxin	protein-coding	-0.432439	5.9312e-06	0.000117987	0.217283	0.000413374	0.0033364
CARS	0	2	0.000313769	142	0.0225935	90362.3	8.1023e-07	0.270448
ATP6V0A2	0	3	0.00018517	57	0.00906921	94931.7	1.72174e-06	0.336382	4.67951	2.87556e-06	0.000122973	1064.01	0.028274	0.0469084	0.538487	0.599339	23545	ATPase H+ transporting V0 subunit a2	protein-coding	0.0170866	0.431963	0.624276
TTC19	0	4	7.98684e-05	24	0.00381862	63525.5	0.000287957	0.203502	2.00141	0.0453484	0.243277	3173.31	0.190191	0.0437978	9.48235e-06	2.64924e-05	54902	tetratricopeptide repeat domain 19	protein-coding	-0.0422876	0.240084	0.427937
ADCK4	0	3	7.87411e-05	14	0.00222753	40913.8	0	0.580631
COQ2	0	3	0.000184179	52	0.00827367	50377.9	0.00350226	0.148956	5.12099	3.03933e-07	1.96616e-05	565.387	0.425146	0.0526408	8.09387e-17	1.02075e-15	27235	coenzyme Q2, polyprenyltransferase	protein-coding	-0.067594	0.315084	0.511449
HACL1	0	2	0.000136559	31	0.00493238	54716.4	0	0.501535	1.97182	0.0486303	0.254877	1120.6	0.245218	0.0537191	2.48302e-06	7.57104e-06	26061	2-hydroxyacyl-CoA lyase 1	protein-coding
PGD	0	3	0.000131252	41	0.00652347	90219.2	0	0.21559	2.02138	0.0432401	0.235155	4060.12	0.406897	0.0614179	4.88167e-12	3.27063e-11	5226	phosphogluconate dehydrogenase	protein-coding	-0.013339	0.359016	0.55608
SRPRB	0	3	0.00015159	52	0.00827367	93848.3	0	0.217581	2.21018	0.027093	0.169283	4351.21	0.406848	0.0747831	7.75868e-09	3.33289e-08	58477	SRP receptor subunit beta	protein-coding	-0.0227788	0.556623	0.727061	0.396008	0.00503928	0.0243418
OTC	0	3	0.000118061	37	0.00588703	48955.1	0.000223573	0.206774	1.96603	0.0492947	0.257367
GLUD1	0	3	0.000194359	56	0.0089101	74823.9	0.000862404	0.277157	2.24786	0.0245853	0.158065	15055.3	0.303159	0.0728759	1.03957e-05	2.88506e-05	2746	glutamate dehydrogenase 1	protein-coding	-0.0391587	0.396866	0.591995
MTFP1	0	4	3.55371e-05	5	0.000795545	19085.2	0	0.0782922	2.21777	0.0265706	0.167042	33.8596	-0.0269243	0.0976881	0.763704	0.803039	51537	mitochondrial fission process 1	protein-coding	-0.0338212	0.367292	0.564359
ALDH4A1	0	3	0.000124507	28	0.00445505	52009.4	0.000324923	0.201735	2.37319	0.0176353	0.123335	3051.88	0.0361374	0.0926774	0.673208	0.723119	8659	aldehyde dehydrogenase 4 family member A1	protein-coding	-0.0244715	0.308596	0.504433	0.0989539	0.491982	0.496382
HMGCL	0	2	0.000228401	67	0.0106603	62903.3	0.000577913	0.206298	2.59301	0.00951401	0.0782688	2742.5	0.255886	0.0576036	4.11543e-06	1.21391e-05	3155	3-hydroxy-3-methylglutaryl-CoA lyase	protein-coding	-0.149873	0.0990782	0.226248	-0.0331048	0.509796	0.678621
AASS	0	3	6.87874e-05	17	0.00270485	16083.1	0	0.0758174	2.60177	0.00927431	0.0767305	591.837	-0.171903	0.0897049	0.0383261	0.0573594	10157	aminoadipate-semialdehyde synthase	protein-coding	-0.061276	0.32984	0.468214	-0.0126904	0.789672	0.88578
MRPL22	0	3	0.00034908	174	0.027685	193627	0.000598013	0.390456	2.7381	0.00617943	0.0566032	954.589	0.116304	0.0512943	0.0200668	0.0318801	29093	mitochondrial ribosomal protein L22	protein-coding	-0.0339932	0.535467	0.708507	-0.389448	4.42535e-05	0.000564517
SHMT1	0	2	0.000246052	70	0.0111376	226259	0.000485564	0.164042	2.49212	0.0126982	0.0969494	270.16	-0.0997808	0.0661349	0.115906	0.15567	6470	serine hydroxymethyltransferase 1	protein-coding	-0.0188224	0.765607	0.87027	0.0253789	0.67685	0.803504
SQLE	0	3	0.000174246	39	0.00620525	101089	0.000862808	0.374747	2.30702	0.0210535	0.141357	2006.7	0.375671	0.0976141	2.2972e-05	6.05134e-05	6713	squalene epoxidase	protein-coding	-0.0481522	0.498655	0.680671
IDH3G	0	3	0.000231453	81	0.0128878	137597	0	0.313555	2.55462	0.0106304	0.0852407	2861.56	0.226739	0.0597904	8.2322e-05	0.000198939	3421	isocitrate dehydrogenase (NAD(+)) 3 non-catalytic subunit gamma	protein-coding
TIMM13	0	3	0.000241198	96	0.0152745	123722	0.00516311	0.163665	2.54981	0.0107783	0.0862156	3580.68	0.315416	0.0865643	8.02457e-05	0.000194254	26517	translocase of inner mitochondrial membrane 13	protein-coding	-0.0186391	0.541073	0.715105	-0.173521	0.0399316	0.119805
OAT	0	3	0.000136885	37	0.00588703	51807.1	3.99798e-05	0.122551	2.94615	0.00321759	0.0341468	3203.35	-0.176401	0.0895166	0.0331837	0.0503521	4942	ornithine aminotransferase	protein-coding	0.235928	0.170845	0.340525
RPL10	0	3	0.000343536	175	0.0278441	356410	0.000318169	0.304703	2.87185	0.00408076	0.0408627	66027.2	0.056362	0.0679885	0.386921	0.45081	6134	ribosomal protein L10	protein-coding
ATP5F1	0	3	0.00039925	156	0.024821	218240	0.00159468	0.304487
PPA2	0	3	0.000126564	45	0.0071599	70975.2	0.000317813	0.371098	2.92701	0.00342241	0.0357367	3775.88	0.441466	0.0553318	1.64342e-16	1.98982e-15	27068	inorganic pyrophosphatase 2	protein-coding	0.0332298	0.163031	0.323675
HSD17B10	0	3	0.000259362	86	0.0136834	60750.1	0.00168901	0.102759	3.38937	0.000700541	0.0103182	3253.54	0.39313	0.0774262	6.20007e-08	2.36897e-07	3028	hydroxysteroid 17-beta dehydrogenase 10	protein-coding
MRPS11	0	3	0.000407985	204	0.0324582	195501	0.000189195	0.334043	2.77737	0.00548011	0.0515682	789.82	0.148437	0.0406733	0.000207827	0.000469269	64963	mitochondrial ribosomal protein S11	protein-coding	-0.0355086	0.223206	0.407599	0.0973308	0.313678	0.509975
SRP14	0	3	0.000132626	54	0.00859189	206937	1.01279e-08	0.484053	3.18755	0.00143485	0.0182334	12358.2	0.261995	0.0471945	1.26622e-08	5.28318e-08	6727	signal recognition particle 14	protein-coding	-0.0322608	0.400905	0.596201
QARS	0	2	0.000295001	129	0.0205251	195531	0.0027821	0.269464
MRPL11	0	3	0.00037965	182	0.0289578	194131	0.00074334	0.38952	3.4557	0.000548863	0.0085508	1368.63	-0.0720036	0.0703218	0.283691	0.34449	65003	mitochondrial ribosomal protein L11	protein-coding	-0.00355568	0.616413	0.767877
IFRD2	0	3	7.74814e-05	32	0.00509149	22672.4	0	0.497564	4.38379	1.16632e-05	0.000389619	2478.74	0.305525	0.0553324	1.07644e-08	4.53321e-08	7866	interferon related developmental regulator 2	protein-coding	-0.0394115	0.263077	0.454779	0.0138812	0.771707	0.874764
UROS	0	3	9.08301e-05	20	0.00318218	40428.4	0.00127047	0.123679	2.17957	0.0292891	0.179204	1793.51	0.281319	0.0533736	5.26214e-08	2.02923e-07	7390	uroporphyrinogen III synthase	protein-coding	0.000809964	0.794209	0.888433	-0.493096	6.20116e-05	0.000737101
SLC52A3	0	3	3.47768e-05	3	0.000477327	12338	0	0.231254	2.09328	0.036324	0.208622	1042.85	0.705833	0.114911	1.21873e-10	6.69624e-10	113278	solute carrier family 52 member 3	protein-coding	-0.298226	0.00232366	0.0132183	0.123851	0.24739	0.34214
SLC25A32	0	2	0.000105565	18	0.00286396	15098.7	0.000318572	0.109258	2.30248	0.021308	0.142542	6.71882	-0.518676	0.159232	0.000131763	0.000307596	81034	solute carrier family 25 member 32	protein-coding	-0.136915	0.051767	0.145229
ETFB	0	3	0.000191601	70	0.0111376	63478.9	0	0.193554	2.40024	0.0163842	0.116913	1164.76	0.128758	0.0953667	0.141461	0.185949	2109	electron transfer flavoprotein subunit beta	protein-coding	-0.0185855	0.111307	0.225417	0.515528	2.39985e-06	5.95387e-05
ETFDH	0	2	0.000213186	63	0.0100239	63480.1	0.000636411	0.126515	2.88017	0.00397458	0.0400059	1082.83	0.249437	0.0392223	9.89039e-11	5.50828e-10	2110	electron transfer flavoprotein dehydrogenase	protein-coding	-0.0252563	0.498028	0.680742
SLC52A2	0	3	3.45384e-05	3	0.000477327	15770.2	0	0.223813	2.93913	0.00329133	0.0347418									-0.0712072	0.122887	0.270571
ETFA	0	3	0.000266717	94	0.0149562	64296.5	0.00158711	0.15701	3.97232	7.11746e-05	0.00167963	3699.68	0.399023	0.0564636	2.33317e-13	1.83549e-12	2108	electron transfer flavoprotein subunit alpha	protein-coding	-0.0249152	0.727232	0.846559
FOXRED2	0	2	6.50492e-05	14	0.00222753	38962.8	0	0.101166	3.07322	0.00211763	0.0249002	2541.18	0.497642	0.0763351	6.83533e-12	4.47778e-11	80020	FAD dependent oxidoreductase domain containing 2	protein-coding	-0.0800532	0.211085	0.39287	0.00303339	0.823956	0.906342
PTCD2	0	3	7.2757e-05	22	0.0035004	22811.8	0	0.227632	2.12342	0.0337186	0.198097	498.906	-0.0828398	0.0479313	0.0774059	0.108145	79810	pentatricopeptide repeat domain 2	protein-coding	-0.0270392	0.413989	0.60712
PINK1	0	3	0.000392707	155	0.0246619	268737	0.0057475	0.155433	3.36893	0.000754596	0.0109434	974.062	0.16633	0.0645032	0.00721546	0.0124876	65018	PTEN induced kinase 1	protein-coding	-0.0502591	0.260061	0.450891	0.00948051	0.864808	0.929661
SLC25A4	0	3	0.000213076	75	0.0119332	120735	0.000318117	0.250223	3.09366	0.00197705	0.0235223	3183.72	0.00914781	0.0590441	0.872899	0.89625	291	solute carrier family 25 member 4	protein-coding	0.0212929	0.552383	0.715466	0.0722358	0.592858	0.751171
MRPL2	0	3	0.000406548	196	0.0311854	186688	3.11144e-05	0.35406	3.26167	0.0011076	0.0148683	1080.5	0.0963015	0.0589932	0.0916369	0.125861	51069	mitochondrial ribosomal protein L2	protein-coding	-0.0698491	0.139541	0.289554
EARS2	0	2	0.000250959	111	0.0176611	81766.6	0.000948881	0.267416	3.35531	0.000792771	0.0113765	1655.43	0.459793	0.0488289	4.6689e-22	1.20703e-20	124454	glutamyl-tRNA synthetase 2, mitochondrial	protein-coding	-0.0130029	0.609964	0.749204
MRPS30	0	3	0.000261498	105	0.0167064	142810	0	0.629216	2.57029	0.0101613	0.0823637	1746.74	0.123464	0.0375572	0.000861246	0.00175473	10884	mitochondrial ribosomal protein S30	protein-coding	-0.0474753	0.290998	0.48436
SEC61A2	0	3	0.000247688	107	0.0170247	130561	0.000317965	0.276133	2.20903	0.0271725	0.169615	277.541	-0.0682476	0.0720822	0.320442	0.382853	55176	SEC61 translocon subunit alpha 2	protein-coding	-0.0252602	0.581079	0.744025	0.035737	0.632749	0.780025
SRPR	0	3	0.000162033	68	0.0108194	95955.6	0.000318218	0.274262
SEC61G	0	3	0.000279871	100	0.0159109	135622	0.000634208	0.224968	2.99056	0.0027847	0.0306152	3677.32	0.23681	0.0829237	0.00218456	0.00414114	23480	SEC61 translocon subunit gamma	protein-coding	-0.0575798	0.312112	0.498157
SUCLG2	0	3	0.000244445	78	0.0124105	186434	0.00237733	0.168843	2.08812	0.0367868	0.210053	4126.66	0.280656	0.0561399	2.23741e-07	7.90824e-07	8801	succinate-CoA ligase GDP-forming subunit beta	protein-coding
HSPBP1	0	3	0.000251749	133	0.0211615	245686	0	0.266617	2.89359	0.00380862	0.0388051	1994.33	0.155094	0.0798199	0.0387858	0.057978	23640	HSPA (Hsp70) binding protein 1	protein-coding	-0.0437742	0.146627	0.306354
MRPL15	0	3	0.000398135	196	0.0311854	207443	0.00831043	0.348031	2.74503	0.00605062	0.0557021	1729.83	0.237344	0.0701156	0.000365382	0.000793942	29088	mitochondrial ribosomal protein L15	protein-coding	-0.0181301	0.441411	0.632717
MRPL19	0	3	0.000335409	157	0.0249801	199477	0.00139487	0.414122	2.496	0.0125603	0.096149	1533.51	0.334403	0.04982	4.81066e-12	3.22713e-11	9801	mitochondrial ribosomal protein L19	protein-coding	-0.0535666	0.202679	0.382253	0.0539183	0.178005	0.350121
EIF5B	0	3	0.000363241	179	0.0284805	233937	0	0.247462	2.8259	0.00471474	0.0457716	6461.76	0.280811	0.071148	3.05373e-05	7.90625e-05	9669	eukaryotic translation initiation factor 5B	protein-coding	-0.0459956	0.396344	0.585232
TRMT10C	0	3	0.000189772	85	0.0135243	59497.8	2.72006e-05	0.148382	4.31324	1.60883e-05	0.000499374	1018.41	0.1152	0.0503858	0.0191573	0.0305288	54931	tRNA methyltransferase 10C, mitochondrial RNase P subunit	protein-coding	-0.0175602	0.362019	0.559139	-0.135716	0.291796	0.376259
ATP5O	0	3	0.000386628	165	0.026253	217518	0.000318015	0.269594
GRPEL2	0	3	0.000174137	63	0.0100239	102377	0.000268946	0.183143	3.47019	0.000520099	0.00817141	830.658	0.117871	0.046542	0.00971973	0.0164005	134266	GrpE like 2, mitochondrial	protein-coding	-0.0609815	0.335223	0.522197
SAMM50	0	3	0.000193467	69	0.0109785	250983	0.00535004	0.265101	3.08764	0.00201755	0.0238957	2046.19	0.171424	0.0527856	0.000840057	0.00171411	25813	SAMM50 sorting and assembly machinery component	protein-coding	0.0285592	0.243221	0.431672
MTX1	0	3	0.000132779	35	0.00556881	214271	0.000318218	0.408965	2.67549	0.00746202	0.0651209	683.171	0.305705	0.0602323	1.23723e-07	4.5284e-07	4580	metaxin 1	protein-coding	0.0313981	0.260034	0.416116
NDUFA13	0	3	0.00031928	122	0.0194113	298363	0.0125607	0.435583	3.54488	0.000392799	0.00658437	196.728	-1.13423	0.193894	9.38692e-10	4.54984e-09	51079	NADH:ubiquinone oxidoreductase subunit A13	protein-coding	-0.0187388	0.451197	0.641202
HADHB	0	3	0.000244413	77	0.0122514	67933.1	0.00163086	0.205981	3.68799	0.000226029	0.00425488	6924.68	0.40954	0.040981	2.14123e-24	8.02856e-23	3032	hydroxyacyl-CoA dehydrogenase trifunctional multienzyme complex subunit beta	protein-coding	-0.0133528	0.437321	0.629072
NDUFAF4	0	3	0.00015833	60	0.00954654	261192	7.64717e-05	0.553552	3.67465	0.000238175	0.00441822	658.51	0.0315128	0.0574778	0.571931	0.630249	29078	NADH:ubiquinone oxidoreductase complex assembly factor 4	protein-coding	-0.0242872	0.547311	0.719863	-0.303298	0.00744857	0.0330776
CPT2	0	3	0.000153449	44	0.0070008	71673.1	0.000639867	0.21658	3.83837	0.000123852	0.00263032	825.95	0.221719	0.0513761	9.09812e-06	2.54995e-05	1376	carnitine palmitoyltransferase 2	protein-coding	0.0694828	0.254039	0.428044
NDUFC2	0	3	0.000283213	109	0.0173429	274844	5.43922e-07	0.554753	4.11223	3.91853e-05	0.00104584	1372.35	0.0200408	0.0802653	0.791115	0.826815	4718	NADH:ubiquinone oxidoreductase subunit C2	protein-coding				0.230207	0.000810713	0.00571425
DLAT	0	3	0.000279541	103	0.0163882	156260	0.000352306	0.212628	3.68575	0.000228031	0.00428119	1668	0.16286	0.0518621	0.00125916	0.00249454	1737	dihydrolipoamide S-acetyltransferase	protein-coding	0.256103	0.00614124	0.0262855	0.0589713	0.371912	0.568766
HADHA	0	3	0.000193104	58	0.00922832	68795	0.0021507	0.207231	4.37719	1.2022e-05	0.000398089	10063.4	0.213344	0.0422444	2.65971e-07	9.32173e-07	3030	hydroxyacyl-CoA dehydrogenase trifunctional multienzyme complex subunit alpha	protein-coding	-0.134358	0.0168785	0.0623142	-0.0238643	0.750227	0.86131
TARS2	0	2	0.000134334	46	0.00731901	59399.9	0	0.564617	7.78703	6.86044e-15	5.48406e-12	1317.32	0.228844	0.0470856	6.46582e-07	2.14618e-06	80222	threonyl-tRNA synthetase 2, mitochondrial	protein-coding	-0.0183095	0.502027	0.683682
NUBPL	0	3	0.000167524	59	0.00938743	28934.3	0	0.203789	6.36703	1.92719e-10	3.58642e-08	628.43	0.0720692	0.0390687	0.0613214	0.0876994	80224	NUBP iron-sulfur cluster assembly factor, mitochondrial	protein-coding	-0.0728466	0.225018	0.409668	0.0113209	0.794517	0.888619
NDUFB11	0	3	0.000283032	99	0.0157518	291560	0.00134508	0.578935	5.90883	3.44555e-09	4.51522e-07	4894.13	0.341151	0.0838821	1.16481e-05	3.20923e-05	54539	NADH:ubiquinone oxidoreductase subunit B11	protein-coding
NDUFAF1	0	4	0.000179963	63	0.0100239	310013	0.0373653	0.620662	7.3749	1.64468e-13	8.93718e-11	710.155	0.239109	0.0496904	7.73537e-07	2.54075e-06	51103	NADH:ubiquinone oxidoreductase complex assembly factor 1	protein-coding	0.0207138	0.371752	0.568613
MRPL24	0	3	0.000356059	172	0.0273667	190927	0.000332149	0.400606	5.28912	1.22907e-07	9.19705e-06	3450.14	0.498185	0.0798282	4.24535e-11	2.4871e-10	79590	mitochondrial ribosomal protein L24	protein-coding	-0.0304939	0.433478	0.624217	-0.0471919	0.338812	0.535976
NDUFA10	0	3	0.000304461	120	0.0190931	277974	1.5485e-07	0.51464	3.31173	0.00092721	0.0129147	4385.49	0.206422	0.045596	3.72121e-06	1.1045e-05	4705	NADH:ubiquinone oxidoreductase subunit A10	protein-coding	-0.0185355	0.529482	0.705909	0.0451085	0.000146976	0.00135051
AUH	0	3	0.000114544	35	0.00556881	45379.8	4.55755e-07	0.0989539	1.99712	0.045812	0.244765	1995.84	0.253327	0.077945	0.000533454	0.00112696	549	AU RNA binding methylglutaconyl-CoA hydratase	protein-coding	-0.142819	0.0263386	0.0740716	0.0730702	0.261644	0.452452
TAMM41	0	3	8.85927e-05	22	0.0035004	20857	0	0.0934138	3.60887	0.000307528	0.00539531	181.401	-0.2915	0.0790395	8.0487e-05	0.000194749	132001	TAM41 mitochondrial translocator assembly and maintenance homolog	protein-coding	-0.104222	0.169709	0.337447	0.0888376	0.0618986	0.16559
SLC25A10	0	3	5.77476e-05	15	0.00238663	22964.5	0	0.143752	2.41841	0.0155884	0.112523	821.059	0.217738	0.109308	0.0255359	0.0397157	1468	solute carrier family 25 member 10	protein-coding	-0.0606931	0.103577	0.238109	-0.00848948	0.052843	0.147444
MTX3	0	4	7.80265e-05	19	0.00302307	79035.5	0	0.841896	2.81961	0.00480815	0.0465497	1298.22	-0.0647634	0.0524459	0.205204	0.259222	345778	metaxin 3	protein-coding	-0.105658	0.331123	0.430463	0.0598038	0.188153	0.363543
APOO	0	4	0.000194629	71	0.0112967	170102	0.000734946	0.249332	2.82286	0.0047598	0.0461541	731.5	0.536525	0.0561819	1.21553e-22	3.4217e-21	79135	apolipoprotein O	protein-coding
PARL	0	3	0.000177143	63	0.0100239	74658.9	8.6087e-06	0.166991	3.44073	0.000580152	0.00893242	512.312	-0.215031	0.113156	0.0319267	0.048629	55486	presenilin associated rhomboid like	protein-coding
DNAJC11	0	3	0.000119315	31	0.00493238	99251.7	0.000318015	0.343968	3.86034	0.000113229	0.0024546	1041.22	0.217803	0.0622919	0.000272282	0.000603571	55735	DnaJ heat shock protein family (Hsp40) member C11	protein-coding	-0.02141	0.505428	0.686818	0.423015	3.6837e-05	0.000488537
OPA1	0	3	0.000118559	38	0.00604614	103955	0	0.276655	4.15266	3.28627e-05	0.000907397	2681.67	0.00736074	0.0431862	0.862343	0.887645	4976	OPA1 mitochondrial dynamin like GTPase	protein-coding	-0.0552787	0.226991	0.409608	-0.0215932	0.595789	0.755908
C19orf70	0	4	0.00012212	38	0.00604614	116504	0.00031756	0.327827
MRPS2	0	3	0.000353378	177	0.0281623	205588	0.00159491	0.389898	4.81516	1.47085e-06	7.11932e-05	1644.78	0.133733	0.0667117	0.0364174	0.0547917	51116	mitochondrial ribosomal protein S2	protein-coding	-0.00162957	0.274721	0.468108
TAZ	0	3	0.000112902	27	0.00429594	56994.4	0.00123707	0.125726
C15orf61	0	4	2.73751e-05	2	0.000318218	12452.8	0	0	2.55806	0.0105257	0.0846771	323.177	0.106354	0.0759669	0.139372	0.183511	145853	chromosome 15 open reading frame 61	protein-coding	0.00213409	0.414547	0.608804
MINOS1	0	4	0.000149648	47	0.00747812	201025	0	0.217773
MCCC1	0	3	0.000163114	44	0.0070008	69208.1	0.000596847	0.119372	3.22536	0.00125816	0.0164653	1742.14	0.0545798	0.0636039	0.373004	0.436969	56922	methylcrotonyl-CoA carboxylase subunit 1	protein-coding	0.0319345	0.497612	0.680378
HSD17B12	0	3	0.000145165	33	0.0052506	33859.1	0.000644994	0.0808651	3.26682	0.00108764	0.0146729	2247.88	0.359845	0.0774643	7.10734e-07	2.34536e-06	51144	hydroxysteroid 17-beta dehydrogenase 12	protein-coding	0.0521291	0.277221	0.470799	0.021448	0.576592	0.741916
ECHDC1	0	3	0.000107635	25	0.00397772	42331.4	2.17749e-06	0.268981	3.02034	0.00252488	0.0283951	1944.11	-0.196265	0.0689893	0.00283652	0.00527607	55862	ethylmalonyl-CoA decarboxylase 1	protein-coding	0.220792	0.196454	0.374389
ACAD10	0	3	0.000129518	34	0.00540971	36771.3	0.000317914	0.147551	3.40871	0.000652709	0.00979785	1465.23	0.222581	0.0602893	0.000125544	0.000294179	80724	acyl-CoA dehydrogenase family member 10	protein-coding	-0.0585556	0.476052	0.662192	0.33015	0.00170976	0.00991287
QRSL1	0	3	0.000107391	24	0.00381862	99952.1	0.000318218	0.46073	2.289	0.0220795	0.14624	733.782	0.0140113	0.043756	0.744494	0.785968	55278	glutaminyl-tRNA amidotransferase subunit QRSL1	protein-coding	0.00264282	0.31818	0.514701	0.103629	0.0442472	0.129328
ASNS	0	3	0.000190031	59	0.00938743	63001.2	0.000318019	0.103256	2.15599	0.0310846	0.18703	27.2855	-0.41877	0.121533	8.90839e-05	0.00021411	440	asparagine synthetase (glutamine-hydrolyzing)	protein-coding	0.0214922	0.651984	0.795981
COX7C	0	3	0.000304364	126	0.0200477	250633	0.000464191	0.381633	2.93589	0.00332595	0.0350075	11587.3	0.134204	0.0679882	0.0390583	0.0583483	1350	cytochrome c oxidase subunit 7C	protein-coding	0.0218196	0.502419	0.684305
RPL37	0	3	0.000240608	107	0.0170247	363867	5.13036e-08	0.40191	4.49509	6.9541e-06	0.000254411	49091.9	-0.00468431	0.0848341	0.952974	0.962085	6167	ribosomal protein L37	protein-coding	-0.0339828	0.3495	0.542313	-0.600834	1.72458e-09	2.86699e-07
LARS2	0	2	0.00021354	77	0.0122514	94417.6	0.000325011	0.275424	3.56779	0.00036001	0.00613642	1406.95	0.447415	0.0569477	4.26727e-16	4.88527e-15	23395	leucyl-tRNA synthetase 2, mitochondrial	protein-coding	-0.0515902	0.176757	0.348364	0.356483	0.000136601	0.00137752
SARS2	0	2	0.000181507	61	0.00970565	71670.5	3.03836e-06	0.330407	3.78814	0.000151781	0.00308213									-0.0525415	0.171111	0.340884
MARS2	0	2	0.000165432	58	0.00922832	62587.4	0	0.365062	3.49177	0.000479832	0.00767185	367.404	0.121477	0.0751373	0.0880564	0.121448	92935	methionyl-tRNA synthetase 2, mitochondrial	protein-coding	-0.0890408	0.0868663	0.211706	-0.0477109	0.297917	0.491887
GATB	0	3	0.00010677	32	0.00509149	102397	0.00158906	0.326082	3.94798	7.88145e-05	0.00183443	683.608	0.0520386	0.0440887	0.229449	0.286424	5188	glutamyl-tRNA amidotransferase subunit B	protein-coding	-0.0335496	0.325588	0.522358	-0.0900599	0.445666	0.491392
CARS2	0	2	0.000144122	51	0.00811456	78822.1	0	0.429229	3.85654	0.000115003	0.00248579	2538.83	0.16585	0.0594738	0.00387676	0.00702743	79587	cysteinyl-tRNA synthetase 2, mitochondrial	protein-coding	-0.000937147	0.33539	0.532404	0.0226763	0.132531	0.285435
NARS	0	2	0.000167992	57	0.00906921	161870	0	0.407403
MRPL16	0	3	0.000323217	161	0.0256165	193222	0.00046579	0.424737	5.19446	2.05313e-07	1.42547e-05	1559.15	0.155568	0.0486093	0.00105347	0.00211441	54948	mitochondrial ribosomal protein L16	protein-coding	-0.0231836	0.307867	0.503689	-0.17828	0.00196489	0.0115682
NARS2	0	2	0.000156165	51	0.00811456	73702.5	0	0.493301	4.55194	5.3153e-06	0.000202453	1082.37	0.259312	0.051269	1.92394e-07	6.86312e-07	79731	asparaginyl-tRNA synthetase 2, mitochondrial	protein-coding	-0.0400883	0.412412	0.606828	0.00918058	0.811125	0.89869
MRPL13	0	3	0.000455483	226	0.0359586	197312	0.00201091	0.278803	4.57147	4.84326e-06	0.00018692	1430.06	0.191423	0.0633591	0.00165308	0.00320836	28998	mitochondrial ribosomal protein L13	protein-coding	-0.1221	0.0674106	0.176239	0.0908254	0.044785	0.13052
WARS2	0	2	0.00014444	48	0.00763723	75869.7	0.000317914	0.469139	5.37951	7.46881e-08	6.16177e-06	949.635	0.150151	0.051815	0.00292876	0.00542907	10352	tryptophanyl tRNA synthetase 2, mitochondrial	protein-coding	-0.228892	0.000579244	0.00437544	-0.0437849	0.373973	0.570838
ECI2	0	2	0.000229298	67	0.0106603	109588	0.00533011	0.202353	2.24323	0.0248822	0.159421	2580.33	0.324523	0.0818893	2.05671e-05	5.45534e-05	10455	enoyl-CoA delta isomerase 2	protein-coding	-0.0228224	0.212819	0.395
ECHDC2	0	3	5.42055e-05	12	0.00190931	26344.5	0	0.289936	2.16521	0.030372	0.184006	5725.08	-0.264281	0.0926468	0.00185157	0.00355837	55268	enoyl-CoA hydratase domain containing 2	protein-coding	-0.0802406	0.0301354	0.0968468	-0.212127	0.00523434	0.0250892
ECI1	0	3	0.000135407	34	0.00540971	96684.1	0.00221711	0.273504	2.2061	0.0273767	0.170524	3707.08	0.202091	0.0847476	0.0104345	0.0175146	1632	enoyl-CoA delta isomerase 1	protein-coding	0.0414014	0.0991617	0.232558	0.0930279	0.144577	0.289189
ECSIT	0	3	0.000187049	67	0.0106603	331009	0.0822891	0.419717	2.10328	0.0354412	0.205174	2706.19	0.190543	0.0679247	0.00329885	0.00606059	51295	ECSIT signaling integrator	protein-coding	-0.0191332	0.397798	0.589176
NDUFA6	0	3	0.000344143	135	0.0214797	286904	0.000839667	0.404881	2.48467	0.0129672	0.0983289									0.127475	0.0324686	0.102612	-0.0737012	0.12623	0.275793
NDUFB1	0	3	0.000209059	79	0.0125696	248925	0	0.732088	2.54936	0.010792	0.0862242	2728.78	0.168001	0.0921173	0.0478383	0.0701584	4707	NADH:ubiquinone oxidoreductase subunit B1	protein-coding	-0.049146	0.328695	0.525589
ECHS1	0	3	0.000201867	66	0.0105012	64604.8	0.00138009	0.193354	2.52177	0.0116766	0.0912873	11118.7	0.405668	0.0818187	1.06844e-07	3.94667e-07	1892	enoyl-CoA hydratase, short chain 1	protein-coding	-0.0441275	0.245932	0.434951
MRPL1	0	3	0.000357962	183	0.0291169	181207	0.000635734	0.330833	6.25733	3.91635e-10	6.54142e-08	850.601	-0.0499213	0.0536628	0.33937	0.402185	65008	mitochondrial ribosomal protein L1	protein-coding	-0.082782	0.0820504	0.201771	-0.0256275	0.607537	0.764633
NDUFB5	0	3	0.000337693	132	0.0210024	278475	0.000215847	0.453062	2.56974	0.0101775	0.0824786	3253.3	0.0511959	0.0614397	0.388202	0.452129	4711	NADH:ubiquinone oxidoreductase subunit B5	protein-coding	-0.0371484	0.386593	0.58264
NDUFS5	0	3	0.000327382	131	0.0208433	306053	0.0184107	0.388906	2.84338	0.0044638	0.0438697	5922.99	0.158484	0.0774985	0.0301766	0.046162	4725	NADH:ubiquinone oxidoreductase subunit S5	protein-coding	0.0162942	0.335187	0.516974	0.453321	0.00101695	0.0068473
DBT	0	3	0.000169148	48	0.00763723	141297	0.00265676	0.230496	2.96047	0.00307172	0.0330137	2903.05	0.203982	0.06044	0.000458484	0.000979795	1629	dihydrolipoamide branched chain transacylase E2	protein-coding	-0.0234312	0.753427	0.863304
ASAH2B	0	3	4.50867e-05	8	0.00127287	11896.1	0	0.284549	2.64106	0.00826461	0.0704359	266.391	0.0312647	0.0567792	0.570549	0.62902	653308	N-acylsphingosine amidohydrolase 2B	protein-coding	0.0191643	0.00823245	0.0355363
HADH	0	3	0.000159722	42	0.00668258	63407	0.000366687	0.277284	3.0241	0.00249371	0.0281215	3421.09	0.114537	0.0397351	0.00342937	0.00627703	3033	hydroxyacyl-CoA dehydrogenase	protein-coding	0.0328361	0.295894	0.483902	0.136567	0.0380115	0.115506
COA4	0	4	8.14898e-05	18	0.00286396	60878.6	0.000636132	0.554507	2.20744	0.0272833	0.170191	2596.9	0.284025	0.055306	1.06692e-07	3.94174e-07	51287	cytochrome c oxidase assembly factor 4 homolog	protein-coding	-0.00382677	0.302983	0.498554
IMMP1L	0	3	7.0821e-05	15	0.00238663	23490.3	0	0.102827	2.07794	0.0377152	0.213721	579.64	0.0356467	0.0569497	0.518966	0.580871	196294	inner mitochondrial membrane peptidase subunit 1	protein-coding	-0.118832	0.105184	0.242465
COX17	0	3	0.000246196	89	0.0141607	103483	0.00159973	0.192984	2.34372	0.0190927	0.130799	1830.22	0.378167	0.0841178	1.27664e-06	4.06127e-06	10063	cytochrome c oxidase copper chaperone COX17	protein-coding	0.0315229	0.81104	0.898659
VDAC3	0	3	0.000200842	76	0.0120923	94887.3	0	0.276943	2.92979	0.0033919	0.0355456	3117.77	-0.0743149	0.0536644	0.154869	0.2017	7419	voltage dependent anion channel 3	protein-coding	-0.0231517	0.659907	0.79951	0.0387703	0.406995	0.601801
MTPAP	0	3	0.000101728	35	0.00556881	34420.5	0	0.155369	2.90874	0.00362888	0.0373516	937.893	0.076741	0.0394496	0.0484003	0.0708577	55149	mitochondrial poly(A) polymerase	protein-coding	-0.10366	0.0291314	0.0945392
ATP6V1E1	0	3	0.000243508	76	0.0120923	115469	1.35038e-07	0.344354	2.9787	0.00289477	0.0314855	5128	0.307349	0.0463996	1.10436e-11	6.98037e-11	529	ATPase H+ transporting V1 subunit E1	protein-coding	-0.0554112	0.179257	0.351709
RPL17-C18orf32	0	3	0.000241892	126	0.0200477	179976	0	0.45954	5.10397	3.32595e-07	2.11465e-05									-0.0442583	0.474737	0.660503
ATP6V1D	0	3	0.000246181	77	0.0122514	117300	0.00513921	0.33618	2.61808	0.00884252	0.074045	3100.05	0.322332	0.0465974	1.27995e-12	9.24358e-12	51382	ATPase H+ transporting V1 subunit D	protein-coding	-0.014837	0.889411	0.943463
ATP5G2	0	4	0.000175622	69	0.0109785	124785	0.000315787	0.441789
ATPIF1	0	4	9.53934e-05	39	0.00620525	58063.2	0	0.400285
UCN	0	3	7.08517e-05	20	0.00318218	34430.3	0	0.27111	3.25222	0.00114506	0.0152556	76.1806	0.070456	0.117336	0.496669	0.559158	7349	urocortin	protein-coding	0.345448	1.04146e-05	0.000182389	0.359888	0.000709995	0.00514365
MRPS10	0	3	0.00037285	184	0.0292761	203371	0.000327674	0.379943	3.77072	0.000162774	0.00324871	1450.31	0.0960766	0.0335929	0.00384361	0.00697315	55173	mitochondrial ribosomal protein S10	protein-coding	0.00461503	0.499629	0.682096	-0.0567778	0.284333	0.469942
MT-ND5	0	3	0.000230655	86	0.0136834	276831	0.000328502	0.625293	4.27997	1.86921e-05	0.000566812
ATP6AP2	0	3	0.000152516	45	0.0071599	100996	0.00116412	0.524362	3.58373	0.000338724	0.00583708	5877.56	0.27875	0.0407734	3.22166e-12	2.2058e-11	10159	ATPase H+ transporting accessory protein 2	protein-coding
MTO1	0	3	0.000117862	43	0.00684169	26528.8	0.000318572	0.146795	3.93057	8.47431e-05	0.00193485	882.915	-0.0806789	0.0353859	0.0210597	0.0333228	25821	mitochondrial tRNA translation optimization 1	protein-coding	-0.0741411	0.192653	0.368919
TMEM70	0	3	9.14462e-05	30	0.00477327	174778	0	0.114542	4.13129	3.6073e-05	0.000978798	1033.98	0.191307	0.0591629	0.000806762	0.00165078	54968	transmembrane protein 70	protein-coding	-0.0587791	0.382917	0.579381
ATP5J2	0	3	0.000297117	115	0.0182975	216352	1.57881e-06	0.414333
NDUFA9	0	3	0.00036922	148	0.0235481	283294	0.00128794	0.373869	3.80894	0.000139563	0.00287557	627.325	-0.177467	0.0912973	0.0350998	0.0530244	4704	NADH:ubiquinone oxidoreductase subunit A9	protein-coding	0.0112438	0.805837	0.895526	-0.395229	0.00716716	0.0321
MT-ND2	0	3	0.000249486	94	0.0149562	254848	2.65137e-06	0.536463	4.96239	6.96317e-07	3.87154e-05
MT-ND3	0	3	0.00023141	89	0.0141607	273256	9.13377e-05	0.594311	5.12324	3.00323e-07	1.94869e-05
MT-ND6	0	3	0.000226406	85	0.0135243	267565	5.51687e-05	0.571194	5.62423	1.86336e-08	1.88908e-06
COA6	0	3	0.00027849	110	0.017502	82635.1	0	0.387902	4.69931	2.6104e-06	0.00011354	754.836	0.0775009	0.0752873	0.27788	0.338556	388753	cytochrome c oxidase assembly factor 6	protein-coding	-0.0283002	0.569627	0.736807
ACAD9	0	3	0.000237611	92	0.014638	299352	0.00510751	0.326306	5.02446	5.04861e-07	2.92683e-05	1869.67	0.156664	0.043374	0.000233413	0.000522926	28976	acyl-CoA dehydrogenase family member 9	protein-coding	-0.00924893	0.782745	0.881457	0.0173303	0.750788	0.861649
TMEM199	0	4	0.000162961	44	0.0070008	72404.3	0.00159094	0.53534	4.4076	1.04521e-05	0.000355571	456.328	0.111502	0.0453325	0.0121306	0.0201275	147007	transmembrane protein 199	protein-coding	-0.0402915	0.333087	0.530067
ATP6V1A	0	3	0.00024423	77	0.0122514	118591	0.00516871	0.338851	5.8453	5.05662e-09	6.341e-07	4063.84	0.375789	0.0542528	7.61108e-13	5.65041e-12	523	ATPase H+ transporting V1 subunit A	protein-coding	-0.00132908	0.536841	0.7118
SLC25A6	0	3	0.000174049	65	0.0103421	98654.1	0	0.189542	2.408	0.0160401	0.115131
TIMM50	0	3	0.00020353	75	0.0119332	237378	0.000651402	0.266666	2.83331	0.00460682	0.0449272	2315.7	0.31201	0.0560477	7.8843e-09	3.37796e-08	92609	translocase of inner mitochondrial membrane 50	protein-coding	0.054254	0.251774	0.441847
TIMM17A	0	3	0.000200144	71	0.0112967	257265	0.00802515	0.308519	2.64174	0.00824821	0.0703254	2069.45	0.231684	0.0509467	2.93277e-06	8.86075e-06	10440	translocase of inner mitochondrial membrane 17A	protein-coding	-0.00128353	0.462733	0.599416	-0.636054	2.04454e-06	5.26705e-05
MRPL3	0	3	0.000425877	210	0.0334129	204699	0.00516878	0.3024	3.79952	0.000144976	0.00296909	4096.33	0.249345	0.0495952	2.41067e-07	8.48673e-07	11222	mitochondrial ribosomal protein L3	protein-coding	-0.169811	0.0494953	0.140519
COX18	0	3	0.000169439	72	0.0114558	44879	0	0.174036	2.87764	0.0040066	0.0402784	998.128	0.251998	0.0525711	7.80246e-07	2.56057e-06	285521	cytochrome c oxidase assembly factor COX18	protein-coding	-0.0185717	0.245272	0.434146	0.0210797	0.581271	0.745342
HSCB	0	3	0.000218628	73	0.011615	311745	0.00373808	0.198348	2.7992	0.005123	0.0489063	616.416	0.0949775	0.0783303	0.199102	0.252355	150274	HscB mitochondrial iron-sulfur cluster cochaperone	protein-coding	-0.0208841	0.557099	0.727395
ATP6V0D1	0	3	0.000222275	70	0.0111376	110906	0.00341935	0.42241	2.69637	0.00700993	0.0622892	4921.96	0.31907	0.0621971	8.32516e-08	3.12249e-07	9114	ATPase H+ transporting V0 subunit d1	protein-coding	0.0205745	0.490535	0.674616	0.0308748	0.268763	0.457592
BCAT2	0	3	0.000129093	35	0.00556881	78227.8	0	0.089863	2.82061	0.00479327	0.0464366	3891.29	0.233066	0.0829247	0.00257099	0.00481125	587	branched chain amino acid transaminase 2	protein-coding	-0.0292598	0.274811	0.437197
ATP6V0C	0	3	0.000206949	71	0.0112967	110835	0.000633343	0.391611	2.69056	0.00713328	0.0630212	9.16909	-0.573035	0.160688	3.87577e-05	9.86726e-05	527	ATPase H+ transporting V0 subunit c	protein-coding	0.0258228	0.19241	0.369225
ATP5EP2	0	4	0.00012515	50	0.00795545	104707	0	0.588174
SLC25A13	0	4	8.38253e-05	22	0.0035004	57135.7	0	0.153948	3.00028	0.00269732	0.0298845	1389.1	0.333891	0.0581158	2.32548e-09	1.06513e-08	10165	solute carrier family 25 member 13	protein-coding	0.0307226	0.228065	0.402496	-0.00671855	0.905385	0.951911
TRIAP1	0	3	0.000102183	26	0.00413683	60214.5	0.000318218	0.132248	3.12343	0.00178754	0.0217284	1216.3	0.0924696	0.0553713	0.085637	0.118545	51499	TP53 regulated inhibitor of apoptosis 1	protein-coding	-0.0182065	0.463508	0.647483
CHCHD5	0	4	8.15309e-05	18	0.00286396	69460.5	0	0.563287	3.3631	0.000770723	0.0111228	1086.6	0.29801	0.0805539	7.33391e-05	0.000178696	84269	coiled-coil-helix-coiled-coil-helix domain containing 5	protein-coding	-0.0435806	0.545068	0.714888
NDUFA2	0	3	0.000325892	129	0.0205251	286257	0.00116708	0.42524	3.59323	0.000326601	0.00566243	1891.64	0.0687416	0.0851349	0.387966	0.451903	4695	NADH:ubiquinone oxidoreductase subunit A2	protein-coding
CDPF1	0	4	3.14453e-05	3	0.000477327	11228.5	0	0	2.32407	0.0201217	0.136177	508.65	0.125576	0.0624055	0.0367319	0.055211	150383	cysteine rich DPF motif domain containing 1	protein-coding	0.00252849	0.433892	0.62598	0.00118484	0.983532	0.991952
FDX1L	0	3	0.0001272	34	0.00540971	111210	0	0.311995
COQ10B	0	4	5.56104e-05	10	0.00159109	14044.2	0	0.628796	2.25348	0.0242292	0.156318	1290.48	0.218048	0.0499833	7.5102e-06	2.13364e-05	80219	coenzyme Q10B	protein-coding	-0.0398027	0.309675	0.5056	0.00785439	0.875371	0.935574
UROD	0	3	0.000113669	27	0.00429594	39123	0.000636385	0.0822639	2.18007	0.0292521	0.179139	2507.53	0.0606162	0.0609745	0.303476	0.365317	7389	uroporphyrinogen decarboxylase	protein-coding	-0.0210397	0.515472	0.694727
COQ7	0	3	0.000113808	29	0.00461416	47060.6	0.00063874	0.209081	2.72316	0.00646602	0.0586127	1894.2	0.244395	0.0409109	1.16881e-09	5.59117e-09	10229	coenzyme Q7, hydroxylase	protein-coding	-0.00957072	0.622412	0.774005
PITRM1	0	3	9.44782e-05	26	0.00413683	59022.3	2.64893e-05	0.163876	2.79426	0.00520185	0.0495446	3534.48	0.164534	0.0409874	4.46256e-05	0.000112505	10531	pitrilysin metallopeptidase 1	protein-coding	0.0355732	0.288389	0.482396	-0.0631665	0.331498	0.528374
PPOX	0	3	9.91353e-05	24	0.00381862	37271.3	0.000318572	0.181893	2.70515	0.00682743	0.0610674	872.371	-0.0570668	0.0639316	0.353895	0.417534	5498	protoporphyrinogen oxidase	protein-coding	-0.0197063	0.552338	0.723539
GFM1	0	3	0.000389502	195	0.0310263	116783	0	0.269564	5.82728	5.63382e-09	6.97892e-07	2174.49	0.300378	0.0495526	4.49979e-10	2.28817e-09	85476	G elongation factor mitochondrial 1	protein-coding	-0.160878	0.0110891	0.0409029
GLRX5	0	3	0.000155392	45	0.0071599	256783	0.00286147	0.244352	3.40966	0.000650442	0.00977823	2008.03	0.359273	0.0526456	1.79015e-12	1.26822e-11	51218	glutaredoxin 5	protein-coding	-0.0340158	0.393266	0.589055
COQ4	0	3	9.92884e-05	21	0.00334129	43134.4	5.17788e-06	0.293829	3.82993	0.00012818	0.00269554	3599.25	0.14458	0.0674167	0.0250226	0.0390117	51117	coenzyme Q4	protein-coding	0.00880739	0.478622	0.664373
ATP6V1F	0	3	0.000250706	79	0.0125696	115135	0.000635948	0.336343	1.99019	0.0465696	0.24745	2597.67	0.039489	0.0695034	0.552503	0.612305	9296	ATPase H+ transporting V1 subunit F	protein-coding	-0.0357633	0.543545	0.707478
MT-ATP8	0	3	0.000164755	56	0.0089101	226628	0	0.431875	2.24721	0.0246263	0.158279
MT-ND4L	0	3	0.00019108	70	0.0111376	248694	0	0.748029	2.21678	0.0266381	0.167325
TFB1M	0	3	0.000205084	113	0.0179793	107814	0.000951312	0.25795	2.14716	0.0317803	0.189802	309.673	-0.00728793	0.044289	0.866937	0.891335	51106	transcription factor B1, mitochondrial	protein-coding	-0.0317485	0.283544	0.476065	0.184448	0.172266	0.342414
ATP6AP1L	0	3	0.000108986	38	0.00604614	37486.4	0	0.627785	2.05723	0.0396642	0.22141									-0.109012	0.0720662	0.184988	0.235878	0.00324385	0.0172177
ATP5S	0	3	0.000131985	49	0.00779634	113719	0	0.380277
ATP6V0B	0	3	0.000198492	66	0.0105012	109100	0.000317914	0.423578	2.32645	0.0199943	0.135473	8757.61	0.460621	0.0761122	1.54575e-10	8.38235e-10	533	ATPase H+ transporting V0 subunit b	protein-coding	-0.0294631	0.592587	0.753742
ATP6V1C1	0	3	0.000198153	64	0.010183	113881	0	0.469517	2.48966	0.0127864	0.097403	2825.85	0.241485	0.0494919	5.43217e-07	1.82347e-06	528	ATPase H+ transporting V1 subunit C1	protein-coding	-0.105747	0.272385	0.465414	0.0378894	0.293453	0.488322
MRPS14	0	3	0.0003416	164	0.0260939	196150	1.52869e-05	0.447426	4.73289	2.21344e-06	9.90216e-05	1644.19	0.17503	0.0309148	1.08576e-08	4.57065e-08	63931	mitochondrial ribosomal protein S14	protein-coding	-0.0550654	0.226614	0.383616	0.0299942	0.674472	0.812128
ATP6AP1	0	4	0.000148514	46	0.00731901	98445	0.000318066	0.551982	2.46067	0.0138678	0.102966	14727.4	0.637888	0.0592009	6.31913e-28	4.64095e-26	537	ATPase H+ transporting accessory protein 1	protein-coding
NDUFA1	0	3	0.000262389	103	0.0163882	250342	0	0.537924	2.48352	0.0130092	0.0984749	4566.72	0.242041	0.0796018	0.00116831	0.00232707	4694	NADH:ubiquinone oxidoreductase subunit A1	protein-coding
ATP5L	0	3	0.000334283	134	0.0213206	213772	2.44944e-05	0.334399
RPL7L1	0	3	0.000266071	147	0.023389	99555.8	0	0.391679	4.58686	4.49972e-06	0.000176421	6111.6	0.365646	0.0490389	1.70001e-14	1.54002e-13	285855	ribosomal protein L7 like 1	protein-coding	-0.0117032	0.552003	0.722653
C17orf80	0	4	0.00011208	48	0.00763723	70367.8	1.03028e-06	0.565924	2.61832	0.00883626	0.0740078	808.631	-0.1072	0.041152	0.00811401	0.0138909	55028	chromosome 17 open reading frame 80	protein-coding	-0.0526717	0.265493	0.45757	0.0427288	0.486402	0.630638
NAGS	0	3	8.99579e-05	23	0.00365951	44861.1	3.69668e-06	0.232277	2.65555	0.00791794	0.068252	90.9958	-0.501025	0.0858053	5.17047e-10	2.60055e-09	162417	N-acetylglutamate synthase	protein-coding	0.0247257	0.650011	0.795084
ILVBL	0	3	4.05723e-05	8	0.00127287	14254.5	0	0.100458	2.66508	0.00769693	0.0668133	2210.99	0.0566833	0.0667378	0.37611	0.44	10994	ilvB acetolactate synthase like	protein-coding	-0.0409759	0.240445	0.428311	-0.140715	0.251209	0.344482
TMEM116	0	3	6.18381e-05	15	0.00238663	19288.8	0	0.280174	3.01524	0.00256778	0.0287737	269.672	-0.195464	0.0624293	0.00112435	0.00224668	89894	transmembrane protein 116	protein-coding	-0.0253295	0.592009	0.721533	-0.0117922	0.785165	0.882991
NDUFA7	0	3	0.000312584	122	0.0194113	279021	0.000319559	0.432219	2.9842	0.00284321	0.0311074	19.2998	-0.199378	0.0802385	0.00805418	0.0137996	4701	NADH:ubiquinone oxidoreductase subunit A7	protein-coding	-0.000210283	0.511244	0.672694
MRPL10	0	3	0.000206154	89	0.0141607	148799	0	0.810266	2.76795	0.00564099	0.0527896	1847.32	-0.0413449	0.0356506	0.240621	0.298438	124995	mitochondrial ribosomal protein L10	protein-coding	-0.20752	0.100582	0.234925
FDXACB1	0	3	0.000109617	57	0.00906921	22130.1	0	0.299564	2.73701	0.00620006	0.0567318	100.043	0.355116	0.0649914	9.93301e-09	4.20311e-08	91893	ferredoxin-fold anticodon binding domain containing 1	protein-coding
COQ3	0	3	0.000149729	40	0.00636436	49111.6	0.00159513	0.129995	2.91459	0.00356161	0.0367663	407.146	-0.0186616	0.0578151	0.739239	0.781275	51805	coenzyme Q3, methyltransferase	protein-coding	-0.116934	0.239181	0.42683	-0.116615	0.206369	0.386238
MRPS16	0	3	0.000386993	185	0.0294352	197757	4.19176e-05	0.331636	4.54644	5.45621e-06	0.000206854	3160.43	0.313796	0.0535339	1.37243e-09	6.50801e-09	51021	mitochondrial ribosomal protein S16	protein-coding
YARS	0	3	0.000354383	152	0.0241846	179938	0.00505128	0.1334
PTCD3	0	3	0.000270692	120	0.0190931	173016	0.00126928	0.473012	2.87612	0.00402596	0.0404233	2322.45	-0.0740369	0.0420716	0.0735924	0.103314	55037	pentatricopeptide repeat domain 3	protein-coding	-0.0482699	0.316865	0.512864	-0.018741	0.781164	0.880485
MRPS25	0	3	0.000197817	87	0.0138425	133771	0	0.819799	2.97924	0.00288966	0.0314759	1416.42	-0.108753	0.0592811	0.0578643	0.0832657	64432	mitochondrial ribosomal protein S25	protein-coding	-0.0359232	0.353404	0.55074	-0.00632486	0.831488	0.907764
OGDH	0	3	0.000237407	85	0.0135243	160957	0	0.272531	2.93843	0.00329878	0.0347973	6825.25	0.175106	0.0461655	0.000106516	0.000252491	4967	oxoglutarate dehydrogenase	protein-coding	-0.0466455	0.322496	0.518943	-0.0377491	0.0530533	0.147875
DLD	0	3	0.000318463	107	0.0170247	163766	0.00685722	0.200926	2.92432	0.00345213	0.0359549	3498.5	0.118041	0.042574	0.00478447	0.00853652	1738	dihydrolipoamide dehydrogenase	protein-coding	-0.0602716	0.227283	0.412631	0.0181988	0.521266	0.699501
MRPL47	0	3	0.00029382	135	0.0214797	199075	0.00170601	0.456984	3.15531	0.00160329	0.0198911	1292.24	0.213043	0.0615063	0.000315711	0.00069275	57129	mitochondrial ribosomal protein L47	protein-coding	-0.0426927	0.105657	0.231355
NDUFAB1	0	3	0.00056949	230	0.0365951	288312	0.00885328	0.21332	3.05787	0.00222916	0.0258315	2343.62	0.13179	0.0650163	0.0347692	0.0525699	4706	NADH:ubiquinone oxidoreductase subunit AB1	protein-coding	-0.0224042	0.6991	0.82779	-0.0134805	0.738475	0.854052
MTIF3	0	3	0.000211865	88	0.0140016	151344	0.0012775	0.350437	2.92471	0.00344772	0.0359182	1461.3	0.0743344	0.0429871	0.0785175	0.109539	219402	mitochondrial translational initiation factor 3	protein-coding	-0.0348287	0.391664	0.587661
LARS	0	2	0.000233819	93	0.0147971	195039	0.000318355	0.233938
MRPL52	0	4	0.000203849	89	0.0141607	131636	0	0.806145	3.08015	0.00206896	0.0244195	1754.73	0.0996001	0.0809899	0.191004	0.24318	122704	mitochondrial ribosomal protein L52	protein-coding	-0.0433806	0.497777	0.680522
MRPL50	0	3	0.000230423	96	0.0152745	156306	1.51918e-07	0.700113	3.27818	0.00104477	0.0142217	1562.96	0.151862	0.0518921	0.00265666	0.00496327	54534	mitochondrial ribosomal protein L50	protein-coding	-0.105918	0.303663	0.499336
HIBCH	0	3	0.000181207	74	0.0117741	71194.7	0.00123433	0.331313	3.28117	0.00103378	0.014105	1589.76	0.40891	0.0516638	3.34897e-16	3.90131e-15	26275	3-hydroxyisobutyryl-CoA hydrolase	protein-coding	0.00451666	0.525281	0.702693	0.0439754	0.424138	0.617299
MRPS22	0	3	0.000280241	129	0.0205251	178333	1.52006e-06	0.435546	3.33102	0.000865295	0.0122236	949.243	0.0491664	0.0440357	0.255644	0.314681	56945	mitochondrial ribosomal protein S22	protein-coding	-0.0526452	0.353788	0.548563
MRPS24	0	4	0.000199025	88	0.0140016	138437	0	0.808731	3.40097	0.000671478	0.0100022	7.14595	-0.874935	0.161184	1.11098e-08	4.66757e-08	64951	mitochondrial ribosomal protein S24	protein-coding	0.0110299	0.189663	0.365557
MRPS21	0	3	0.000207702	94	0.0149562	169897	0	0.721306	3.46333	0.000533543	0.00834403	3341.58	0.0881836	0.0715309	0.195941	0.248705	54460	mitochondrial ribosomal protein S21	protein-coding	-0.0514018	0.525	0.702464
NDUFA4	0	3	0.000316323	131	0.0208433	248420	0.000631873	0.401913	3.28856	0.00100702	0.0138219	8957.06	-0.0145736	0.0665399	0.819559	0.851186	4697	NDUFA4 mitochondrial complex associated	protein-coding	-0.0544808	0.147658	0.307689	0.0329919	0.407582	0.602332
NDUFC1	0	3	0.00024596	95	0.0151154	248411	0.000317661	0.587673	3.07008	0.00213999	0.0250475	2602.24	0.1774	0.0624592	0.00314639	0.00580159	4717	NADH:ubiquinone oxidoreductase subunit C1	protein-coding
CYCS	0	2	0.000661409	256	0.0407319	251461	0.00918684	0.127014	3.46403	0.000532149	0.00832862	4294.96	0.360223	0.0727451	1.52214e-07	5.50007e-07	54205	cytochrome c, somatic	protein-coding	0.00156363	0.648926	0.792914
UQCRFS1	0	3	0.000471871	187	0.0297534	277078	0.00596866	0.269281	3.40087	0.000671724	0.0100022	2781.57	0.296046	0.0543835	1.8044e-08	7.38214e-08	7386	ubiquinol-cytochrome c reductase, Rieske iron-sulfur polypeptide 1	protein-coding	-0.0597201	0.142862	0.2977
ICT1	0	3	0.000395762	182	0.0289578	179562	0.000544513	0.290887
COQ5	0	3	0.00012396	33	0.0052506	47400.1	0	0.183325	3.34713	0.000816535	0.011633	1418.06	0.311324	0.0495794	1.03917e-10	5.76636e-10	84274	coenzyme Q5, methyltransferase	protein-coding	-0.0470864	0.231663	0.417935
MRPL55	0	3	0.000225346	97	0.0154336	155826	1.81133e-07	0.695547	3.04675	0.00231331	0.0265574	1757.99	0.097211	0.0809502	0.201702	0.2553	128308	mitochondrial ribosomal protein L55	protein-coding	-0.0100486	0.21471	0.397347
MT-ND4	0	3	0.00023469	90	0.0143198	280190	0.0159482	0.601479	4.71944	2.36489e-06	0.000104422
MT-ATP6	0	3	0.00027586	116	0.0184566	251836	0.017483	0.236497	6.7708	1.28076e-11	3.67586e-09
GADD45GIP1	0	3	0.000217123	95	0.0151154	126972	0	0.714858	2.64638	0.00813594	0.0696304	2777.96	0.186123	0.0981473	0.0374598	0.0561818	90480	GADD45G interacting protein 1	protein-coding	-0.151787	0.00483462	0.0217567	-0.0150149	0.406494	0.571419
RPL24	0	2	0.000358277	174	0.027685	365990	2.63447e-05	0.305669	2.03056	0.0423	0.231899	36128.1	0.126325	0.0881795	0.123174	0.164353	6152	ribosomal protein L24	protein-coding	0.297929	0.0724506	0.185714
PHB2	0	3	0.000234578	94	0.0149562	316893	0.00249008	0.163794	3.65527	0.000256914	0.0046922	10496.5	-0.0184564	0.0628167	0.760618	0.800363	11331	prohibitin 2	protein-coding	-0.245162	0.00502736	0.0242865	-0.266008	0.00343777	0.0180253
AMT	0	2	0.000138316	34	0.00540971	209615	0.00170834	0.283695	1.98623	0.0470081	0.249455	15.1403	-0.281933	0.109293	0.00374929	0.00681642	275	aminomethyltransferase	protein-coding	0.327863	0.0022816	0.013026
ATP5J	0	3	0.000306966	124	0.0197295	215852	0.000319733	0.352043
UQCR11	0	3	0.000288565	112	0.0178202	245443	0	0.480627	2.25836	0.0239229	0.154785	1176.85	-0.51659	0.132758	1.08703e-05	3.00972e-05	10975	ubiquinol-cytochrome c reductase, complex III subunit XI	protein-coding				0.0747446	0.238802	0.426367
UQCRQ	0	3	0.000380025	153	0.0243437	259431	0.000350519	0.33479	2.56742	0.0102458	0.0829491	6085.7	0.0776119	0.0970716	0.38329	0.447365	27089	ubiquinol-cytochrome c reductase complex III subunit VII	protein-coding	0.017425	0.322093	0.514421
UQCRB	0	3	0.000303453	115	0.0182975	256892	0.000327999	0.505282	2.33993	0.0192872	0.131799	8185.27	0.120214	0.0794919	0.108397	0.146524	7381	ubiquinol-cytochrome c reductase binding protein	protein-coding	-0.0286859	0.261858	0.407087
FIS1	0	3	0.000258793	80	0.0127287	226349	0.0040729	0.171939	2.68178	0.00732322	0.0641845	5364.41	0.225383	0.0767118	0.00180374	0.00347346	51024	fission, mitochondrial 1	protein-coding	-0.0554924	0.309223	0.504587
UQCRC1	0	3	0.000394497	156	0.024821	269947	0.000934805	0.339546	2.75981	0.00578348	0.0538062	7629.65	0.273285	0.0647242	9.87126e-06	2.75029e-05	7384	ubiquinol-cytochrome c reductase core protein 1	protein-coding	-0.0833865	0.0853034	0.208976
SDHC	0	3	0.000353618	152	0.0241846	198625	0	0.255512	3.31795	0.000906798	0.0126911	3287.3	0.287369	0.0429078	7.88123e-12	5.11714e-11	6391	succinate dehydrogenase complex subunit C	protein-coding	-0.0440252	0.365377	0.562492
CYC1	0	3	0.000471566	182	0.0289578	276081	0.00701452	0.290423	3.46874	0.000522896	0.00819954	5559.97	0.357193	0.0684535	3.8123e-08	1.49595e-07	1537	cytochrome c1	protein-coding	-0.033234	0.380157	0.576646	-0.364678	6.54785e-10	1.41519e-07
UQCRC2	0	3	0.000396015	159	0.0252983	256924	0.00277585	0.341976	3.76842	0.000164286	0.00327088									0.00620812	0.44169	0.632959
SDHB	0	3	0.000469094	187	0.0297534	213462	0.0152892	0.231204	5.06361	4.11401e-07	2.49875e-05	2616.84	0.284212	0.040909	1.417e-12	1.01849e-11	6390	succinate dehydrogenase complex iron sulfur subunit B	protein-coding	-0.0533738	0.321743	0.516579
SDHD	0	3	0.000256936	107	0.0170247	198625	0	0.315545	4.93819	7.88519e-07	4.2791e-05	2112.15	-0.0356755	0.0577483	0.524079	0.585667	6392	succinate dehydrogenase complex subunit D	protein-coding	-0.0612614	0.295564	0.490588
MT-ND1	0	3	0.000302642	118	0.0187749	280344	0.00837532	0.389576	5.61774	1.93472e-08	1.95656e-06
SDHA	0	3	0.000409815	166	0.0264121	198730	0.000638152	0.22276	5.02477	5.0403e-07	2.92617e-05	4139.09	0.177739	0.0498142	0.000253835	0.000565277	6389	succinate dehydrogenase complex flavoprotein subunit A	protein-coding	-0.139404	0.0254268	0.0849049	-0.0099581	0.623315	0.771282
SOD2	0	2	0.000350777	160	0.0254574	147143	0.00187357	0.159995	2.24443	0.0248045	0.159123	11751.3	-0.150201	0.10434	0.110904	0.149608	6648	superoxide dismutase 2	protein-coding	-0.0692979	0.0823788	0.20377	0.0794792	0.215019	0.397711
UQCR10	0	3	0.000339624	128	0.020366	249507	0.000618794	0.421315	2.10437	0.0353458	0.204764	4583.6	0.159498	0.0761401	0.0266708	0.0413052	29796	ubiquinol-cytochrome c reductase, complex III subunit X	protein-coding	-0.0508908	0.237433	0.424745
MRPL32	0	3	0.000287253	135	0.0214797	194940	0.000624397	0.514212	2.27988	0.0226146	0.148677	2473.08	0.10085	0.0581336	0.0732825	0.102933	64983	mitochondrial ribosomal protein L32	protein-coding	-0.0194501	0.590238	0.751883
OXA1L	0	3	0.000358583	154	0.0245028	97863.3	0.000324902	0.202984	2.41214	0.0158592	0.114054	4412.23	0.0390559	0.036684	0.281041	0.341679	5018	OXA1L mitochondrial inner membrane protein	protein-coding	0.035574	0.509059	0.689245	-0.028945	0.615058	0.77027
CHCHD1	0	3	0.000220097	96	0.0152745	107960	8.96317e-06	0.686561	2.30942	0.0209202	0.140624	2077.43	0.195206	0.0774111	0.00742355	0.0128195	118487	coiled-coil-helix-coiled-coil-helix domain containing 1	protein-coding	-0.079727	0.263243	0.454966
NDUFB6	0	3	0.000322569	123	0.0195704	279520	0.00031991	0.459958	2.4139	0.0157828	0.113678	1827.25	0.224544	0.0622078	0.000170784	0.000391372	4712	NADH:ubiquinone oxidoreductase subunit B6	protein-coding	0.0333771	0.182747	0.35636
MRPL12	0	3	0.00036928	177	0.0281623	168603	0.000102994	0.333469	4.93088	8.18592e-07	4.41146e-05	532.714	-0.122317	0.124045	0.257312	0.316477	6182	mitochondrial ribosomal protein L12	protein-coding	0.0103415	0.385445	0.569207
GUF1	0	3	0.000183371	85	0.0135243	26918.6	1.01279e-07	0.297962	2.49503	0.0125947	0.0963577	1542.51	0.0500074	0.0446544	0.253971	0.312948	60558	GTP binding elongation factor GUF1	protein-coding	-0.00769133	0.620625	0.774353
MRPL41	0	3	0.000229762	102	0.0162291	191181	0.000491191	0.722527	2.9149	0.00355799	0.0367644	4610.61	0.255895	0.106007	0.00704649	0.0122181	64975	mitochondrial ribosomal protein L41	protein-coding	-0.0799827	0.0960194	0.217178
MRPL14	0	4	0.000232916	97	0.0154336	155450	0.000318117	0.702177	2.97533	0.00292678	0.0317913	1967.39	0.38508	0.0819151	4.50423e-07	1.53455e-06	64928	mitochondrial ribosomal protein L14	protein-coding	-0.0334917	0.371365	0.556684	-0.118365	0.0707826	0.182641
RPL23L	0	3	0.000243565	105	0.0167064	148834	0.000318167	0.629719
RPMS17	0	3	0.00019681	88	0.0140016	152404	0	0.788152
HMBS	0	3	0.000121851	38	0.00604614	39404	0	0.0988938	3.04519	0.00232534	0.026663	1058.96	0.302263	0.0752509	1.94046e-05	5.16377e-05	3145	hydroxymethylbilane synthase	protein-coding	-0.0167657	0.529345	0.705802	-0.129062	0.011187	0.0453833
MTIF2	0	3	0.00028161	151	0.0240255	124845	0	0.279172	3.43159	0.000600056	0.00915928	1549.91	0.0889864	0.0393326	0.0216983	0.0342542	4528	mitochondrial translational initiation factor 2	protein-coding	-0.0686806	0.120616	0.267029
MRPL34	0	4	0.000200228	87	0.0138425	136729	0	0.865121	3.4347	0.000593212	0.00908202	1709.18	0.0815695	0.0592574	0.154884	0.201706	64981	mitochondrial ribosomal protein L34	protein-coding	0.218364	0.183025	0.356737
ATP5A1	0	3	0.00058941	256	0.0407319	232603	0.00172005	0.15742
MRPL37	0	4	0.000217875	95	0.0151154	173715	9.46815e-05	0.74053	4.65379	3.2589e-06	0.000135202	3379.2	0.354063	0.0558354	4.85284e-11	2.82041e-10	51253	mitochondrial ribosomal protein L37	protein-coding	-0.0176331	0.449701	0.639618	-0.212737	0.0491001	0.139704
MRPL30	0	4	0.000206786	88	0.0140016	136891	0	0.832051	5.18974	2.10584e-07	1.4571e-05	1311.25	0.107814	0.0455254	0.015719	0.0255015	51263	mitochondrial ribosomal protein L30	protein-coding	-0.0721179	0.106611	0.242737
MRPL48	0	4	0.000216147	93	0.0147971	131821	1.68798e-08	0.761057	5.13139	2.87617e-07	1.89367e-05	1223.35	0.102155	0.0586977	0.0721829	0.101597	51642	mitochondrial ribosomal protein L48	protein-coding	-0.179519	0.0324146	0.102484
MRPL57	0	3	0.000220631	92	0.014638	131446	2.6535e-05	0.751186	4.75346	1.99963e-06	9.1078e-05	3292.07	0.268975	0.067682	2.96684e-05	7.69443e-05	78988	mitochondrial ribosomal protein L57	protein-coding	-0.0306204	0.381821	0.531502
MRPS33	0	3	0.000249176	103	0.0163882	170033	0.000681562	0.607124	5.1258	2.96273e-07	1.94126e-05	2289.37	0.190212	0.0632646	0.00174433	0.0033676	51650	mitochondrial ribosomal protein S33	protein-coding	-0.0554265	0.35104	0.543482
MRPS23	0	3	0.000223645	98	0.0155927	167708	0	0.659028	5.36849	7.93973e-08	6.48464e-06	2825.31	0.104826	0.0671823	0.103474	0.140551	51649	mitochondrial ribosomal protein S23	protein-coding	-0.0154452	0.675819	0.813004
MRPS27	0	3	0.000226438	100	0.0159109	184982	5.66317e-07	0.656273	4.77656	1.78321e-06	8.28675e-05	3038.62	0.0551467	0.0439475	0.201417	0.255	23107	mitochondrial ribosomal protein S27	protein-coding	-0.0144683	0.43653	0.628306	0.0986195	0.0843774	0.207324
AURKAIP1	0	3	0.00025047	109	0.0173429	133722	0.00097369	0.53177	5.33109	9.7625e-08	7.66784e-06	4189.02	0.275326	0.092356	0.00114084	0.00227772	54998	aurora kinase A interacting protein 1	protein-coding	-0.118446	0.00621899	0.0284853
GTPBP3	0	3	0.000131848	54	0.00859189	26634.8	0.000635018	0.137929	6.79501	1.08305e-11	3.29521e-09	820.003	0.0172339	0.0554668	0.749251	0.790164	84705	GTP binding protein 3, mitochondrial	protein-coding	0.00560597	0.186338	0.361125	-0.0200311	0.741202	0.85578
DARS2	0	3	0.000227998	79	0.0125696	37602.4	0.000636385	0.239179	5.76754	8.0435e-09	9.39292e-07	1056.62	0.359013	0.0577344	1.0276e-10	5.70664e-10	55157	aspartyl-tRNA synthetase 2, mitochondrial	protein-coding	-0.0313607	0.221988	0.40619
YARS2	0	2	0.00021855	85	0.0135243	77476.3	0.000624443	0.253941	5.12431	2.98633e-07	1.94869e-05	644.592	0.233652	0.0387283	8.67997e-10	4.22842e-09	51067	tyrosyl-tRNA synthetase 2	protein-coding	-0.0196271	0.615883	0.770823
NOA1	0	3	0.00015524	66	0.0105012	56495.1	0	0.175175	3.00526	0.0026535	0.029491	1687.65	0.078342	0.0516951	0.120227	0.160896	84273	nitric oxide associated 1	protein-coding
MRPL39	0	3	0.000241939	109	0.0173429	166506	0.000318257	0.587544	4.7932	1.64144e-06	7.74269e-05	792.545	-0.00820518	0.0495607	0.865528	0.890232	54148	mitochondrial ribosomal protein L39	protein-coding	-0.0261323	0.52891	0.705463	-0.0994407	0.295511	0.490521
GFM2	0	2	0.000139717	56	0.0089101	52909	0	0.239816	6.39417	1.61421e-10	3.07416e-08	1020.17	0.122303	0.0645299	0.0485913	0.0710884	84340	GTP dependent ribosome recycling factor mitochondrial 2	protein-coding	-0.0819585	0.154468	0.309161
PTCD1	0	3	0.000144089	57	0.00906921	25630.1	0.000318117	0.192675	4.48278	7.36755e-06	0.000266192	145.97	-0.267175	0.0707253	6.71847e-05	0.000164931	26024	pentatricopeptide repeat domain 1	protein-coding	-0.0183945	0.662141	0.803667	-0.0668903	0.303593	0.496694
MRPS28	0	3	0.000205474	93	0.0147971	157353	0	0.721307	4.90293	9.44191e-07	4.95883e-05	230.142	0.370906	0.0788568	4.91981e-07	1.66411e-06	28957	mitochondrial ribosomal protein S28	protein-coding	-0.0339008	0.426494	0.619346
MRPL44	0	3	0.000253442	114	0.0181384	180650	7.73167e-07	0.576408	6.49018	8.57364e-11	1.85861e-08	1359.07	0.225871	0.0461617	5.5721e-07	1.86587e-06	65080	mitochondrial ribosomal protein L44	protein-coding	-0.0258913	0.364461	0.561593	-0.0149672	0.438368	0.580306
MRPL53	0	3	0.000245603	101	0.01607	136571	0.000636183	0.629746	4.56656	4.95799e-06	0.000191167	74.0838	0.188323	0.068461	0.00393639	0.007127	116540	mitochondrial ribosomal protein L53	protein-coding	-0.0826679	0.39809	0.574063	-0.0374862	0.124689	0.27339
MRPL51	0	3	0.000224552	98	0.0155927	142574	1.01279e-08	0.676027	5.63095	1.7922e-08	1.83983e-06	3844.03	0.181592	0.0728416	0.00859351	0.0146421	51258	mitochondrial ribosomal protein L51	protein-coding	0.000375019	0.993482	0.996779
MRPL27	0	3	0.000358321	170	0.0270485	197070	0.00110806	0.372389	4.76251	1.91199e-06	8.79495e-05	2132.95	0.229127	0.0767314	0.00151129	0.0029567	51264	mitochondrial ribosomal protein L27	protein-coding	-0.0269773	0.687296	0.820172
MRPS34	0	3	0.000267154	119	0.018934	150795	0	0.483305	4.61336	3.9621e-06	0.000158154	3505.15	0.204654	0.0761567	0.00438397	0.00787654	65993	mitochondrial ribosomal protein S34	protein-coding	-0.00642819	0.836513	0.913554
CLPX	0	3	0.000119332	45	0.0071599	169896	0.000276237	0.170394	2.07381	0.0380973	0.215318	2289.56	0.174642	0.0370237	1.72867e-06	5.39098e-06	10845	caseinolytic mitochondrial matrix peptidase chaperone subunit X	protein-coding	-0.0275261	0.484079	0.669181
MRPL40	0	3	0.0003098	131	0.0208433	193291	0.000962609	0.462486	5.38752	7.14357e-08	5.92946e-06	2056.84	0.249184	0.0677939	0.00011356	0.000268111	64976	mitochondrial ribosomal protein L40	protein-coding	-0.0214117	0.383064	0.579495
TYSND1	0	2	0.000139586	34	0.00540971	71257.5	0	0.49053	3.01645	0.00255757	0.0286908	1713.48	0.252714	0.0593131	9.60398e-06	2.68146e-05	219743	trypsin like peroxisomal matrix peptidase 1	protein-coding	-0.0153875	0.202726	0.352467
PDHX	0	3	0.00015345	50	0.00795545	155464	0.000317864	0.331745	2.57857	0.00992107	0.0809476	1578.49	0.282562	0.0394816	3.18739e-13	2.47358e-12	8050	pyruvate dehydrogenase complex component X	protein-coding	-0.0468877	0.472875	0.659454
MT-CYB	0	3	0.000334626	136	0.0216388	256939	0.00101737	0.307738	3.10705	0.00188961	0.0227038
MRPL38	0	3	0.00022764	96	0.0152745	173152	0.000309225	0.740883	5.09577	3.47327e-07	2.19462e-05	65.1584	-0.689883	0.127458	8.25884e-09	3.53059e-08	64978	mitochondrial ribosomal protein L38	protein-coding	0.0319248	0.590477	0.749769
CLUH	0	3	5.84429e-05	16	0.00254574	17657.5	0	0.093602	3.931	8.45934e-05	0.00193251	3997.17	0.244246	0.0702718	0.000250883	0.00055929	23277	clustered mitochondria homolog	protein-coding	-0.0204547	0.444796	0.635626	-0.0615328	0.312158	0.508279
MRPL42	0	3	0.000245936	103	0.0163882	196175	0.0030208	0.644823	4.87004	1.11575e-06	5.66987e-05	3426.64	0.171727	0.0526698	0.00080195	0.00164159	28977	mitochondrial ribosomal protein L42	protein-coding	-0.133521	0.0388459	0.117365
MRPL46	0	3	0.000303002	136	0.0216388	194139	0.0016816	0.446437	5.18743	2.13213e-07	1.4728e-05	100.784	-0.381546	0.0829646	7.60413e-07	2.50152e-06	26589	mitochondrial ribosomal protein L46	protein-coding	-0.19596	0.015268	0.0577027	-0.0581905	0.272929	0.466057
MRPS35	0	3	0.000220147	96	0.0152745	201881	0.00010234	0.741623	3.01321	0.00258498	0.0289028	3324.64	0.307012	0.0555475	1.03135e-08	4.35541e-08	60488	mitochondrial ribosomal protein S35	protein-coding	0.00173285	0.658491	0.800689	-0.0016446	0.974739	0.987655
ATP5B	0	3	0.000548188	220	0.035004	234218	0.0131591	0.167557
MRPL9	0	3	0.000282917	134	0.0213206	190079	5.91548e-07	0.543456	3.78506	0.00015367	0.00311273	1006.75	0.000413277	0.0410594	0.991844	0.993623	65005	mitochondrial ribosomal protein L9	protein-coding	-0.0521201	0.238178	0.425644
MRPL18	0	3	0.000206874	90	0.0143198	157510	0	0.802282	3.6014	0.000316506	0.00551951	2455.94	0.19936	0.0508047	5.58306e-05	0.000138727	29074	mitochondrial ribosomal protein L18	protein-coding	-0.0845635	0.229949	0.41585
DAP3	0	3	0.000299072	135	0.0214797	212469	0.0343531	0.46231	3.67295	0.000239769	0.00444375	4718.3	0.289184	0.0422975	2.96322e-12	2.04136e-11	7818	death associated protein 3	protein-coding	0.0308012	0.445658	0.636431
MRPL45	0	3	0.00025944	112	0.0178202	156878	0	0.533325	4.01098	6.0468e-05	0.00148635	21.2088	0.455843	0.341668	0.0405558	0.0603771	84311	mitochondrial ribosomal protein L45	protein-coding				0.0158988	0.756273	0.86516
MRPL54	0	3	0.000266492	112	0.0178202	156694	0.000318218	0.569828	3.69955	0.000215982	0.00409412	2237.43	0.301679	0.0944003	0.000461774	0.00098633	116541	mitochondrial ribosomal protein L54	protein-coding	-0.0413601	0.392214	0.588197	-0.0683455	0.278904	0.472619
MRPL35	0	3	0.000222297	100	0.0159109	126861	0	0.654889	3.68963	0.000224583	0.00423353	1592.12	0.191835	0.0333919	6.19374e-09	2.68839e-08	51318	mitochondrial ribosomal protein L35	protein-coding	0.0497013	0.590844	0.752469
MRPL17	0	3	0.000361964	172	0.0273667	198901	0.000980553	0.382732	4.21665	2.47963e-05	0.000721322	3205.9	0.131597	0.0784939	0.0754204	0.105642	63875	mitochondrial ribosomal protein L17	protein-coding	-0.0513964	0.159188	0.322829	-0.00374708	0.969178	0.985073
MRPS18A	0	3	0.000242977	109	0.0173429	183796	1.21626e-05	0.63474	3.59322	0.000326618	0.00566243	580.593	0.252562	0.0520488	5.7868e-07	1.93364e-06	55168	mitochondrial ribosomal protein S18A	protein-coding	-0.0191286	0.716707	0.838265	-0.347221	0.0350994	0.108783
MRRF	0	3	0.000307662	152	0.0241846	110374	0.000318066	0.397823	3.83186	0.000127178	0.00268141	1386.85	-0.0678119	0.0560569	0.212911	0.267779	92399	mitochondrial ribosome recycling factor	protein-coding	-0.0247733	0.297954	0.452426
MALSU1	0	3	0.000235751	102	0.0162291	80929.9	6.74589e-06	0.372388	3.64056	0.000272048	0.00491459	797.033	0.164844	0.0555521	0.00221652	0.0041975	115416	mitochondrial assembly of ribosomal large subunit 1	protein-coding	-0.0457328	0.277644	0.470598	-0.021639	0.658679	0.767999
MRPS26	0	3	0.000212882	93	0.0147971	158077	0	0.739783	4.09249	4.26772e-05	0.00112213	3489.11	0.38937	0.0770628	7.25646e-08	2.74494e-07	64949	mitochondrial ribosomal protein S26	protein-coding	0.0211289	0.636391	0.785417	-0.0314832	0.284031	0.478205
MRPS31	0	3	0.00024686	113	0.0179793	159651	0.000637898	0.513712	4.25343	2.10519e-05	0.000625343	572.502	-0.180887	0.0501041	0.00021308	0.000480108	10240	mitochondrial ribosomal protein S31	protein-coding	-0.0147881	0.560274	0.727322	-0.106521	0.130568	0.282459
TSFM	0	3	0.000232934	112	0.0178202	147087	0.000241773	0.241014	4.15665	3.22951e-05	0.000896585	850.201	0.177503	0.0539598	0.000706143	0.00146027	10102	Ts translation elongation factor, mitochondrial	protein-coding	-0.0123094	0.640083	0.78475
NDUFA12	0	3	0.000320214	124	0.0197295	283813	0.000387553	0.472411	3.73684	0.000186347	0.00363203	1753.81	0.0920732	0.0526856	0.0728347	0.102392	55967	NADH:ubiquinone oxidoreductase subunit A12	protein-coding	-0.188704	0.00632865	0.0291042
PARS2	0	2	0.000164147	57	0.00906921	170174	0.00158385	0.427448	4.23313	2.30459e-05	0.000675709	328.254	0.0987882	0.0453268	0.0262671	0.0407334	25973	prolyl-tRNA synthetase 2, mitochondrial	protein-coding	-0.018361	0.38873	0.584917	0.0788494	0.342946	0.449525
ATP5MF-PTCD1	0	3	0.000217958	105	0.0167064	63589.5	0	0.238434	4.01463	5.95386e-05	0.00146589									-0.0318292	0.420965	0.614492
UQCRH	0	3	0.000313004	126	0.0200477	249007	0	0.42078	3.74645	0.000179353	0.00352948	5927.87	0.239129	0.072707	0.000509629	0.00108072	7388	ubiquinol-cytochrome c reductase hinge protein	protein-coding	-0.0260041	0.438933	0.630524
MRPS18C	0	3	0.000248288	109	0.0173429	193175	6.69467e-05	0.625361	4.2107	2.54585e-05	0.000735363	199.098	-0.145565	0.0641232	0.0181505	0.0290861	51023	mitochondrial ribosomal protein S18C	protein-coding	-0.0354782	0.272667	0.465749
MRPL49	0	3	0.000254123	113	0.0179793	180398	0.000148264	0.588812	4.14734	3.36359e-05	0.000924364	3243.44	0.250327	0.0375095	1.21382e-11	7.62006e-11	740	mitochondrial ribosomal protein L49	protein-coding	-0.00661024	0.784889	0.882811
NDUFB10	0	3	0.000376634	149	0.0237072	279521	0.00127283	0.35395	3.79212	0.000149364	0.00304518	4993.23	0.291267	0.0810352	0.000115991	0.00027315	4716	NADH:ubiquinone oxidoreductase subunit B10	protein-coding	-0.0470731	0.37161	0.510682
MRPL20	0	3	0.000322193	156	0.024821	178542	0.000318015	0.412082	3.98093	6.86473e-05	0.00163323	3653.14	0.341507	0.0690441	1.81599e-07	6.49988e-07	55052	mitochondrial ribosomal protein L20	protein-coding	-0.0361182	0.360074	0.534088
MRPS18B	0	3	0.000231796	103	0.0163882	179986	4.30138e-06	0.62616	3.7146	0.000203526	0.00391445									-0.0407	0.322506	0.5191
NDUFB3	0	3	0.000278863	111	0.0176611	274354	4.04558e-05	0.518475	3.52167	0.000428838	0.00703028	1541.87	0.208329	0.0584362	0.000221545	0.000497755	4709	NADH:ubiquinone oxidoreductase subunit B3	protein-coding	-0.0530485	0.146481	0.303917
MRPL28	0	3	0.000218986	96	0.0152745	156353	0.000109293	0.708927	3.96865	7.22822e-05	0.00170478	2713.11	0.256378	0.083257	0.000937024	0.00189702	10573	mitochondrial ribosomal protein L28	protein-coding	-0.0916926	0.223125	0.407553	-0.0554966	0.236061	0.422748
HSPD1	0	2	0.000480322	201	0.0319809	347714	0.0064669	0.115874	4.04479	5.23693e-05	0.00132074	15311.1	0.44856	0.0693199	1.08742e-11	6.87944e-11	3329	heat shock protein family D (Hsp60) member 1	protein-coding	-0.0360168	0.375349	0.57219
MRPL21	0	3	0.000331066	154	0.0245028	192274	0.00022646	0.430677	4.85666	1.19383e-06	5.98441e-05	1652.1	0.130828	0.0701305	0.0505316	0.0736833	219927	mitochondrial ribosomal protein L21	protein-coding
HMGCS1	0	3	0.000224178	55	0.00875099	114596	0.00758146	0.235157	1.9972	0.0458037	0.244753	2026.98	0.0963822	0.088421	0.241092	0.298935	3157	3-hydroxy-3-methylglutaryl-CoA synthase 1	protein-coding	-0.00290273	0.653234	0.797487
NSUN4	0	3	0.000229237	121	0.0192522	36146.4	0.000319585	0.346095	2.73798	0.00618184	0.0566032	1218.92	0.214765	0.0365656	2.56589e-09	1.16644e-08	387338	NOP2/Sun RNA methyltransferase 4	protein-coding	-0.0550427	0.225595	0.410409	-0.0529507	0.421816	0.61519
DDX28	0	3	0.000342126	189	0.0300716	55152.9	0.00126766	0.340626	2.24567	0.0247255	0.158791	459.687	0.0863999	0.0540768	0.100553	0.13695	55794	DEAD-box helicase 28	protein-coding	-0.0936819	0.601099	0.759828
MTX2	0	3	0.000104666	30	0.00477327	162006	0	0.456754	4.42143	9.80501e-06	0.000337788	1907.79	0.475119	0.0532055	4.09198e-20	7.99009e-19	10651	metaxin 2	protein-coding	-0.0524463	0.318938	0.51043
COX11	0	3	0.00016816	55	0.00875099	74806.4	0.000317762	0.243066	2.25493	0.0241375	0.1558	1855.96	0.0573465	0.0455796	0.199609	0.252908	1353	cytochrome c oxidase copper chaperone COX11	protein-coding	0.00158348	0.659447	0.801327
ATP5I	0	3	0.000337313	135	0.0214797	215273	0.000319237	0.347628
TOMM20L	0	3	0.000105083	33	0.0052506	69253.1	0.000318218	0.320164	2.7888	0.00529039	0.0501577	12.0805	0.116004	0.0741461	0.0993279	0.135456	387990	translocase of outer mitochondrial membrane 20 like	protein-coding	0.114158	0.104503	0.210717
COX4I1	0	3	0.000411048	168	0.0267303	233647	0.00475666	0.290118	3.03448	0.00240953	0.0273768	14065.2	-0.0302625	0.0827146	0.696875	0.744263	1327	cytochrome c oxidase subunit 4I1	protein-coding	-0.0225018	0.583043	0.746664	-0.0319279	0.340861	0.538059
NDUFS2	0	3	0.000387024	154	0.0245028	302367	0.0166893	0.360754	3.52675	0.0004207	0.00692473	4056.86	0.292739	0.0447827	2.23492e-11	1.35726e-10	4720	NADH:ubiquinone oxidoreductase core subunit S2	protein-coding	0.0482432	0.0575969	0.157076
RPS29	0	3	0.000446206	211	0.033572	366494	0.000345683	0.270373	2.55021	0.0107658	0.0861667	17780.2	0.00842958	0.0929868	0.921865	0.937232	6235	ribosomal protein S29	protein-coding
NDUFV2	0	3	0.000358437	147	0.023389	281468	1.88546e-05	0.381272	3.53223	0.000412066	0.00680449	33.568	-0.451387	0.144049	0.000245872	0.000548809	4729	NADH:ubiquinone oxidoreductase core subunit V2	protein-coding	-0.0190959	0.585822	0.748756
TIMM10B	0	3	0.000129185	40	0.00636436	117465	0.00031936	0.295896	4.11497	3.87231e-05	0.00103728	1866.14	0.0826024	0.0408501	0.0399752	0.0596215	26515	translocase of inner mitochondrial membrane 10B	protein-coding	-0.0501344	0.300368	0.495321	0.207226	0.00140704	0.00886212
ATP5G3	0	3	0.000284823	119	0.018934	199166	0	0.351569
COX8A	0	3	0.000152306	56	0.0089101	172528	2.15444e-05	0.484814	2.65637	0.00789864	0.0681289	3602.91	-0.0158763	0.0847974	0.841519	0.870146	1351	cytochrome c oxidase subunit 8A	protein-coding	-0.0241018	0.664123	0.805037	-0.262796	0.00603686	0.0280583
GGPS1	0	3	0.000161827	37	0.00588703	89602	1.40978e-05	0.270443	3.03592	0.002398	0.0272914	1363.48	0.0690135	0.061636	0.24606	0.304402	9453	geranylgeranyl diphosphate synthase 1	protein-coding	-0.0556499	0.252024	0.441822	-0.148318	0.433332	0.470206
TIMM23	0	3	0.000209006	80	0.0127287	236620	0.00677782	0.244315	3.86571	0.000110769	0.0024111	2238.69	0.284672	0.0533029	3.49772e-08	1.38068e-07	100287932	translocase of inner mitochondrial membrane 23	protein-coding
TOMM22	0	3	0.00029013	108	0.0171838	273569	0.00125669	0.206299	3.12028	0.00180682	0.0219095	3212.21	0.155141	0.0553887	0.00389304	0.00705513	56993	translocase of outer mitochondrial membrane 22	protein-coding	-0.046924	0.382081	0.537687
GCSH	0	2	0.000182305	50	0.00795545	197191	0.00134399	0.175506	4.73499	2.19064e-06	9.84283e-05	60.2377	-0.0562397	0.0764299	0.437396	0.501986	2653	glycine cleavage system protein H	protein-coding
NDUFAF3	0	3	0.000156899	59	0.00938743	254365	2.46445e-07	0.584469	5.07376	3.90024e-07	2.40759e-05	2952.61	0.395859	0.0690584	1.54136e-09	7.24755e-09	25915	NADH:ubiquinone oxidoreductase complex assembly factor 3	protein-coding	-0.0269902	0.282167	0.475679
TMEM126A	0	3	0.000119439	40	0.00636436	21393.7	0	0.110172	3.63768	0.000275107	0.00495885	832.249	0.130669	0.0564491	0.0169873	0.0274103	84233	transmembrane protein 126A	protein-coding	-0.0701106	0.206557	0.387229
MRM1	0	3	0.000161158	62	0.00986476	18717.5	4.55755e-07	0.139195	2.08514	0.0370568	0.211153	10.7494	0.00338174	0.144205	0.977609	0.982323	79922	mitochondrial rRNA methyltransferase 1	protein-coding	-0.0116368	0.386555	0.578927	0.125096	0.324788	0.521563
CHCHD10	0	3	0.000132977	39	0.00620525	107254	0.000599571	0.245239	2.75764	0.00582201	0.0540872
DNLZ	0	3	8.23809e-05	21	0.00334129	138584	0.000312179	0.271987	4.72584	2.29171e-06	0.000101852	9.17119	-0.0270698	0.122851	0.800989	0.835102	728489	DNL-type zinc finger	protein-coding	0.0291219	0.386312	0.490797	-0.109016	0.00169234	0.0102741
C7	0	3	5.47215e-05	10	0.00159109	36990	0.000317104	0.429307	2.12092	0.0339284	0.198986	4531.02	-1.04481	0.156878	6.41169e-12	4.21509e-11	730	complement C7	protein-coding	0.214528	0.141046	0.298156	-1.16251	1.94652e-10	5.83986e-08
PPA1	0	3	0.000168066	66	0.0105012	70974.7	0	0.184832	2.54997	0.0107732	0.0861923	5093.75	0.100584	0.0613073	0.0891513	0.122785	5464	inorganic pyrophosphatase 1	protein-coding	0.0309681	0.359119	0.538563
HSPE1	0	3	0.000306336	133	0.0211615	306282	0.000318117	0.110593	3.62747	0.000286206	0.00512314	1535.04	0.0527894	0.0961813	0.550316	0.61036	3336	heat shock protein family E (Hsp10) member 1	protein-coding	-0.0442596	0.229613	0.415429
TMEM126B	0	3	0.000153024	60	0.00954654	299010	0.000671069	0.440091	3.3321	0.000861939	0.0121889	1348.1	0.0545034	0.0598082	0.346194	0.409322	55863	transmembrane protein 126B	protein-coding	-0.0232458	0.235027	0.421779	-0.234841	0.0720492	0.151347
C18orf32	0	3	0.000218785	119	0.018934	59559.5	0	0.457714	2.38417	0.0171178	0.120656	180.006	-0.358601	0.0726107	1.64968e-07	5.93364e-07	497661	chromosome 18 open reading frame 32	protein-coding	-0.084996	0.160854	0.309312
ATP5C1	0	3	0.000476192	196	0.0311854	216017	0.000318204	0.21503
MSTO1	0	3	4.35459e-05	6	0.000954654	12410.3	1.51918e-07	0	3.60188	0.000315924	0.0055165	455.857	0.47026	0.0598238	3.78386e-16	4.36007e-15	55154	misato mitochondrial distribution and morphology regulator 1	protein-coding	-0.0179232	0.443071	0.631354
NDUFA8	0	3	0.000355354	138	0.021957	281616	5.0468e-05	0.413085	4.05091	5.1019e-05	0.00129256	2828.22	0.281959	0.0665859	8.77734e-06	2.46623e-05	4702	NADH:ubiquinone oxidoreductase subunit A8	protein-coding
MRS2	0	3	6.83301e-05	13	0.00206842	12404.8	0	0.0252449	2.06673	0.0387599	0.218004	1425.56	0.068467	0.0366484	0.0585215	0.0841202	57380	magnesium transporter MRS2	protein-coding	-0.0198702	0.315062	0.510579	-0.124635	0.0804517	0.200383
ACOT7	0	3	6.13348e-05	13	0.00206842	24608.7	0	0.130954	2.80233	0.00507354	0.0485495	811.875	0.260369	0.0654674	3.11106e-05	8.04094e-05	11332	acyl-CoA thioesterase 7	protein-coding	-0.013014	0.090366	0.21771	0.321789	0.00118627	0.00774034
PMPCA	0	3	0.000230977	88	0.0140016	117367	0.00126935	0.232223	3.11746	0.00182416	0.0220735	2982.8	0.35173	0.0632809	5.9695e-09	2.59796e-08	23203	peptidase, mitochondrial processing subunit alpha	protein-coding	-0.0318452	0.256952	0.447887	-0.0674711	0.346867	0.500053
IDH3A	0	3	0.000263889	100	0.0159109	144176	0.00179275	0.262438	3.02786	0.00246292	0.0278978	776.896	-0.0271924	0.0616236	0.647697	0.700075	3419	isocitrate dehydrogenase (NAD(+)) 3 catalytic subunit alpha	protein-coding	-0.0217909	0.473844	0.657577	0.466171	0.000139504	0.00140091
ADSL	0	3	0.000238287	76	0.0120923	210808	0.00380459	0.158075	3.60689	0.000309892	0.00542977	216.563	0.069947	0.0621873	0.243619	0.301787	158	adenylosuccinate lyase	protein-coding	-0.0640715	0.245032	0.433872
IDH3B	0	3	0.000218519	77	0.0122514	137633	0.000378869	0.309728	3.5576	0.000374264	0.00633699	2973.72	0.111534	0.0511822	0.0254696	0.0396358	3420	isocitrate dehydrogenase (NAD(+)) 3 non-catalytic subunit beta	protein-coding	-0.0584423	0.0944699	0.224007	0.0291991	0.65777	0.800633
PDHA1	0	3	0.000213318	83	0.013206	149118	0	0.273831	3.95362	7.69785e-05	0.00179889	2209.86	0.0487959	0.0407052	0.223488	0.279755	5160	pyruvate dehydrogenase E1 subunit alpha 1	protein-coding
MTHFD1L	0	2	0.000140261	33	0.0052506	225982	0.00031756	0.339582	3.90859	9.28346e-05	0.00208341	561.001	0.291588	0.0965777	0.000900856	0.00183043	25902	methylenetetrahydrofolate dehydrogenase (NADP+ dependent) 1 like	protein-coding	-0.22452	0.00518244	0.0248938
GLUD2	0	3	0.000172034	45	0.0071599	64849.5	2.43069e-06	0.269059	3.92682	8.60758e-05	0.00195788	106.527	0.50154	0.146443	7.27543e-05	0.000177373	2747	glutamate dehydrogenase 2	protein-coding
MTERF3	0	3	0.000141407	56	0.0089101	41450	1.51918e-07	0.203274	2.39668	0.0165442	0.117754	695.828	0.113724	0.0589856	0.046273	0.0680863	51001	mitochondrial transcription termination factor 3	protein-coding	0.0136999	0.766295	0.865468	0.0250075	0.565793	0.734031
FASTKD3	0	3	8.67828e-05	28	0.00445505	19284.5	0	0.183103	3.7704	0.000162989	0.00325121	438.932	-0.0386058	0.0519035	0.445742	0.509965	79072	FAST kinase domains 3	protein-coding
MTHFD1	0	2	0.00017564	47	0.00747812	226024	0.00440954	0.245341	3.9647	7.34871e-05	0.00173019	1710.33	0.219031	0.0511122	1.05871e-05	2.93509e-05	4522	methylenetetrahydrofolate dehydrogenase, cyclohydrolase and formyltetrahydrofolate synthetase 1	protein-coding	-0.0336811	0.303813	0.499464	-0.0483166	0.404577	0.532587
IBA57	0	3	0.000174179	53	0.00843278	181786	0	0.179932	4.8508	1.22961e-06	6.11133e-05	442.648	0.196697	0.0561253	0.000295338	0.000650669	200205	iron-sulfur cluster assembly factor IBA57	protein-coding	-0.0696977	0.254648	0.44312	0.261279	0.0272522	0.0847454
FARS2	0	3	0.000167857	58	0.00922832	101387	0	0.359279	4.95376	7.27921e-07	3.99817e-05	650.492	0.10566	0.0505274	0.0321594	0.0489236	10667	phenylalanyl-tRNA synthetase 2, mitochondrial	protein-coding	-0.0050392	0.36123	0.552535	0.373136	0.00701489	0.0315722
AFG3L2	0	3	0.000217998	86	0.0136834	81849	0.00062803	0.143486	4.645	3.40072e-06	0.000139433	1781.57	0.254997	0.0600826	1.0182e-05	2.82908e-05	10939	AFG3 like matrix AAA peptidase subunit 2	protein-coding	-0.035706	0.400318	0.595682	-0.0705399	0.0121037	0.0482163
SPG7	0	3	0.000233829	82	0.0130469	66017.8	4.25371e-06	0.100674	5.25932	1.44587e-07	1.05983e-05									-0.0115087	0.0743233	0.189168	-0.00411657	0.83794	0.914377
COX19	0	3	0.000155475	49	0.00779634	92825.4	0.000320398	0.225666	4.16078	3.17156e-05	0.000882903	535.683	-0.178344	0.0560137	0.0010168	0.00204663	90639	cytochrome c oxidase assembly factor COX19	protein-coding	-0.012785	0.720431	0.838305	0.00324902	0.478441	0.664244
TIMM9	0	3	0.000173597	61	0.00970565	122233	0.000450676	0.261995	3.58957	0.000331219	0.00573687	1051.67	-0.125011	0.0725803	0.0701381	0.0990473	26520	translocase of inner mitochondrial membrane 9	protein-coding	-0.0801132	0.0988526	0.23205	0.054294	0.150474	0.311944
SERAC1	0	3	4.953e-05	10	0.00159109	16756.9	0	0.0853527	2.08527	0.0370445	0.211153	599.327	0.389547	0.0503364	1.57013e-15	1.66131e-14	84947	serine active site containing 1	protein-coding	-0.0949815	0.236558	0.423737
SARS	0	2	0.000229383	71	0.0112967	87027.7	0.00155008	0.212598
NDUFB9	0	3	0.000334882	132	0.0210024	281123	0.000245485	0.437036	3.28617	0.00101559	0.0139127	4602.62	0.246412	0.0903243	0.00304329	0.00562615	4715	NADH:ubiquinone oxidoreductase subunit B9	protein-coding	-0.0346471	0.564401	0.66108
NDUFB8	0	3	0.000376018	150	0.0238663	276475	6.25102e-07	0.372855	3.5709	0.00035576	0.0060767	406.551	-0.752575	0.160701	3.94115e-07	1.3527e-06	4714	NADH:ubiquinone oxidoreductase subunit B8	protein-coding
ATP5G1	0	3	0.000353112	143	0.0227526	198377	0	0.278782
ATP6V0A1	0	3	0.000166678	54	0.00859189	108468	2.53197e-08	0.394243	2.06	0.0393985	0.220343	3670.83	0.26353	0.056148	1.18011e-06	3.77509e-06	535	ATPase H+ transporting V0 subunit a1	protein-coding	0.0301851	0.43394	0.626013	0.00218541	0.0405397	0.120981
ATP5H	0	3	0.000405146	167	0.0265712	217529	0.00127404	0.268965
MDH2	0	3	0.00040848	151	0.0240255	142818	0.00714711	0.205705	3.08851	0.00201164	0.0238396	11255.6	0.322649	0.0619806	5.39251e-08	2.07649e-07	4191	malate dehydrogenase 2	protein-coding	-0.0388732	0.396206	0.591882	-0.0326446	0.561266	0.730606
PIPOX	0	2	0.000153684	34	0.00540971	65340.2	0.000329504	0.383535	3.22127	0.00127623	0.0166493	112.057	-0.687404	0.104065	5.80814e-12	3.85243e-11	51268	pipecolic acid and sarcosine oxidase	protein-coding	0.0793304	0.14777	0.308061	0.0428882	0.237154	0.424433
VDAC2	0	2	0.000254434	92	0.014638	99855.5	0.00063593	0.225368	3.7894	0.000151013	0.00307258	2447.2	0.202402	0.0520121	6.28949e-05	0.000154992	7417	voltage dependent anion channel 2	protein-coding	-0.0236341	0.452392	0.642243	-0.129821	0.0240915	0.0818684
COX7A2	0	3	0.000224873	99	0.0157518	226967	0	0.410423	3.17038	0.00152241	0.0190793	6039.14	0.193375	0.0794133	0.00952246	0.0161073	1347	cytochrome c oxidase subunit 7A2	protein-coding	-0.0552482	0.480846	0.666334
MRPS9	0	3	0.00035582	171	0.0272076	209987	0.0192262	0.385032	2.64676	0.00812663	0.0695679	1024.21	0.112753	0.0421149	0.00646936	0.011307	64965	mitochondrial ribosomal protein S9	protein-coding	-0.0330697	0.308462	0.504293
RPL17	0	3	0.000368087	189	0.0300716	355910	0	0.310265	2.34274	0.0191426	0.131019	173.517	-0.184265	0.090344	0.0272237	0.0420602	6139	ribosomal protein L17	protein-coding	-0.708207	3.19848e-06	7.37752e-05
SLIRP	0	3	0.000167813	77	0.0122514	74858	1.51918e-07	0.129106	2.94898	0.00318821	0.0339257	1756.75	0.138357	0.0872813	0.0883523	0.121779	81892	SRA stem-loop interacting RNA binding protein	protein-coding	-0.0460007	0.409176	0.603749	-0.0369329	0.584335	0.747613
RPL29	0	3	0.000324573	149	0.0237072	366490	2.82446e-05	0.326684	2.32566	0.0200366	0.135692	41407.6	0.0793322	0.0862819	0.324603	0.387062	6159	ribosomal protein L29	protein-coding	-0.108353	0.206129	0.386692	-0.513689	2.74789e-06	6.58307e-05
ALDOA	0	3	0.000181602	54	0.00859189	186579	0	0.216203	2.76823	0.00563614	0.0527615	305.952	-0.28673	0.112534	0.00398177	0.00719996	226	aldolase, fructose-bisphosphate A	protein-coding	0.00964199	0.639368	0.787568
HINT1	0	3	0.000172454	72	0.0114558	33044.5	0	0.141187	2.58273	0.00980216	0.0802022	13052.6	0.179874	0.0647059	0.00374843	0.00681576	3094	histidine triad nucleotide binding protein 1	protein-coding	-0.0221234	0.484934	0.663128	0.0374505	0.43905	0.630632
TKT	0	3	0.000193956	58	0.00922832	160668	0.00095278	0.220187	2.51926	0.0117602	0.091786	8480.98	0.215486	0.0754071	0.00246115	0.00462544	7086	transketolase	protein-coding	-0.0032725	0.17364	0.344254	-0.00690071	0.899948	0.94902
ALDH6A1	0	3	0.000189999	54	0.00859189	64682.7	4.29932e-05	0.176721	2.28466	0.0223329	0.147427	5327.12	0.407654	0.0752984	8.96397e-09	3.80978e-08	4329	aldehyde dehydrogenase 6 family member A1	protein-coding
ATP6V1H	0	3	0.000208558	65	0.0103421	114913	0.0004259	0.465974	2.30671	0.0210712	0.141452	2906.27	0.388817	0.0504868	2.12076e-15	2.20653e-14	51606	ATPase H+ transporting V1 subunit H	protein-coding	-0.0299812	0.421762	0.615147	-0.0675814	0.330533	0.527405
PC	0	3	0.000187692	58	0.00922832	97448.3	0.000355048	0.254936	1.96206	0.049756	0.259294	1799.42	0.357583	0.0823236	3.00996e-06	9.07477e-06	5091	pyruvate carboxylase	protein-coding	-0.0274682	0.199346	0.375391	-0.00910131	0.560567	0.730093
HIBADH	0	3	0.000189341	54	0.00859189	67383.1	0.00095394	0.170504	2.08007	0.0375189	0.212994	3253.98	0.130424	0.0419863	0.00157883	0.00307664	11112	3-hydroxyisobutyrate dehydrogenase	protein-coding	-0.00587725	0.365124	0.562264	1.01033	2.80709e-09	4.10837e-07
NPSR1	0	3	0.000233903	126	0.0200477	44844.2	0.00031756	0.420986	2.09108	0.0365205	0.209367									-0.658253	4.90063e-06	0.000102153	-0.107166	0.189869	0.365819
NDUFB2	0	3	0.000270589	113	0.0179793	266673	0	0.477769	2.34299	0.0191298	0.130965	2392.96	0.190747	0.0800104	0.0110745	0.0185011	4708	NADH:ubiquinone oxidoreductase subunit B2	protein-coding	-0.00859319	0.340363	0.53751	0.126823	0.156713	0.320823
TOMM34	0	3	7.73095e-05	24	0.00381862	126926	0	0.101233	2.238	0.0252213	0.161036	1776.24	0.370892	0.052981	4.68425e-13	3.56868e-12	10953	translocase of outer mitochondrial membrane 34	protein-coding	-0.0183132	0.370263	0.561301	-0.0167417	0.365844	0.562927
TOMM70A	0	3	0.000257401	85	0.0135243	298797	0.0143048	0.2618
GRPEL1	0	3	0.000279194	105	0.0167064	311732	0	0.150254	2.60081	0.00930035	0.0768991	1679.79	0.326531	0.0477008	2.04687e-12	1.4381e-11	80273	GrpE like 1, mitochondrial	protein-coding	0.00214833	0.426252	0.619029
NFS1	0	3	0.00019427	60	0.00954654	146041	0.00206999	0.168587	2.72162	0.00649631	0.0588482	969.221	0.189217	0.0410375	2.71736e-06	8.25239e-06	9054	NFS1 cysteine desulfurase	protein-coding	-0.0624631	0.289888	0.484423
TOMM20	0	3	0.000341776	132	0.0210024	275880	0.00269736	0.154623	3.98414	6.77251e-05	0.00161601	12771.9	0.170622	0.053702	0.00107558	0.00215512	9804	translocase of outer mitochondrial membrane 20	protein-coding	-0.0109521	0.443236	0.602199
HSPE1-MOB4	0	3	0.00011278	44	0.0070008	40623.2	0	0.164008	3.82792	0.000129231	0.00270648									0.255942	0.10894	0.248618
HSPA9	0	3	0.000658671	257	0.040891	354507	0.0254627	0.104155	3.94595	7.94857e-05	0.00184478	13103	0.465644	0.0440292	3.73318e-27	2.31011e-25	3313	heat shock protein family A (Hsp70) member 9	protein-coding	-0.0355313	0.272207	0.465213
CLPP	0	3	0.000204335	88	0.0140016	178677	0.000912318	0.139028	4.19579	2.71924e-05	0.000776069	2616.18	0.42636	0.0680612	4.70855e-11	2.74407e-10	8192	caseinolytic mitochondrial matrix peptidase proteolytic subunit	protein-coding	-0.0232491	0.364081	0.549277
CS	0	3	0.00036498	132	0.0210024	148801	0.00958146	0.236642	4.58817	4.47153e-06	0.000175735	6306.6	0.124917	0.0437148	0.00360706	0.00657844	1431	citrate synthase	protein-coding	0.0508171	0.620806	0.774464
RPL36	0	3	0.00035893	166	0.0264121	366490	0.000344589	0.318557	2.17142	0.0298993	0.181855	38948.6	0.0779794	0.0971016	0.38116	0.445221	25873	ribosomal protein L36	protein-coding	-0.0084881	0.650463	0.79552	-0.0118908	0.850659	0.918651
TOMM40	0	3	0.000322639	121	0.0192522	274810	0.0126488	0.183559	4.7888	1.67781e-06	7.90509e-05	2398.14	0.392009	0.064607	2.05639e-10	1.0997e-09	10452	translocase of outer mitochondrial membrane 40	protein-coding	-0.045774	0.3433	0.536121
LONP1	0	3	0.000153563	61	0.00970565	56638.3	0	0.175464	5.06294	4.12836e-07	2.50374e-05	4304.16	0.323195	0.0681514	5.88438e-07	1.96408e-06	9361	lon peptidase 1, mitochondrial	protein-coding	-0.0820582	0.277303	0.470882	-0.224224	0.000995166	0.00673161
NDUFS4	0	3	0.000349599	141	0.0224344	284720	0.000465801	0.377274	3.55931	0.000371837	0.00630901	1592.74	-0.0182691	0.0576994	0.744066	0.785555	4724	NADH:ubiquinone oxidoreductase subunit S4	protein-coding	-0.0950493	0.224188	0.408893	-0.11186	0.218124	0.401505
VARS	0	2	0.000274563	119	0.018934	123362	0.000318218	0.188546
GFER	0	3	0.000259211	82	0.0130469	103135	0.000632135	0.127852	3.47641	0.000508176	0.00801499	629.954	0.0794554	0.073158	0.253635	0.312607	2671	growth factor, augmenter of liver regeneration	protein-coding	-0.0280626	0.496713	0.679645
RPS15A	0	2	0.000560687	273	0.0434368	369009	0.00242039	0.253332	1.99796	0.0457209	0.244438	4844.28	0.0452142	0.0989918	0.617487	0.67287	6210	ribosomal protein S15a	protein-coding	-0.0712958	0.354537	0.551618
STOML2	0	3	0.000107838	41	0.00652347	60197.5	0	0.147045	3.8882	0.000100991	0.00223204	3879.67	0.177811	0.0528826	0.000543668	0.0011466	30968	stomatin like 2	protein-coding	-0.0667399	0.293079	0.460514
NSUN3	0	3	0.000196677	107	0.0170247	32185.4	0	0.41136	2.00768	0.0446778	0.240693	458.716	-0.0553478	0.0494986	0.252676	0.31157	63899	NOP2/Sun RNA methyltransferase 3	protein-coding	-0.0979698	0.257476	0.448477
ADSS	0	3	0.000201588	61	0.00970565	185757	0.0022211	0.158139
RPS17	0	3	0.000370013	167	0.0265712	365490	0.000340933	0.31575	2.00357	0.0451164	0.242351
GOT2	0	3	0.000296879	90	0.0143198	122799	0.00497667	0.192748	2.95008	0.00317689	0.0338495	7037.83	0.366623	0.0668771	8.1861e-09	3.50209e-08	2806	glutamic-oxaloacetic transaminase 2	protein-coding	0.0059426	0.29965	0.494994
TPI1	0	3	0.000399103	153	0.0243437	213737	0.00756399	0.121129	2.69652	0.00700686	0.0622824	13203.4	0.321777	0.066585	3.79396e-07	1.30556e-06	7167	triosephosphate isomerase 1	protein-coding	0.0326925	0.409164	0.6035
ZNF263	0	3	4.9496e-05	8	0.00127287	15580.8	0	0.324621	3.19479	0.00139933	0.0178776	1712.69	0.10093	0.0434511	0.0180414	0.0289178	10127	zinc finger protein 263	protein-coding	-0.0264944	0.157347	0.309759	-0.270679	0.000449483	0.00356931
SHMT2	0	2	0.000275958	89	0.0141607	289111	0.0364827	0.1322	4.11795	3.82253e-05	0.00102898	3135.58	0.405838	0.0743438	7.03005e-09	3.03648e-08	6472	serine hydroxymethyltransferase 2	protein-coding	-0.0728194	0.279644	0.473419
LINC00493	0	3	3.7939e-05	6	0.000954654	18119.6	0	0.527072
CCDC115	0	3	0.000145106	42	0.00668258	64251.4	0.000317864	0.478957	5.13942	2.75582e-07	1.82644e-05	2048.29	0.00624472	0.042824	0.882103	0.903689	84317	coiled-coil domain containing 115	protein-coding
PMPCB	0	3	0.00033317	126	0.0200477	129258	0.0022326	0.274565	2.84031	0.004507	0.0441651	3750.64	-0.00307334	0.0421161	0.940872	0.952268	9512	peptidase, mitochondrial processing subunit beta	protein-coding	-0.0710911	0.238898	0.408836	-0.0376077	0.555554	0.654339
HARS2	0	2	0.000132849	48	0.00763723	67087.7	0	0.472011	2.75348	0.00589654	0.0546292	976.491	-0.0434727	0.0415158	0.287344	0.348507	23438	histidyl-tRNA synthetase 2, mitochondrial	protein-coding	-0.049798	0.454361	0.64396
FAM173B	0	3	7.44836e-05	12	0.00190931	18994.9	0	0.235316
NDUFS8	0	3	0.000380787	154	0.0245028	280135	2.03326e-05	0.342684	3.36754	0.00075842	0.0109881	5078.84	0.271071	0.0892721	0.000979417	0.00197681	4728	NADH:ubiquinone oxidoreductase core subunit S8	protein-coding	-0.0243615	0.423586	0.616763
ATP5D	0	3	0.000427387	170	0.0270485	233617	0.00304971	0.279432
MRPS5	0	3	0.00043486	212	0.0337311	207238	0.00359175	0.311704	2.23777	0.0252362	0.161056	2049.31	0.183346	0.0490315	0.000127312	0.000297992	64969	mitochondrial ribosomal protein S5	protein-coding	-0.0327562	0.418514	0.612342	0.049522	0.175313	0.339874
TIMM10	0	3	0.000272233	112	0.0178202	122739	0.00109205	0.149875	3.35772	0.000785878	0.0112975	1074.18	0.438029	0.0813635	8.95218e-09	3.80782e-08	26519	translocase of inner mitochondrial membrane 10	protein-coding	0.0159689	0.516407	0.695627
CHCHD3	0	3	0.000197061	67	0.0106603	215267	0.00196996	0.253188	3.51021	0.000447754	0.00726442	1608.12	0.0865942	0.0416303	0.0344937	0.0521905	54927	coiled-coil-helix-coiled-coil-helix domain containing 3	protein-coding	0.0502184	0.197739	0.375977	0.00689049	0.877286	0.936598
CHCHD2	0	3	0.000161949	53	0.00843278	92929	0.000286197	0.168639	4.45695	8.31348e-06	0.000295136	8928.43	0.181134	0.0586363	0.00138527	0.00272598	51142	coiled-coil-helix-coiled-coil-helix domain containing 2	protein-coding	-0.0726324	0.462578	0.650981	0.0167292	0.828367	0.908923
EIF5A2	0	3	0.000148591	80	0.0127287	56343.5	0	0.441869	2.28348	0.0224021	0.147721	245.445	-0.110974	0.0919864	0.191704	0.243984	56648	eukaryotic translation initiation factor 5A2	protein-coding	0.045393	0.611259	0.767406
TARS	0	2	0.000194541	75	0.0119332	88558.2	0	0.291386
C2orf76	0	4	3.56932e-05	4	0.000636436	12914.7	0	0	2.08014	0.0375124	0.212987	476.15	0.237574	0.06587	0.000159637	0.000367853	130355	chromosome 2 open reading frame 76	protein-coding	-0.106063	0.0414793	0.123242
NDUFA11	0	3	0.000333325	137	0.0217979	276975	6.62148e-07	0.378607	5.85303	4.82701e-09	6.1285e-07	788.347	-0.51225	0.149211	6.90387e-05	0.00016913	126328	NADH:ubiquinone oxidoreductase subunit A11	protein-coding				-0.140896	8.77306e-05	0.000970008
PEX3	0	3	0.000176807	47	0.00747812	149073	0.000318826	0.23072	6.19237	5.92651e-10	9.54684e-08	694.002	0.0280246	0.0520759	0.581107	0.639001	8504	peroxisomal biogenesis factor 3	protein-coding	-0.039509	0.289159	0.483608
TMEM208	0	3	0.000100154	24	0.00381862	20036.3	0	0.0752701	5.10922	3.23486e-07	2.06072e-05	1708.73	0.244991	0.0809703	0.00120461	0.00239377	29100	transmembrane protein 208	protein-coding	0.00652095	0.297423	0.492555
RPL38	0	3	0.000356102	169	0.0268894	366492	0.000346463	0.314135	2.05239	0.0401316	0.223502	21297.5	0.131993	0.089713	0.112401	0.151396	6169	ribosomal protein L38	protein-coding	-0.0504759	0.183613	0.35754	-0.0781041	0.173052	0.343469
PEX16	0	3	0.000147191	35	0.00556881	149072	0	0.37669	5.09455	3.49565e-07	2.20534e-05	1267.96	0.21493	0.071177	0.00147013	0.00288282	9409	peroxisomal biogenesis factor 16	protein-coding	-0.0518167	0.238906	0.426485
ACADM	0	2	0.000238908	87	0.0138425	49610.9	2.53197e-07	0.114971	2.95555	0.0031211	0.0334211	2117.51	0.200628	0.0590325	0.000428135	0.000918974	34	acyl-CoA dehydrogenase medium chain	protein-coding	-0.0510747	0.264684	0.456645
ACAD8	0	2	0.000115493	37	0.00588703	42637.9	0	0.279116	2.85954	0.00424259	0.0421107	5496.84	-0.513667	0.13004	8.50393e-06	2.39543e-05	27034	acyl-CoA dehydrogenase family member 8	protein-coding	-0.00337516	0.200366	0.379276	0.263657	0.0462452	0.118919
FH	0	3	0.000323676	112	0.0178202	146141	6.81345e-05	0.18341	4.4044	1.06076e-05	0.000359505	2827.89	0.369732	0.0490598	8.90946e-15	8.37852e-14	2271	fumarate hydratase	protein-coding	-0.106955	0.0823858	0.203749	-0.222026	0.0106034	0.0435421
PHPT1	0	3	0.000115708	39	0.00620525	65693.2	0	0.208729	3.98681	6.6968e-05	0.0016024	4122.57	0.317851	0.0773595	1.16092e-05	3.19924e-05	29085	phosphohistidine phosphatase 1	protein-coding	0.0120417	0.707448	0.832751
ACLY	0	3	0.000258861	84	0.0133652	194341	0.00215947	0.197512	3.50528	0.000456123	0.00737377	15243.7	0.501185	0.0746951	1.86669e-12	1.31936e-11	47	ATP citrate lyase	protein-coding	-0.0183889	0.297171	0.492279
ACO2	0	3	0.000462385	191	0.0303898	138833	0.000191162	0.154382	3.3975	0.000680046	0.0100893	3504.26	0.379791	0.0676739	3.50654e-09	1.56325e-08	50	aconitase 2	protein-coding	-0.0424054	0.236605	0.423337
ENO1	0	3	0.000321861	121	0.0192522	176181	8.30788e-05	0.142516	2.9254	0.00344009	0.035857	26686.3	0.267951	0.0743315	0.000131573	0.000307222	2023	enolase 1	protein-coding	0.0102584	0.426145	0.588931	-0.0156987	0.469783	0.648225
GRSF1	0	3	0.000143736	60	0.00954654	26325.3	0	0.197053	2.76408	0.00570832	0.0532152	5407.51	0.296397	0.0373884	7.73703e-16	8.5264e-15	2926	G-rich RNA sequence binding factor 1	protein-coding	-0.0526749	0.113476	0.255932
GLUL	0	3	0.000152625	46	0.00731901	94159	0.00239471	0.147259	2.09804	0.0359013	0.207011	15713.4	-0.203895	0.0624628	0.000680427	0.00141119	2752	glutamate-ammonia ligase	protein-coding	-0.0687612	0.35926	0.556529	-0.00234966	0.838169	0.914513
TRMT10B	0	3	0.000120232	49	0.00779634	30138.1	2.02558e-07	0.248335	2.48686	0.0128878	0.0979008	525.109	-0.172322	0.0439656	6.43298e-05	0.000158289	158234	tRNA methyltransferase 10B	protein-coding	-0.0390089	0.497443	0.602614
MFF	0	3	0.000102952	28	0.00445505	210778	0	0.341421	4.45336	8.45349e-06	0.000299584	2904.58	-0.0295907	0.0354786	0.398788	0.462883	56947	mitochondrial fission factor	protein-coding	0.0231496	0.496506	0.679484
PGM3	0	3	0.000127323	33	0.0052506	49363.1	8.6087e-07	0.084145	2.51073	0.0120483	0.0936187	5687.97	0.219834	0.0711354	0.00113172	0.00226098	5238	phosphoglucomutase 3	protein-coding	-0.0701156	0.27491	0.468097
C6orf203	0	4	7.40702e-05	13	0.00206842	15437.7	5.06394e-08	0.0308398
MPV17L2	0	3	5.53702e-05	16	0.00254574	17713.2	0	0.291782	3.64364	0.000268804	0.00487111	670.429	0.431493	0.0624301	5.74364e-13	4.31688e-12	84769	MPV17 mitochondrial inner membrane protein like 2	protein-coding	-0.025682	0.584452	0.747425	-0.0328272	0.265449	0.453092
UROC1	0	3	7.31781e-05	13	0.00206842	24622.4	0.000316547	0.218565	2.10902	0.0349429	0.203181									0.105369	0.0900101	0.215966	0.0334894	0.614688	0.770015
HIGD2B	0	3	3.7132e-05	3	0.000477327	13634	0	0	4.57502	4.76183e-06	0.0001843
AFMID	0	3	6.21081e-05	13	0.00206842	42778.5	0	0.233928	2.70668	0.00679597	0.0609065	2048.57	0.328407	0.0758071	3.96257e-06	1.17187e-05	125061	arylformamidase	protein-coding	-0.034777	0.416518	0.610608	-0.0418152	0.398435	0.593962
OXCT1	0	3	0.000142976	40	0.00636436	55510.3	7.45878e-06	0.17855	2.61298	0.0089756	0.0748212	2900.69	0.406406	0.0764835	1.58041e-08	6.51343e-08	5019	3-oxoacid CoA-transferase 1	protein-coding	0.134586	0.161753	0.327647	-0.0119838	0.733386	0.85073
DPT	0	4	3.8942e-05	4	0.000636436	17276.4	0	0.217827	3.11638	0.00183084	0.0221412	250.728	-1.90314	0.198537	6.49606e-24	2.22027e-22	1805	dermatopontin	protein-coding	0.00900128	0.555647	0.726308	-0.0597767	0.0445402	0.126517
PLBD2	0	4	5.90682e-05	13	0.00206842	16172.5	0	0.305894	3.61057	0.000305527	0.00537941	5126.56	0.195695	0.0648816	0.00164581	0.003196	196463	phospholipase B domain containing 2	protein-coding	-0.0298544	0.117972	0.262936	0.148079	0.0363803	0.111795
PPCS	0	3	7.73594e-05	12	0.00190931	39830.4	0.000317889	0.223711	2.04214	0.0411373	0.227114	3146.29	0.188411	0.0509648	0.000147095	0.000340689	79717	phosphopantothenoylcysteine synthetase	protein-coding	-0.0381969	0.310822	0.505462
ABCD3	0	3	0.000138215	32	0.00509149	127000	0.000318066	0.449798	2.24388	0.0248402	0.159277	2320.3	0.240367	0.050235	8.78445e-07	2.86142e-06	5825	ATP binding cassette subfamily D member 3	protein-coding	-0.0531631	0.263882	0.455699
OXSM	0	3	0.000106364	29	0.00461416	224369	0.000634044	0.0843954	2.4529	0.0141709	0.104645	641.258	0.11712	0.0533627	0.0241142	0.0377062	54995	3-oxoacyl-ACP synthase, mitochondrial	protein-coding	0.0282735	0.64559	0.792081
MTFR1	0	4	3.29064e-05	3	0.000477327	10699.6	0	0	2.4488	0.0143334	0.105577	1118.62	0.329245	0.060516	1.40096e-08	5.81338e-08	9650	mitochondrial fission regulator 1	protein-coding	-0.027862	0.326921	0.523451	-0.200181	0.0213619	0.0746958
ABCD4	0	2	0.000143835	29	0.00461416	30364	0.000636081	0.0985582	3.48643	0.000489518	0.00777487	1442.56	-0.0525835	0.0468615	0.252134	0.310973	5826	ATP binding cassette subfamily D member 4	protein-coding	-0.0100942	0.520107	0.663546	-0.134501	0.0202414	0.0716778
ABCD1	0	3	0.000152534	37	0.00588703	118986	0	0.320187	3.59535	0.000323957	0.00562782	832.112	-0.195946	0.0614876	0.000927347	0.00187904	215	ATP binding cassette subfamily D member 1	protein-coding
IDI1	0	3	0.000150277	33	0.0052506	87624.3	0	0.41591	2.22547	0.0260494	0.164711	3377.85	0.259527	0.0747222	0.00022903	0.000513486	3422	isopentenyl-diphosphate delta isomerase 1	protein-coding	-0.0701955	0.255577	0.378868
PEX11B	0	3	0.000150122	34	0.00540971	137792	0.000349895	0.412661	3.1149	0.00184008	0.0222397	1626.58	0.322751	0.0388404	2.65489e-17	3.54849e-16	8799	peroxisomal biogenesis factor 11 beta	protein-coding
MIEF1	0	4	7.78757e-05	20	0.00318218	210778	0	0.285423	2.31649	0.0205315	0.138422	2089.96	0.206688	0.039805	1.29632e-07	4.73001e-07	54471	mitochondrial elongation factor 1	protein-coding	-0.00833862	0.285098	0.479288	-0.370669	0.000174017	0.0015323
SLC2A13	0	3	6.7539e-05	16	0.00254574	14169.6	0	0.152359	2.81406	0.00489198	0.0471553	447.33	0.0905122	0.0889732	0.273594	0.33389	114134	solute carrier family 2 member 13	protein-coding	-0.031335	0.429086	0.579567	-0.0325605	0.390767	0.586843
ACOT8	0	2	0.000150904	35	0.00556881	70229.4	0	0.489431	2.47323	0.0133898	0.100665	1039.7	0.360011	0.0540179	5.35335e-12	3.56079e-11	10005	acyl-CoA thioesterase 8	protein-coding	0.105847	0.203722	0.383599
PRDX3	0	3	0.000163658	69	0.0109785	74696.5	0	0.217042	2.73817	0.00617824	0.0566032	8621.16	0.284575	0.0557262	1.23793e-07	4.5302e-07	10935	peroxiredoxin 3	protein-coding	-0.00524591	0.297889	0.493015
ABCB7	0	3	0.000193873	53	0.00843278	123008	0	0.175795	2.35977	0.0182863	0.126831	984.98	0.112703	0.0329867	0.000555727	0.00117063	22	ATP binding cassette subfamily B member 7	protein-coding
MMAA	0	2	8.98559e-05	15	0.00238663	58980.4	0.00063679	0.418462	2.27888	0.0226742	0.148872									-0.0349672	0.47197	0.658873
SLC31A1	0	3	6.6184e-05	13	0.00206842	32250.5	0	0.267973	2.06999	0.0384537	0.216588	3891.82	0.448847	0.0732079	9.84573e-11	5.48781e-10	1317	solute carrier family 31 member 1	protein-coding	0.022312	0.562818	0.682482
C2orf47	0	3	6.3108e-05	11	0.0017502	43310.9	0.000317357	0.322773
METTL25	0	4	5.12729e-05	6	0.000954654	15620.5	0	0.226744	7.65096	1.99486e-14	1.40173e-11	298.752	0.0715611	0.0480303	0.127925	0.169923	84190	methyltransferase like 25	protein-coding	-0.01461	0.36703	0.564089
SLC19A3	0	4	8.46208e-05	16	0.00254574	14721.5	1.01279e-07	0.0896069	3.14283	0.00167326	0.020618	23.1806	-0.397539	0.188588	0.00743064	0.0128276	80704	solute carrier family 19 member 3	protein-coding	0.148654	0.390871	0.58693	-0.154063	0.15521	0.304343
PTRHD1	0	3	4.24982e-05	7	0.00111376	11080.6	0	0.265991	2.79995	0.00511098	0.0488504	1064.82	0.214068	0.097049	0.0155557	0.0252636	391356	peptidyl-tRNA hydrolase domain containing 1	protein-coding	-0.000445344	0.0725247	0.185851
C12orf43	0	3	3.91745e-05	2	0.000318218	10716.5	0	0	2.74396	0.00607031	0.0558707	627.007	0.0892352	0.0357524	0.0115317	0.0191999	64897	chromosome 12 open reading frame 43	protein-coding	-0.0929487	0.131949	0.284556	-0.118615	0.0275495	0.0906273
SAA4	0	4	4.50329e-05	7	0.00111376	11616.5	0	0.293635	2.12984	0.0331851	0.195771
ACAD11	0	3	8.57583e-05	24	0.00381862	18475.6	0	0.145039	2.82574	0.00471717	0.0457819									-0.00388483	0.797106	0.890123
HTD2	0	3	8.87034e-05	23	0.00365951	44698.3	0	0.198158	5.63564	1.74411e-08	1.80868e-06									-0.00308354	0.671072	0.809629
DHRS4	0	2	0.000136036	28	0.00445505	54075.4	0.000953692	0.557945	1.9989	0.0456196	0.244242									0.0372831	0.678565	0.8148
SCP2	0	2	0.0002165	55	0.00875099	141692	0.0144394	0.245374	2.19808	0.0279431	0.173284	9468.47	0.320348	0.0576442	7.77576e-09	3.33887e-08	6342	sterol carrier protein 2	protein-coding	0.0167828	0.699855	0.82871	0.0446291	0.183899	0.3579
AMACR	0	1	0.000127406	29	0.00461416	68078.5	0	0.545988	2.29125	0.0219489	0.145648	1953.35	0.396487	0.191744	0.00830618	0.0141867	23600	alpha-methylacyl-CoA racemase	protein-coding	-0.0453394	0.424035	0.617213	-0.0427188	0.247164	0.436357
ACOT4	0	2	0.000121912	26	0.00413683	54794.6	0.00031891	0.621933	2.08433	0.0371298	0.2114	121.075	-0.273028	0.0929082	0.00132923	0.00262494	122970	acyl-CoA thioesterase 4	protein-coding	0.240626	0.0277873	0.0912026
PXMP2	0	3	7.99116e-05	15	0.00238663	45898.4	0	0.69754	2.1649	0.0303953	0.184038	122.231	-0.4218	0.122065	8.4576e-05	0.000203992	5827	peroxisomal membrane protein 2	protein-coding	-0.0497262	0.484001	0.666879	-0.0307932	0.628818	0.780194
ACOX3	0	2	0.000208551	50	0.00795545	103759	0.000955008	0.342924	2.23271	0.0255682	0.162614	1522.72	0.142107	0.0701756	0.0337079	0.0510963	8310	acyl-CoA oxidase 3, pristanoyl	protein-coding	-0.02524	0.384843	0.579711	0.0218265	0.395689	0.591427
LSR	0	4	4.74069e-05	7	0.00111376	15067.2	0	0.263393	2.36022	0.0182639	0.126722	6475.58	0.459317	0.0650904	1.78912e-13	1.42974e-12	51599	lipolysis stimulated lipoprotein receptor	protein-coding	-0.0377667	0.456003	0.645296
CISD2	0	3	8.59174e-05	24	0.00381862	21521.8	0.00063455	0.0736059	2.10798	0.0350326	0.203529	1008.41	0.331804	0.0544096	2.75914e-10	1.45101e-09	493856	CDGSH iron sulfur domain 2	protein-coding	0.00754224	0.287149	0.474323
C9orf78	0	3	4.25133e-05	4	0.000636436	14510.5	5.06394e-08	0.120688	2.15071	0.0314992	0.188694	3037.39	0.221923	0.0490934	3.53137e-06	1.05316e-05	51759	chromosome 9 open reading frame 78	protein-coding	-0.00442747	0.76036	0.866474
SP2	0	4	4.60283e-05	9	0.00143198	15956.8	0	0.203018	3.05441	0.00225502	0.0260375	1413.78	0.0581065	0.051705	0.249304	0.307912	6668	Sp2 transcription factor	protein-coding	-0.000446387	0.504618	0.676938	0.31043	0.000136722	0.00137835
SLC25A37	0	3	0.000109955	28	0.00445505	34799.9	0.000318066	0.244723	1.99504	0.0460389	0.24543	6134.12	-0.0498204	0.0723341	0.469792	0.533455	51312	solute carrier family 25 member 37	protein-coding	0.00729879	0.12235	0.260565	-0.256238	0.026159	0.0871044
ISCA1	0	3	0.000140981	39	0.00620525	235882	0.000636081	0.338736	2.21081	0.0270492	0.169156	1638.73	0.167759	0.0386113	1.03265e-05	2.86659e-05	81689	iron-sulfur cluster assembly 1	protein-coding	-0.0263931	0.738943	0.85438
ORAOV1	0	3	7.37388e-05	15	0.00238663	29447.1	0.000159134	0.0913674
ISCA2	0	3	0.000154191	47	0.00747812	218785	0.000318218	0.214172	3.20794	0.0013369	0.0172513	925.502	0.25016	0.0552075	2.81825e-06	8.53557e-06	122961	iron-sulfur cluster assembly 2	protein-coding	-0.0423807	0.400439	0.590051
NFU1	0	3	0.000180507	57	0.00906921	117452	0.000318218	0.197037	3.13464	0.00172064	0.0210775	1440.55	0.336789	0.0546468	1.76008e-10	9.47685e-10	27247	NFU1 iron-sulfur cluster scaffold	protein-coding	-0.0179208	0.530002	0.706368
ACO1	0	3	0.000232645	81	0.0128878	82690.4	0	0.19359	3.26189	0.00110672	0.0148614	2667.57	0.158192	0.051485	0.0016101	0.00313153	48	aconitase 1	protein-coding	-0.0463069	0.411521	0.601282	-0.0187396	0.747891	0.859882
SLC25A39	0	4	5.11504e-05	9	0.00143198	16749	0	0.273981	3.70688	0.000209832	0.0040036	8867.76	0.351667	0.0772505	1.18474e-06	3.78877e-06	51629	solute carrier family 25 member 39	protein-coding	0.542243	2.67235e-05	0.000379316
ATP6V1E2	0	3	0.000165419	52	0.00827367	94866.3	0	0.496674	2.88503	0.00391376	0.0395501	435.376	0.314045	0.0496494	7.5519e-11	4.27323e-10	90423	ATPase H+ transporting V1 subunit E2	protein-coding	0.128468	0.0204655	0.0722852	0.110754	0.164035	0.331045
ATP6V1B2	0	3	0.000191232	59	0.00938743	118088	0.00422732	0.412045	3.77542	0.000159739	0.00320066	3382.71	0.210866	0.0470734	4.54821e-06	1.33447e-05	526	ATPase H+ transporting V1 subunit B2	protein-coding	-0.032566	0.477286	0.659336	0.0478192	0.107971	0.247034
PGK1	0	3	0.000225193	91	0.0144789	212954	0.000283128	0.15889	2.45782	0.0139782	0.103578	11082.8	0.218889	0.0565531	6.27295e-05	0.000154656	5230	phosphoglycerate kinase 1	protein-coding
PHB	0	3	0.000356077	146	0.0232299	337035	0.00189547	0.119938	2.84259	0.00447492	0.0439247
LNP1	0	4	2.80496e-05	2	0.000318218	19544.5	0	0.73365	2.17338	0.0297515	0.181267	159.043	-0.0668121	0.0640512	0.27853	0.339154	348801	leukemia NUP98 fusion partner 1	protein-coding	-0.0299233	0.333945	0.53011	0.00922955	0.876778	0.936338
ABCB10	0	3	7.35713e-05	16	0.00254574	32285.8	1.01279e-07	0.150547	3.53773	0.000403578	0.00670246	971.771	0.0255535	0.0544387	0.629529	0.684306	23456	ATP binding cassette subfamily B member 10	protein-coding	-0.00940662	0.76659	0.871621
PTRH1	0	3	5.2801e-05	9	0.00143198	13294.9	0	0.0186666	2.50786	0.0121465	0.0942196									-0.0680788	0.0866092	0.21125
C7orf55	0	3	9.51747e-05	20	0.00318218	46498.5	0	0.118567
OCIAD1	0	3	4.46456e-05	9	0.00143198	37785.1	0	0.115083	2.39514	0.016614	0.118101	6387.68	0.264689	0.0348778	1.42351e-14	1.30458e-13	54940	OCIA domain containing 1	protein-coding	-0.0338077	0.390536	0.586354
PCCB	0	2	0.000164381	46	0.00731901	73273.4	0.00066113	0.156438	3.70448	0.000211823	0.00403216	2798.8	0.621318	0.0695794	5.31949e-20	1.02363e-18	5096	propionyl-CoA carboxylase subunit beta	protein-coding	-0.0134646	0.477712	0.655342	0.0361823	0.402055	0.597302
HEMK1	0	4	4.67116e-05	9	0.00143198	26053.9	0	0.210107	3.08394	0.00204276	0.0241615	1734.63	-0.169493	0.0680074	0.00908901	0.0154307	51409	HemK methyltransferase family member 1	protein-coding	-0.010928	0.415391	0.609569	0.0772895	0.348934	0.481006
KIAA2013	0	3	8.45902e-05	17	0.00270485	20078.2	3.54476e-07	0.278136	2.26159	0.0237229	0.153873	3400.58	0.240133	0.0515051	1.60573e-06	5.03942e-06	90231	KIAA2013	protein-coding	-0.107509	0.0156897	0.0589239
YME1L1	0	3	0.000210494	83	0.013206	47557.3	0	0.140124	2.89234	0.0038238	0.0389209	6678.1	0.289819	0.0426782	4.06253e-12	2.74959e-11	10730	YME1 like 1 ATPase	protein-coding	-0.0309024	0.658388	0.801019
NMRAL1	0	3	6.7244e-05	26	0.00413683	21849.6	0	0.536693	4.65252	3.27907e-06	0.000135673									-0.0104104	0.760504	0.865828	0.204845	0.00876399	0.0375734
L2HGDH	0	3	5.98088e-05	14	0.00222753	21791.2	0	0.395124	1.98156	0.0475288	0.2514	531.06	0.207523	0.0601413	0.000341446	0.000745519	79944	L-2-hydroxyglutarate dehydrogenase	protein-coding	-0.03313	0.432384	0.622418	0.0786137	0.0955154	0.226435
LSS	0	3	0.000163	35	0.00556881	100554	0	0.392254	2.01958	0.0434272	0.236047	163.008	0.300854	0.12028	0.00415703	0.00749834	4047	lanosterol synthase	protein-coding
HIGD2A	0	3	7.36584e-05	14	0.00222753	15915.5	0.000318218	0.166393	2.15736	0.0309775	0.186529	1853.55	0.0636933	0.0763557	0.378651	0.442608	192286	HIG1 hypoxia inducible domain family member 2A	protein-coding	-0.0225325	0.628277	0.778389
PET117	0	4	3.92182e-05	7	0.00111376	13702.2	0	0.57238	3.83912	0.000123475	0.00262642	49.2797	-0.378357	0.140384	0.00147749	0.00289591	100303755	PET117 cytochrome c oxidase chaperone	protein-coding
COX16	0	3	5.36437e-05	12	0.00190931	40583.2	0	0.429465	7.61806	2.57516e-14	1.7205e-11	495.493	0.314678	0.0894707	0.000131184	0.000306381	51241	cytochrome c oxidase assembly factor COX16	protein-coding	-0.0620664	0.154192	0.309409
ACAT2	0	2	0.000235548	64	0.010183	85474.1	0	0.181099	2.02325	0.0430477	0.234501	1385.65	0.394931	0.0823861	2.65468e-07	9.30564e-07	39	acetyl-CoA acetyltransferase 2	protein-coding	-0.0537827	0.571787	0.738308	-0.309512	0.00177851	0.0106935
ERAL1	0	3	0.000215237	94	0.0149562	62460.2	0	0.239283	2.94282	0.00325238	0.0344288	2096.65	0.184774	0.0466027	5.04773e-05	0.000126164	26284	Era like 12S mitochondrial rRNA chaperone 1	protein-coding	-0.00680995	0.846345	0.919278
PFKM	0	3	0.00013139	40	0.00636436	147397	0	0.343118	2.34271	0.0191442	0.131019	2503.74	0.0586054	0.0664566	0.358265	0.421821	5213	phosphofructokinase, muscle	protein-coding	-0.0614119	0.14257	0.30042	0.0658224	0.253355	0.41469
FARSB	0	2	0.000161529	63	0.0100239	148998	0.000636119	0.201104	4.61139	3.99983e-06	0.000159348	2169.93	0.339127	0.045505	2.19936e-14	1.96554e-13	10056	phenylalanyl-tRNA synthetase subunit beta	protein-coding	-0.0254022	0.391845	0.587846
IRG1	0	3	4.41823e-05	6	0.000954654	36672.5	0.000310117	0.285427
MDH1B	0	3	7.00988e-05	20	0.00318218	16378.6	0	0.458056	3.05677	0.00223736	0.025883	122.975	0.954238	0.134728	3.59231e-13	2.76959e-12	130752	malate dehydrogenase 1B	protein-coding	0.197119	0.0139153	0.0537251
ACAT1	0	3	0.000258004	77	0.0122514	77759.1	0.000436652	0.188242	4.20273	2.6371e-05	0.000755801	2446.87	0.122541	0.0680444	0.0598123	0.0857897	38	acetyl-CoA acetyltransferase 1	protein-coding	0.0623858	0.391352	0.587348
COASY	0	3	0.000184196	44	0.0070008	42977.7	0.00190023	0.0570247	4.59518	4.32382e-06	0.000170919	3892.85	0.334502	0.0589958	3.60346e-09	1.60343e-08	80347	Coenzyme A synthase	protein-coding	-0.105057	0.20971	0.391143
COA7	0	4	4.28766e-05	7	0.00111376	14897.4	0	0.269994	2.4223	0.0154226	0.111563	806.954	0.282442	0.0643605	4.36366e-06	1.28245e-05	65260	cytochrome c oxidase assembly factor 7	protein-coding	0.00438913	0.636079	0.785201	-0.456251	1.05259e-07	5.75945e-06
GOT1	0	3	0.000220274	57	0.00906921	95923.3	0.000714838	0.234916	2.20175	0.027683	0.171958	1930.78	0.338989	0.0541958	9.62374e-11	5.37395e-10	2805	glutamic-oxaloacetic transaminase 1	protein-coding
ACN9	0	3	9.97937e-05	23	0.00365951	66253	0.000318218	0.155992
FAHD1	0	3	5.87526e-05	10	0.00159109	26527.8	0	0.237114	3.79461	0.000147878	0.00301792	1207.06	0.189592	0.0488515	6.9885e-05	0.000171026	81889	fumarylacetoacetate hydrolase domain containing 1	protein-coding	0.00298118	0.417146	0.601031	-0.0207554	0.835535	0.912965
MPC2	0	4	6.93128e-05	23	0.00365951	37579	0	0.519349	3.54773	0.000388567	0.00654112	9538.36	0.558687	0.0968716	7.95793e-10	3.89996e-09	25874	mitochondrial pyruvate carrier 2	protein-coding	-0.0477176	0.376283	0.446693
ACADVL	0	3	0.00014693	43	0.00684169	63305.7	1.7901e-05	0.230052	2.75264	0.00591171	0.0547199	13165.4	0.197876	0.0768121	0.00627683	0.0110058	37	acyl-CoA dehydrogenase very long chain	protein-coding	-0.0369615	0.345392	0.542573
METTL21B	0	4	6.09225e-05	8	0.00127287	16420.9	2.02558e-07	0.298045
ENSP00000449026	0	3	6.24989e-05	14	0.00222753	58825.6	1.06716e-06	0.543403
SLC16A5	0	4	5.16956e-05	4	0.000636436	9720.23	5.06394e-08	0	4.86089	1.16861e-06	5.87985e-05	416.79	-1.16614	0.143811	1.0791e-16	1.33706e-15	9121	solute carrier family 16 member 5	protein-coding	0.273674	0.0282226	0.088228	0.0249879	0.516014	0.65145
DAPL1	0	4	3.17046e-05	3	0.000477327	12177.5	0	0.19717	2.77138	0.00558197	0.0523936	79.3018	-1.94204	0.266352	1.31816e-15	1.40664e-14	92196	death associated protein like 1	protein-coding	0.983972	1.34828e-09	2.00678e-07	0.584183	2.10989e-06	4.5804e-05
PRRT1	0	4	3.58762e-05	4	0.000636436	15350.9	0	0.109938	3.31429	0.000918762	0.0128102									0.0535525	0.0650279	0.169805	0.153954	0.219241	0.391656
PGP	0	3	5.01156e-05	7	0.00111376	13555.8	0	0.0699506	3.86514	0.000111028	0.00241458	575.882	0.279889	0.0765489	9.90981e-05	0.000236173	283871	phosphoglycolate phosphatase	protein-coding	-0.0205177	0.412868	0.606696
MYADM	0	4	4.21103e-05	4	0.000636436	15341.7	5.06394e-08	0	2.19079	0.0284667	0.175755	4489.06	-0.639217	0.0854513	9.5008e-15	8.90815e-14	91663	myeloid associated differentiation marker	protein-coding	-0.0369087	0.303716	0.495904	-0.0926584	0.118675	0.264027
LRRC29	0	4	2.73448e-05	1	0.000159109	11149.9	0	0	4.72813	2.26602e-06	0.000100821
ZNF8	0	4	2.61655e-05	1	0.000159109	11800.9	0	0	2.29388	0.0217972	0.144918	412.516	-0.200554	0.0623493	0.000817343	0.00167082	7554	zinc finger protein 8	protein-coding	-0.0397271	0.25286	0.443055	-0.0289287	0.551011	0.722709
CYB5B	0	3	8.57952e-05	18	0.00286396	46980.6	0.000317914	0.0735782	2.80628	0.00501175	0.048105	2923.18	0.0634838	0.0452067	0.152356	0.198865	80777	cytochrome b5 type B	protein-coding	-0.0611793	0.256289	0.413714	0.0513384	0.116728	0.260977
SLC25A24	0	4	3.25358e-05	3	0.000477327	30677.5	0	0.290177	3.5451	0.000392459	0.00658437									-0.0305034	0.236242	0.421862	0.0884661	0.133595	0.287009
TMEM14B	0	3	6.2667e-05	8	0.00127287	15536.7	0.000318015	0.120872	4.29436	1.75199e-05	0.00053686	2003.39	0.0114251	0.0622247	0.849104	0.876354	81853	transmembrane protein 14B	protein-coding	-0.029664	0.31098	0.502598	-0.105068	0.0150434	0.0570587
C21orf58	0	4	3.82983e-05	3	0.000477327	9265.47	0	0	2.63753	0.00835124	0.0708335	273.831	0.0685354	0.0814252	0.370837	0.434726	54058	chromosome 21 open reading frame 58	protein-coding	0.113318	0.0719311	0.18214	-0.0179466	0.377727	0.574464
TEX261	0	4	5.8764e-05	3	0.000477327	6963.16	1.01279e-07	0	3.27789	0.00104586	0.0142317	4762.37	0.223083	0.0381311	2.8135e-09	1.27138e-08	113419	testis expressed 261	protein-coding	-0.0800318	0.0946395	0.224955	0.187616	0.00054489	0.00416685
C12orf49	0	4	3.36648e-05	2	0.000318218	10790.8	0	0
FAM165B	0	4	3.75308e-05	5	0.000795545	11516	0	0.0551157
ZNF286A	0	4	4.18335e-05	2	0.000318218	11244.1	0	0	2.08744	0.0368484	0.210302	147.808	-0.207958	0.0519923	3.89341e-05	9.90765e-05	57335	zinc finger protein 286A	protein-coding
NEK10	0	4	4.3717e-05	4	0.000636436	13356.1	0	0.206055	2.17534	0.0296049	0.180594	88.916	-0.218545	0.101229	0.0170492	0.0275018	152110	NIMA related kinase 10	protein-coding	-0.0462908	0.536087	0.711046	0.069513	0.311062	0.50712
ADCK1	0	4	6.57968e-05	14	0.00222753	17568.9	0	0.182188	2.27006	0.0232042	0.151407	588.624	0.184284	0.0595864	0.00134909	0.00265947	57143	aarF domain containing kinase 1	protein-coding	-0.00430076	0.240257	0.428099
C16orf58	0	4	4.91811e-05	5	0.000795545	10949.2	0	0
GTF2IRD2	0	4	4.7642e-05	3	0.000477327	13832.4	0	0	7.16217	7.94072e-13	3.47983e-10	226.428	-0.175916	0.0663158	0.00558458	0.00986047	84163	GTF2I repeat domain containing 2	protein-coding
CIAPIN1	0	2	0.000173756	55	0.00875099	169796	0.00127107	0.192542	2.8374	0.00454827	0.044484	1606.41	0.289843	0.0505142	3.48344e-09	1.55444e-08	57019	cytokine induced apoptosis inhibitor 1	protein-coding	-0.0127977	0.754037	0.861795
ZNF684	0	4	3.09864e-05	1	0.000159109	7503.26	0	0	2.43378	0.014942	0.108977	103.456	-0.193107	0.0579998	0.000570268	0.00119853	127396	zinc finger protein 684	protein-coding	-0.083774	0.220231	0.404055
HCN1	0	4	4.30332e-05	5	0.000795545	34555.5	0	0.146474	2.96716	0.00300569	0.0324324									-0.0461767	0.649483	0.794626	-0.418229	0.00244145	0.013747
ZNF699	0	4	2.70569e-05	1	0.000159109	15851.9	0	0	4.86594	1.13916e-06	5.76146e-05	84.4689	-0.225512	0.112736	0.0239761	0.0375012	374879	zinc finger protein 699	protein-coding	-0.00627612	0.177221	0.349079
HBM	0	4	3.15842e-05	2	0.000318218	13129.4	0	0.702919	2.68266	0.00730384	0.0640697									-0.0630956	0.330345	0.527204
C21orf59-TCP10L	0	4	2.82324e-05	1	0.000159109	7395.07	0	0
GRHL3	0	4	2.6799e-05	1	0.000159109	10869.5	0	0	2.4135	0.0157999	0.113728	135.334	-0.209483	0.124268	0.0520072	0.0755908	57822	grainyhead like transcription factor 3	protein-coding	-0.0444701	0.192518	0.369068	-0.00210102	0.976662	0.988685
ZSCAN26	0	4	3.53666e-05	1	0.000159109	6263.87	0	0	4.02075	5.80138e-05	0.00143642	596.26	-0.399266	0.0460806	6.51378e-19	1.08266e-17	7741	zinc finger and SCAN domain containing 26	protein-coding	-0.0918408	0.365098	0.56224	-0.281192	0.00563049	0.0265681
SLC25A53	0	3	2.81702e-05	1	0.000159109	6807.18	0	0	2.81529	0.00487328	0.0469973	129.739	-0.147754	0.0487339	0.0019143	0.00366971	401612	solute carrier family 25 member 53	protein-coding
MC5R	0	4	2.67999e-05	1	0.000159109	10576.8	0	0	4.68523	2.79642e-06	0.000119966									-0.0459224	0.471468	0.625762	-0.320888	0.000849356	0.00593135
IQCH	0	4	2.67578e-05	1	0.000159109	18748.2	0	0	3.02941	0.00245034	0.0277939	106.031	0.15906	0.0676911	0.0139875	0.0229184	64799	IQ motif containing H	protein-coding	-0.0212099	0.337195	0.534292	-0.0162317	0.650633	0.795633
FAM195A	0	3	3.58676e-05	5	0.000795545	18400.7	0	0.228373
TMEM223	0	5	2.89294e-05	1	0.000159109	8211.05	0	0	3.97869	6.92974e-05	0.00164581	887.265	0.234188	0.0589894	3.79936e-05	9.68781e-05	79064	transmembrane protein 223	protein-coding	-0.062534	0.163957	0.329301
C12orf73	0	4	3.79336e-05	2	0.000318218	8292.8	0	0	7.70987	1.25942e-14	9.33229e-12	452.943	0.246754	0.0664873	0.000100316	0.00023894	728568	chromosome 12 open reading frame 73	protein-coding	-0.155463	0.154579	0.293686	-0.0752691	0.0496356	0.140808
ZNF359	0	5	2.98445e-05	1	0.000159109	6938.64	0	0
ZNF837	0	4	3.73851e-05	2	0.000318218	10403.9	0	0	2.0924	0.0364028	0.208898	202.26	0.0349537	0.078418	0.637189	0.690581	116412	zinc finger protein 837	protein-coding	-0.0337736	0.610859	0.767092	0.0270262	0.256199	0.444817
HSD17B4	0	2	0.000212485	58	0.00922832	123192	0.00575613	0.251506	3.22697	0.00125109	0.0163888	13625.6	0.771925	0.0865563	1.07297e-19	1.99594e-18	3295	hydroxysteroid 17-beta dehydrogenase 4	protein-coding	-0.0935027	0.0942974	0.224213	0.0185818	0.650721	0.79571
SLC48A1	0	2	3.83608e-05	3	0.000477327	8266.42	0	0.223826	2.3654	0.0180107	0.125389	1381.44	-0.0304793	0.0417456	0.458116	0.52218	55652	solute carrier family 48 member 1	protein-coding	0.0579483	0.0307796	0.0986172
FMO6P	0	4	3.08347e-05	2	0.000318218	11091	0	0	2.19548	0.0281294	0.174146									0.271992	0.16231	0.262889
KRT35	0	3	3.54542e-05	2	0.000318218	9865.74	0	0	2.21673	0.0266414	0.167325									-0.132967	0.0258188	0.0862585	-0.200621	0.00594906	0.0277288
SCAMP2	0	3	3.95306e-05	5	0.000795545	14981.6	0	0.128411	2.66394	0.00772318	0.0669823	5797.94	0.373649	0.044276	5.66022e-18	8.19496e-17	10066	secretory carrier membrane protein 2	protein-coding	-0.00919702	0.537502	0.712315
HECTD2	0	4	2.53171e-05	1	0.000159109	14006.5	0	0	3.78976	0.000150792	0.00306969	884.489	-0.677284	0.0827374	4.1877e-17	5.47314e-16	143279	HECT domain E3 ubiquitin protein ligase 2	protein-coding	-0.0355178	0.253167	0.443498	0.227591	0.0105285	0.0433119
FAM173A	0	4	6.67706e-05	7	0.00111376	21234.9	0	0.508028
METTL23	0	4	6.90055e-05	8	0.00127287	15337.2	0	0.348728	3.14714	0.00164877	0.0203623	639.568	-0.0574245	0.0652192	0.359741	0.423348	124512	methyltransferase like 23	protein-coding	-0.0144221	0.57073	0.737132
RFESD	0	3	3.48414e-05	4	0.000636436	16775.2	0	0.231313	2.24415	0.0248226	0.159214	65.0253	0.0210616	0.0614554	0.722718	0.767177	317671	Rieske Fe-S domain containing	protein-coding	-0.124987	0.00881892	0.0377559
CD320	0	2	6.25219e-05	11	0.0017502	14781.8	0	0.448888	2.20727	0.027295	0.170223	3606.88	0.307502	0.0995344	0.000638164	0.00133016	51293	CD320 molecule	protein-coding	0.00330446	0.640231	0.765705	-0.117383	0.0345835	0.107582
C9orf85	0	3	4.14553e-05	4	0.000636436	14235.4	0	0.217652	2.30354	0.0212483	0.142266	667.194	0.319123	0.0435584	6.76054e-14	5.68512e-13	138241	chromosome 9 open reading frame 85	protein-coding	-0.0197844	0.292895	0.467794
SLC25A51	0	4	5.36823e-05	4	0.000636436	13975.5	5.06394e-08	0	3.55892	0.000372381	0.00631297	307.205	0.281458	0.0488867	3.3125e-09	1.48266e-08	92014	solute carrier family 25 member 51	protein-coding	0.156812	0.253753	0.345881
MCUR1	0	4	4.27726e-05	5	0.000795545	14942	5.06394e-08	0.138626	2.43109	0.0150535	0.109628	1677.7	0.286179	0.0452439	9.46875e-11	5.29298e-10	63933	mitochondrial calcium uniporter regulator 1	protein-coding	-0.0227771	0.486846	0.671256	-0.08066	0.0665238	0.174534
IVD	0	3	0.000114349	28	0.00445505	77324.6	0.00124288	0.272199	2.36766	0.017901	0.124796	9190.71	0.351179	0.0639916	8.95929e-09	3.80894e-08	3712	isovaleryl-CoA dehydrogenase	protein-coding	-0.0181984	0.586824	0.749473	-0.163979	0.0586492	0.159194
GCDH	0	3	0.000113702	26	0.00413683	57941.7	0	0.213831	4.10744	4.00072e-05	0.0010629	1560.83	0.323248	0.0617734	4.63408e-08	1.7988e-07	2639	glutaryl-CoA dehydrogenase	protein-coding	-0.0248031	0.554862	0.725721	0.0996449	0.117681	0.262498
LYRM2	0	3	8.57723e-05	15	0.00238663	45619.6	0.000317864	0.130936	2.42506	0.0153058	0.111113	1703.37	0.155488	0.0495889	0.0013159	0.00260008	57226	LYR motif containing 2	protein-coding	0.0438409	0.566008	0.715007	0.0595328	0.231904	0.357263
LYRM1	0	4	4.8992e-05	6	0.000954654	21862.8	0	0.438114	4.0362	5.43228e-05	0.0013574	1772.14	-0.0820897	0.0618317	0.168837	0.217621	57149	LYR motif containing 1	protein-coding	0.0193144	0.141349	0.298586	-0.0435157	0.377424	0.574166
LMBRD1	0	2	7.96705e-05	11	0.0017502	39621.1	0.000953388	0.616341	2.18039	0.0292287	0.179103	2593.71	0.0999921	0.0493149	0.0380035	0.0569288	55788	LMBR1 domain containing 1	protein-coding	0.0194253	0.202182	0.362867
ALDH18A1	0	3	0.000333685	122	0.0194113	52911.6	0.00129891	0.0626954	5.98983	2.10055e-09	2.93178e-07	5245.5	0.372477	0.0568556	1.04023e-11	6.60256e-11	5832	aldehyde dehydrogenase 18 family member A1	protein-coding	-0.0274407	0.309068	0.505038	0.0919201	0.0155661	0.0518614
G6PC3	0	4	8.80498e-05	16	0.00254574	40551.7	5.30448e-06	0.161949	3.25997	0.00111422	0.0149474	3861.88	0.455063	0.0681867	2.68846e-12	1.8654e-11	92579	glucose-6-phosphatase catalytic subunit 3	protein-coding	-0.0109636	0.155068	0.318453	0.152576	0.041799	0.123956
TMEM109	0	5	5.22705e-05	4	0.000636436	10562	0	0.299239	2.29128	0.0219475	0.145648	5453.76	-0.0330783	0.0466855	0.469724	0.533406	79073	transmembrane protein 109	protein-coding	-0.0772352	0.168508	0.313388
C17orf62	0	4	5.9627e-05	7	0.00111376	15944.5	5.06394e-08	0.281169
TMEM41A	0	4	6.60601e-05	6	0.000954654	14459.3	1.01279e-07	0.295761	3.9957	6.45035e-05	0.00155829	1514.48	0.126971	0.0432599	0.0028031	0.00521665	90407	transmembrane protein 41A	protein-coding	-0.127322	0.0502937	0.136062	0.228592	0.00318521	0.0169707
RBKS	0	3	0.000115526	28	0.00445505	74789.1	0	0.0996623	3.90303	9.49978e-05	0.0021261	252.176	1.00384	0.108254	5.01785e-21	1.12941e-19	64080	ribokinase	protein-coding	-0.0229305	0.223747	0.401827
PBDC1	0	3	0.000113108	29	0.00461416	26467.8	2.53197e-07	0.0623169	2.98117	0.00287151	0.0313161	1218.93	0.0620662	0.057183	0.263199	0.322764	51260	polysaccharide biosynthesis domain containing 1	protein-coding
GCA	0	4	4.25887e-05	4	0.000636436	15500.8	0	0	2.58429	0.009758	0.0799532	1116.37	0.104322	0.0547432	0.049933	0.0728804	25801	grancalcin	protein-coding	-0.0518262	0.337516	0.534415	-0.120576	0.294562	0.489486
FAM129C	0	4	2.56179e-05	1	0.000159109	9436.76	0	0
ESD	0	3	9.52376e-05	24	0.00381862	29304.5	0	0.140903	3.68911	0.00022504	0.00423822	3709.68	0.0819598	0.0522186	0.107362	0.145274	2098	esterase D	protein-coding	0.0461772	0.0746947	0.189226
CISD1	0	3	9.99609e-05	36	0.00572792	22027.9	0.000317864	0.184441	4.11249	3.91417e-05	0.00104536	816.928	0.0279805	0.04938	0.562241	0.621345	55847	CDGSH iron sulfur domain 1	protein-coding	-0.0592613	0.136889	0.292001
THUMPD3	0	3	5.86e-05	10	0.00159109	24558.8	0	0.140637	3.43335	0.000596165	0.00911696	1697.02	0.229071	0.0419495	2.62349e-08	1.05103e-07	25917	THUMP domain containing 3	protein-coding	-0.102728	0.362673	0.559887	0.024838	0.742087	0.856296
ABCA2	0	3	6.11285e-05	7	0.00111376	22682.4	4.55755e-07	0.289403	1.97911	0.0478042	0.252529	4498	0.342456	0.0722548	5.11769e-07	1.72565e-06	20	ATP binding cassette subfamily A member 2	protein-coding	-0.0519195	0.158979	0.322073	-0.0561	0.13849	0.294364
PDP2	0	4	6.06972e-05	13	0.00206842	82610.7	0	0.390028	2.92366	0.00345945	0.036022	862.888	0.158769	0.055898	0.0033984	0.00622678	57546	pyruvate dehydrogenase phosphatase catalytic subunit 2	protein-coding	-0.0079924	0.28263	0.476725
ZNF99	0	4	2.51025e-05	1	0.000159109	10969.1	0	0	2.24114	0.0250171	0.160008
CYB5RL	0	3	3.96208e-05	5	0.000795545	24016.9	0	0.0830688	2.20425	0.027507	0.171152	352.443	-0.0502018	0.0598352	0.385804	0.449779	606495	cytochrome b5 reductase like	protein-coding	-0.0693817	0.34782	0.545053
CCBL1	0	2	0.000121239	24	0.00381862	56378.8	0.000997989	0.186441
CYB5R3	0	3	7.37103e-05	11	0.0017502	144718	0.00063593	0.210686	2.09554	0.036123	0.207767	11588.4	-0.0829179	0.0495797	0.0870056	0.12022	1727	cytochrome b5 reductase 3	protein-coding	-0.0197755	0.204197	0.384178
AMDHD2	0	4	5.64443e-05	8	0.00127287	13733.1	0	0.196819	1.99839	0.0456744	0.244374	609.403	0.23416	0.074306	0.000846811	0.00172706	51005	amidohydrolase domain containing 2	protein-coding	-0.0516079	0.222188	0.406421	-0.0975914	0.122683	0.270261
LDHA	0	3	0.000285458	96	0.0152745	121445	0.000635069	0.181293	2.53653	0.0111957	0.0885545	13818.4	0.187063	0.0711172	0.00566293	0.00998635	3939	lactate dehydrogenase A	protein-coding	-0.102283	0.273279	0.464971
YBEY	0	3	5.19021e-05	10	0.00159109	18311.2	0.000318015	0.124184	3.72185	0.000197772	0.00382362	865.648	0.218662	0.0821915	0.00439449	0.00789178	54059	ybeY metalloendoribonuclease	protein-coding	-0.0044783	0.700051	0.82894	0.440784	4.04936e-06	8.81588e-05
SLC41A2	0	4	5.59914e-05	5	0.000795545	8585.91	1.01279e-07	0.0663165	2.5455	0.010912	0.0869612	313.467	0.25078	0.094095	0.00357024	0.00651409	84102	solute carrier family 41 member 2	protein-coding	-0.0467847	0.00558256	0.023026	-0.0326279	0.71811	0.840811
TMEM143	0	3	2.91258e-05	2	0.000318218	11339.9	0	0	3.12155	0.00179905	0.0218553	224.93	-0.231006	0.0575212	3.19217e-05	8.23854e-05	55260	transmembrane protein 143	protein-coding	-0.068619	0.474812	0.661102	-0.175546	0.253952	0.444417
BCKDHA	0	3	0.000130153	35	0.00556881	122292	0.00128665	0.2449	2.27458	0.022931	0.150032	12.8598	-0.676202	0.178213	1.6446e-05	4.42527e-05	593	branched chain keto acid dehydrogenase E1 subunit alpha	protein-coding	-0.00909323	0.460648	0.647744
LRRN4	0	3	2.91294e-05	2	0.000318218	18484.7	0	0.731855	2.1557	0.0311068	0.18704	6.90575	-1.22143	0.181865	3.25598e-12	2.22642e-11	164312	leucine rich repeat neuronal 4	protein-coding	0.357633	4.04866e-06	8.54803e-05	-0.0278352	0.416656	0.603374
SRPX	0	4	2.54419e-05	1	0.000159109	15136.5	0	0	2.00268	0.0452118	0.242704	408.492	-0.84037	0.1266	7.07613e-12	4.6241e-11	8406	sushi repeat containing protein X-linked	protein-coding
ZNF7	0	3	2.85239e-05	2	0.000318218	25544.8	0	0	2.70791	0.00677094	0.0607818	926.919	-0.106761	0.0566314	0.0519675	0.0755383	7553	zinc finger protein 7	protein-coding	-0.0694915	0.193455	0.359782
MSMO1	0	3	0.000140128	30	0.00477327	101904	0.00137007	0.458818	2.27877	0.0226806	0.148872	2849.84	0.213068	0.0815792	0.00522412	0.00926641	6307	methylsterol monooxygenase 1	protein-coding	-0.0426515	0.390493	0.586527
ACOX1	0	2	0.000290829	76	0.0120923	101290	0.0015961	0.213861	2.17151	0.0298928	0.181855	5011.79	0.293604	0.0445957	1.62155e-11	9.99925e-11	51	acyl-CoA oxidase 1	protein-coding	-0.049193	0.424488	0.617559
HINT2	0	3	3.40068e-05	6	0.000954654	14157.9	0	0.27696	2.13443	0.0328076	0.194145	12.2335	-0.549894	0.150627	2.81356e-05	7.31568e-05	84681	histidine triad nucleotide binding protein 2	protein-coding	-0.0348241	0.432132	0.623299
PEPD	0	3	0.000120921	35	0.00556881	32499.5	5.06394e-08	0.150055	2.85725	0.0042733	0.0423834	2536.74	0.297125	0.0482425	2.51263e-10	1.32895e-09	5184	peptidase D	protein-coding	0.00394137	0.291354	0.486016	-0.0642048	0.233126	0.419664
MIPEP	0	4	7.54781e-05	17	0.00270485	18438.3	0	0.110214	2.90362	0.00368871	0.0378483	3906.65	0.397822	0.179597	0.00554298	0.00979272	4285	mitochondrial intermediate peptidase	protein-coding	-0.0914249	0.0415214	0.123332
C17orf89	0	4	4.16526e-05	6	0.000954654	34624.2	0	0.213315
PCK2	0	3	0.000121168	35	0.00556881	68416.2	0	0.31765	2.15967	0.0307981	0.185787									0.0253725	0.383041	0.578298
N6AMT2	0	3	9.83076e-05	16	0.00254574	96798.7	0.000581666	0.196665
MCEE	0	2	0.000104473	24	0.00381862	58832.4	0.000338659	0.166076	3.69391	0.000220828	0.00417046	780.005	0.0903678	0.0514427	0.0717103	0.101032	84693	methylmalonyl-CoA epimerase	protein-coding	0.0137621	0.691929	0.823669
POLRMT	0	3	0.000152813	60	0.00954654	165302	0.00179807	0.169793	2.21689	0.0266306	0.167325	2063.09	0.16568	0.066171	0.00894338	0.0152004	5442	RNA polymerase mitochondrial	protein-coding	-0.0667067	0.33169	0.527381	0.0169098	0.799503	0.8917
SUCLA2	0	3	0.000269735	98	0.0155927	186675	0.00196878	0.226429	2.93313	0.00335564	0.0352563	1687.13	0.095775	0.0560686	0.0784848	0.109508	8803	succinate-CoA ligase ADP-forming subunit beta	protein-coding	-0.00136707	0.637882	0.786503
TXN2	0	3	0.000129184	35	0.00556881	83104.2	0.000636385	0.162536	5.08077	3.75912e-07	2.33897e-05	4276.83	0.24307	0.0602052	2.70558e-05	7.05652e-05	25828	thioredoxin 2	protein-coding	-0.0364027	0.491646	0.675494
DBI	0	3	9.48745e-05	27	0.00429594	46318.1	0	0.0826132	3.19655	0.0013908	0.0178021	13350.2	0.00229443	0.0912229	0.978352	0.982882	1622	diazepam binding inhibitor, acyl-CoA binding protein	protein-coding	-0.0117056	0.589155	0.751105
METTL10	0	3	0.000145551	26	0.00413683	70272.1	0.000643437	0.13432
TEFM	0	3	9.97752e-05	34	0.00540971	99857.2	0	0.192022	8.13712	4.04788e-16	4.02369e-13	197.424	-0.0513194	0.0485697	0.280159	0.340766	79736	transcription elongation factor, mitochondrial	protein-coding	-0.0206512	0.604348	0.760119
PUS10	0	3	6.29209e-05	18	0.00286396	20814.5	0	0.2193	4.92108	8.60671e-07	4.57323e-05	410.915	0.0851218	0.0527826	0.0978454	0.133649	150962	pseudouridine synthase 10	protein-coding	0.000858479	0.769087	0.873138
TMCO1	0	3	0.000135959	44	0.0070008	27210.2	0	0.265712	6.25077	4.08422e-10	6.7938e-08	5211.6	0.29748	0.0435882	3.01658e-12	2.07543e-11	54499	transmembrane and coiled-coil domains 1	protein-coding	-0.0571825	0.197553	0.372046	0.0408387	0.455202	0.644647
NDUFC2-KCTD14	0	3	0.000208561	88	0.0140016	193513	0	0.612013	6.04009	1.54028e-09	2.23395e-07									-0.0530482	0.498665	0.680245
GCAT	0	3	6.60824e-05	15	0.00238663	24930.1	0	0.18161	2.4698	0.0135188	0.101267	2827.08	0.241694	0.0921229	0.00426784	0.00768204	23464	glycine C-acetyltransferase	protein-coding	-0.00164203	0.438516	0.628481	-0.1598	0.0340536	0.106334
TYW1B	0	3	5.2161e-05	14	0.00222753	16359.6	0	0.260959	2.98355	0.00284925	0.031141	232.88	0.339664	0.128616	0.00217013	0.00411627	441250	tRNA-yW synthesizing protein 1 homolog B	protein-coding	0.112836	0.1793	0.35177
SLC25A5	0	3	0.000163551	60	0.00954654	112305	0.000318117	0.206827	2.30532	0.0211484	0.141761	7608.59	0.280749	0.0648616	5.81003e-06	1.68008e-05	292	solute carrier family 25 member 5	protein-coding
AACS	0	3	0.000105967	26	0.00413683	52481.3	0	0.218286	3.39482	0.000686729	0.0101662	2230.03	0.450633	0.0589097	2.15842e-15	2.24351e-14	65985	acetoacetyl-CoA synthetase	protein-coding	-0.0111569	0.593478	0.754276	0.151474	0.0168685	0.0603924
FASTKD5	0	3	7.27301e-05	24	0.00381862	19552.4	1.01279e-07	0.231675	3.96017	7.4897e-05	0.00175932	762.206	0.171671	0.0435912	5.96772e-05	0.000147628	60493	FAST kinase domains 5	protein-coding	-0.00419537	0.838163	0.914511	-0.00485289	0.890949	0.942933
TRNT1	0	3	9.8356e-05	32	0.00509149	16850.4	1.51918e-07	0.12999	3.56997	0.000357021	0.00609313	1287.37	0.790802	0.0794824	6.29191e-24	2.15744e-22	51095	tRNA nucleotidyl transferase 1	protein-coding	-0.00826704	0.288809	0.450784
ECE2	0	4	3.71109e-05	4	0.000636436	14646.9	0	0.115266	2.70053	0.00692294	0.0616844									0.202616	0.0839169	0.203682
METTL12	0	4	5.50497e-05	7	0.00111376	12072.7	5.06394e-08	0.204242
TYW1	0	3	8.73004e-05	27	0.00429594	19701.9	1.26598e-07	0.217727	2.37506	0.0175463	0.122933	1109.6	0.218203	0.0444879	5.48381e-07	1.83906e-06	55253	tRNA-yW synthesizing protein 1 homolog	protein-coding	-0.0388254	0.317471	0.457667
ATAD3B	0	3	5.71506e-05	18	0.00286396	43864.7	0	0.186572	3.40302	0.000666466	0.00995303	877.14	-0.072071	0.102087	0.437428	0.501995	83858	ATPase family AAA domain containing 3B	protein-coding	-0.0556806	0.41819	0.612057	-0.0104195	0.342055	0.528704
TMEM256	0	4	7.27874e-05	20	0.00318218	17934.1	0	0.243366	3.33562	0.00085109	0.0120606
MMAB	0	2	0.000121839	26	0.00413683	42468.1	1.26598e-06	0.163558	3.27102	0.00107162	0.0145095	2511.28	0.234436	0.0835652	0.00259043	0.00484592	326625	metabolism of cobalamin associated B	protein-coding				-0.217562	0.00326986	0.0173277
LIPT1	0	3	0.000110528	26	0.00413683	141022	0	0.30493	2.84563	0.00443238	0.0436438	314.508	0.134793	0.0715838	0.0479438	0.0702864	51601	lipoyltransferase 1	protein-coding	-0.0340547	0.621457	0.774906	-0.0870257	0.0643002	0.170257
MTG1	0	3	0.00014875	61	0.00970565	38927.7	0	0.160219	2.36451	0.018054	0.125611	148.723	-0.512822	0.149324	6.86441e-05	0.000168319	92170	mitochondrial ribosome associated GTPase 1	protein-coding	-0.0989371	0.232093	0.416633	0.0218838	0.456709	0.622456
RPUSD3	0	3	0.000111691	36	0.00572792	18067.2	2.02558e-07	0.201556	2.19184	0.0283911	0.175421	1035.18	-0.0208325	0.0489074	0.66324	0.7139	285367	RNA pseudouridine synthase D3	protein-coding	-0.0445716	0.252661	0.442752
FASTK	0	3	5.94765e-05	15	0.00238663	17186	3.03836e-07	0.224821	2.43739	0.0147938	0.108167	4306.54	0.169648	0.0750955	0.0169588	0.0273664	10922	Fas activated serine/threonine kinase	protein-coding	-0.0583951	0.240315	0.426048
PUSL1	0	4	6.9278e-05	19	0.00302307	16701.8	0	0.174035	3.88245	0.000103409	0.00227808	403.443	0.161797	0.0771688	0.0262978	0.0407751	126789	pseudouridine synthase like 1	protein-coding	-0.0588845	0.13403	0.287651
DHX30	0	3	0.000108349	48	0.00763723	21680.6	0	0.158553	4.69171	2.70934e-06	0.000117093	4496.33	0.319889	0.0432165	3.80853e-14	3.3116e-13	22907	DExH-box helicase 30	protein-coding	-0.00690102	0.509163	0.689868	-0.00593256	0.370929	0.531845
MECR	0	3	0.000146565	39	0.00620525	75124.2	1.02967e-06	0.117288	3.95654	7.60427e-05	0.0017811	843.412	0.190101	0.0510448	0.000131053	0.000306108	51102	mitochondrial trans-2-enoyl-CoA reductase	protein-coding	-0.114628	0.110124	0.250529	0.0509321	0.317776	0.51429
TXNRD1	0	2	0.000294939	102	0.0162291	289703	0.00256756	0.0996031	2.0401	0.0413407	0.227958	3612.97	0.152181	0.0630709	0.012127	0.0201263	7296	thioredoxin reductase 1	protein-coding	-0.0171987	0.248794	0.43824	-0.023806	0.311106	0.493171
PCCA	0	2	0.000185817	50	0.00795545	74436.8	0.000984685	0.153204	2.67005	0.00758398	0.0659874	1835.17	0.265693	0.0651503	1.95304e-05	5.1953e-05	5095	propionyl-CoA carboxylase subunit alpha	protein-coding	-0.0647819	0.070289	0.18171	-0.207113	0.221948	0.317649
CISD3	0	3	5.54174e-05	17	0.00270485	17810.9	3.03836e-07	0.343088	2.65863	0.00784594	0.067703									0.01486	0.270919	0.463738
MDH1	0	3	0.000274479	100	0.0159109	131416	0.00102527	0.2402	4.74002	2.13698e-06	9.63412e-05	5494.46	0.197169	0.0423091	2.06246e-06	6.35258e-06	4190	malate dehydrogenase 1	protein-coding	-0.0644789	0.153602	0.316365
SRM	0	2	9.34617e-05	29	0.00461416	47496	0.00218219	0.0959971	3.15758	0.00159085	0.0197608	3679.47	0.32744	0.0823333	1.89626e-05	5.05693e-05	6723	spermidine synthase	protein-coding	-0.0544124	0.267519	0.459065	0.0410691	0.131302	0.28355
COX6C	0	3	0.000243938	90	0.0143198	234241	0.000634116	0.553675	2.03997	0.0413531	0.227996	5850.39	0.0802669	0.0868146	0.321499	0.383943	1345	cytochrome c oxidase subunit 6C	protein-coding	-0.0165867	0.438231	0.629836
COX7A2L	0	3	0.000130922	45	0.0071599	236786	0	0.595956	3.624	0.00029008	0.00518063	5951.55	0.199353	0.0557058	0.000220367	0.000495319	9167	cytochrome c oxidase subunit 7A2 like	protein-coding	-0.0410922	0.376281	0.572904
NIT1	0	3	9.37365e-05	23	0.00365951	22725.1	0	0.165818	4.06499	4.80342e-05	0.00123354	1287.09	0.0814562	0.0414103	0.0456144	0.0671824	4817	nitrilase 1	protein-coding	-0.0312285	0.358835	0.556089	-0.0416956	0.483023	0.668277
SLC25A11	0	3	8.25749e-05	32	0.00509149	34196.4	0	0.332564	2.97444	0.00293523	0.0318576	3224.38	0.327858	0.0624939	4.14856e-08	1.62071e-07	8402	solute carrier family 25 member 11	protein-coding
TSSK2	0	4	2.63313e-05	1	0.000159109	10136.4	0	0	2.67538	0.00746446	0.0651282									0.295812	0.00252977	0.0138464
VARS2	0	2	0.000174881	63	0.0100239	136967	0	0.353677	9.45439	3.24923e-21	1.10352e-17									-0.018063	0.191397	0.367877	0.0870901	0.167496	0.335887
ATP6V0E1	0	3	0.000195716	59	0.00938743	78677.7	3.44348e-06	0.391681	2.55193	0.0107129	0.0858274	9133.14	0.259592	0.0537092	6.0719e-07	2.02381e-06	8992	ATPase H+ transporting V0 subunit e1	protein-coding	0.0239912	0.425134	0.613432
MCCC2	0	3	0.000131801	40	0.00636436	70260.4	0.000990056	0.178482	3.35375	0.000797232	0.0114245	19530.8	0.94482	0.135002	6.52084e-13	4.87513e-12	64087	methylcrotonyl-CoA carboxylase subunit 2	protein-coding	0.205769	0.280189	0.47401	-0.0561587	0.230753	0.346618
LIPT2	0	3	9.86911e-05	23	0.00365951	152910	0.000636132	0.275806	3.2528	0.00114273	0.015244	91.8883	0.159179	0.0518249	0.00160993	0.00313148	387787	lipoyl(octanoyl) transferase 2	protein-coding	-0.00273278	0.626497	0.778049
NGRN	0	4	5.68723e-05	12	0.00190931	18917.2	0	0.322956	2.52827	0.0114626	0.0900978	1297.35	0.0773787	0.0483438	0.101847	0.138508	51335	neugrin, neurite outgrowth associated	protein-coding	-0.0386402	0.39561	0.591366
METTL15	0	4	6.39834e-05	19	0.00302307	13579.4	5.06394e-08	0.0944263	7.78699	6.86264e-15	5.48406e-12	561.715	0.0762849	0.0383512	0.0437284	0.0646469	196074	methyltransferase like 15	protein-coding	0.00583847	0.60766	0.764386
ADI1	0	3	9.14685e-05	20	0.00318218	30110.7	4.95638e-05	0.0732247	3.22685	0.00125162	0.0163888	1166.3	0.495283	0.0661461	6.6348e-15	6.37211e-14	55256	acireductone dioxygenase 1	protein-coding	0.0223861	0.542762	0.716341	-0.0125232	0.0589365	0.151708
LHFP	0	3	4.22804e-05	6	0.000954654	13806.5	0	0.0804724
FAM136A	0	3	3.90489e-05	10	0.00159109	14503.5	0	0.113835	2.42383	0.015358	0.111294	2060.49	0.0761942	0.04909	0.112401	0.151396	84908	family with sequence similarity 136 member A	protein-coding	-0.247156	0.00262856	0.014579	-0.112594	0.0147469	0.0498859
GLRX3	0	3	0.00020803	59	0.00938743	161816	0.000318333	0.13417	3.39196	0.000693935	0.0102503	1744.04	0.180923	0.0426559	1.55693e-05	4.20539e-05	10539	glutaredoxin 3	protein-coding	-0.0459647	0.460318	0.615132
GNPTG	0	3	9.88544e-05	18	0.00286396	38561.8	0.00031837	0.0736483	3.05392	0.00225874	0.0260705	2889.16	0.307428	0.0565629	1.72788e-08	7.08682e-08	84572	N-acetylglucosamine-1-phosphate transferase subunit gamma	protein-coding	-0.0851533	0.117621	0.260871
ACOT13	0	3	0.000104911	27	0.00429594	26451.6	0	0.0472206	4.08087	4.48665e-05	0.00116616	1068.96	0.0717918	0.0424629	0.0855418	0.118428	55856	acyl-CoA thioesterase 13	protein-coding	-0.0428923	0.414791	0.609009
NDUFAF5	0	3	0.000192548	65	0.0103421	247253	0.000953996	0.436529	6.16988	6.83413e-10	1.08799e-07	482.509	-0.092908	0.0553328	0.083958	0.116424	79133	NADH:ubiquinone oxidoreductase complex assembly factor 5	protein-coding	-0.0739776	0.197683	0.375422
EFTUD1	0	3	0.00016245	95	0.0151154	58218	0	0.408067
TRMU	0	2	0.000148254	63	0.0100239	25878.1	6.07673e-07	0.153026	3.16319	0.00156051	0.0194729	1223.24	0.137555	0.0780318	0.0616854	0.0881962	55687	tRNA mitochondrial 2-thiouridylase	protein-coding	-0.0159916	0.405891	0.600783	-0.0362794	0.509199	0.689896
COX5B	0	3	0.000318593	124	0.0197295	237248	0.000379587	0.425861	2.8143	0.00488829	0.0471309	5498.77	0.10866	0.0836276	0.165312	0.213557	1329	cytochrome c oxidase subunit 5B	protein-coding	-0.0592241	0.134377	0.288159	-0.0725553	0.097643	0.230018
SDHAF2	0	3	6.43392e-05	16	0.00254574	157919	0	0.252581	3.98855	6.64777e-05	0.0015937	584.27	0.044297	0.0853406	0.578939	0.637013	54949	succinate dehydrogenase complex assembly factor 2	protein-coding	-0.020653	0.309881	0.469256	-0.277647	0.00031553	0.0026885
MCAT	0	3	7.96037e-05	19	0.00302307	143648	0	0.118661	2.76509	0.0056907	0.0531084	1156.18	0.331306	0.071694	9.97745e-07	3.22478e-06	27349	malonyl-CoA-acyl carrier protein transacylase	protein-coding	-0.039982	0.350955	0.547824	-0.18823	0.0139087	0.0537044
SUGCT	0	3	5.62113e-05	8	0.00127287	18642.8	0	0.0510775	3.07801	0.00208391	0.0245816	144.915	0.416706	0.135386	0.0003446	0.000751844	79783	succinyl-CoA:glutarate-CoA transferase	protein-coding	-0.0276255	0.428722	0.621397
TUFM	0	3	0.000452264	211	0.033572	145379	0.000372185	0.167347	4.30161	1.69564e-05	0.000522341	8496.01	0.254999	0.0582365	5.54786e-06	1.60997e-05	7284	Tu translation elongation factor, mitochondrial	protein-coding	0.0147268	0.791498	0.876021
IARS2	0	2	0.000205649	80	0.0127287	92298.1	0	0.260471	6.49146	8.50082e-11	1.85268e-08	5466.8	0.46358	0.050411	3.67718e-21	8.41942e-20	55699	isoleucyl-tRNA synthetase 2, mitochondrial	protein-coding	-0.0192388	0.398053	0.539147
METAP1D	0	3	7.00187e-05	19	0.00302307	22645.8	4.05115e-07	0.147706	2.74025	0.00613933	0.056366	558.521	-0.111637	0.0563982	0.0413266	0.0614119	254042	methionyl aminopeptidase type 1D, mitochondrial	protein-coding	0.557684	3.61517e-06	6.95735e-05
MIEF2	0	3	8.67804e-05	26	0.00413683	176779	0	0.218402	2.50452	0.0122619	0.094775									-0.0353968	0.561512	0.726098
PDF	0	3	6.21877e-05	20	0.00318218	30278.3	5.06394e-08	0.288203	2.71046	0.00671893	0.060463	26.1687	-0.164046	0.128337	0.138075	0.182016	64146	peptide deformylase, mitochondrial	protein-coding	-0.0128664	0.493668	0.677226
HRSP12	0	3	7.83063e-05	21	0.00334129	19090.8	0	0.0930215
DLST	0	3	0.000234357	84	0.0133652	170026	0.00722189	0.287466	2.92302	0.00346652	0.0360747	3875.28	0.208561	0.0544637	7.84717e-05	0.000190306	1743	dihydrolipoamide S-succinyltransferase	protein-coding	-0.000675047	0.555024	0.725347
PDHB	0	3	0.0002978	108	0.0171838	156590	0.000426114	0.259979	3.11293	0.00185238	0.0223553	2260.61	0.127792	0.0462866	0.00482454	0.00860367	5162	pyruvate dehydrogenase E1 subunit beta	protein-coding	-0.061696	0.190339	0.364448	-0.0685317	0.53284	0.628449
IMMT	0	3	0.000265298	104	0.0165473	231892	0.00408278	0.161984	3.46304	0.000534116	0.00834978	3000.38	0.333867	0.0396421	9.28104e-18	1.3089e-16	10989	inner membrane mitochondrial protein	protein-coding	-0.0622667	0.22747	0.412376	-0.0126332	0.75906	0.866913
SUCLG1	0	3	0.000349022	128	0.020366	199737	0.0129454	0.228467	3.80822	0.000139974	0.00288258	3387.4	0.271023	0.0462253	1.90536e-09	8.83575e-09	8802	succinate-CoA ligase GDP/ADP-forming subunit alpha	protein-coding	-0.025852	0.361606	0.466468
MTERF1	0	3	9.35179e-05	31	0.00493238	33613.7	0	0.233182	3.40404	0.000663982	0.0099232	439.289	-0.117541	0.048098	0.012473	0.0206505	7978	mitochondrial transcription termination factor 1	protein-coding	-0.0500644	0.44201	0.627726
MGME1	0	3	9.27577e-05	30	0.00477327	27569.7	0	0.230057	6.12322	9.17024e-10	1.42646e-07	705.093	0.0629397	0.0472472	0.173803	0.223398	92667	mitochondrial genome maintenance exonuclease 1	protein-coding	-0.004286	0.386975	0.583182	-0.592525	5.23025e-05	0.00064394
MRPL43	0	3	0.000278118	131	0.0208433	192045	7.76252e-05	0.467682	2.31809	0.0204442	0.137993	2576.37	0.201424	0.0586696	0.000375759	0.000813909	84545	mitochondrial ribosomal protein L43	protein-coding
TMEM14C	0	4	9.38596e-05	22	0.0035004	18243.3	5.06394e-07	0.162175	3.18113	0.00146701	0.0185353									-0.014046	0.464263	0.652387	0.012224	0.781293	0.880579
NDUFV3	0	3	0.000203389	76	0.0120923	270936	0	0.663837	2.48803	0.0128452	0.0977118	2916.08	0.276005	0.0609638	2.39616e-06	7.32093e-06	4731	NADH:ubiquinone oxidoreductase subunit V3	protein-coding	-0.0245408	0.54371	0.717105
RPL23	0	3	0.000538001	256	0.0407319	366832	0.0013348	0.234846
GATC	0	3	4.38491e-05	6	0.000954654	69188.8	0	0.630161	4.66828	3.03732e-06	0.000128276	783.657	0.0820841	0.0449114	0.06252	0.0892453	283459	glutamyl-tRNA amidotransferase subunit C	protein-coding	-0.0124948	0.598488	0.757923
CRLS1	0	3	0.000120076	30	0.00477327	45612.1	0.00094921	0.106794	3.04171	0.00235241	0.0268969	3873.88	-0.206833	0.0814358	0.00663885	0.01157	54675	cardiolipin synthase 1	protein-coding	-0.0373241	0.344266	0.541493	-0.0399453	0.552818	0.65929
TMEM147	0	3	0.00011634	35	0.00556881	31672.2	0.00095278	0.417314	4.81951	1.43913e-06	6.99068e-05	2590.71	0.268654	0.0686595	3.83689e-05	9.77647e-05	10430	transmembrane protein 147	protein-coding	0.0304466	0.561792	0.73069
ECH1	0	2	0.000182084	49	0.00779634	92377	0.00189207	0.33373	2.26413	0.0235664	0.153095									-0.0384713	0.396287	0.591777
TOMM7	0	3	0.00024474	96	0.0152745	250922	0.000318235	0.214046	2.76565	0.00568092	0.0530538	9179.05	-0.0894807	0.07945	0.232276	0.289442	54543	translocase of outer mitochondrial membrane 7	protein-coding	-0.00631474	0.63182	0.778392	-0.131265	0.073728	0.188154
DUS2	0	3	0.000122244	27	0.00429594	101304	0.000653523	0.193182	3.34116	0.000834298	0.0118473	382.478	0.021633	0.0610457	0.713818	0.759362	54920	dihydrouridine synthase 2	protein-coding	-0.0419285	0.41561	0.609787	0.108836	0.0649292	0.171469
METTL17	0	3	0.000103827	38	0.00604614	24719.6	5.06394e-08	0.131346	2.12292	0.0337601	0.198284	727.487	-0.354664	0.0766266	8.0235e-07	2.62726e-06	64745	methyltransferase like 17	protein-coding	-0.0835276	0.468371	0.655753
EMC6	0	4	9.80061e-05	20	0.00318218	55330.2	1.83146e-07	0.243235	3.58432	0.000337962	0.00582888	24.7978	0.0758331	0.0848821	0.33959	0.402422	83460	ER membrane protein complex subunit 6	protein-coding	-0.0225448	0.603145	0.761413
ATP5SL	0	3	6.80987e-05	12	0.00190931	12766.8	1.01279e-07	0.0284555
BOLA3	0	3	0.000130677	35	0.00556881	218595	0	0.265319	2.76112	0.00576036	0.0536112	650.038	0.359774	0.0687505	3.44367e-08	1.35985e-07	388962	bolA family member 3	protein-coding	0.219674	0.000482483	0.00328995
MRPL36	0	3	0.000327723	150	0.0238663	192191	1.95095e-05	0.452697	3.92224	8.773e-05	0.00198769	1259.29	0.234905	0.069311	0.000365443	0.000793995	64979	mitochondrial ribosomal protein L36	protein-coding	-0.0489532	0.257984	0.449032
C22orf39	0	4	2.50628e-05	1	0.000159109	10453.8	0	0	1.97496	0.0482723	0.253988	1530	0.0255363	0.047871	0.585874	0.643138	128977	chromosome 22 open reading frame 39	protein-coding
MTCH1	0	3	5.22466e-05	14	0.00222753	50448.1	0	0.213611	2.57385	0.0100573	0.08183	10996.3	0.164538	0.0388127	1.68072e-05	4.51675e-05	23787	mitochondrial carrier 1	protein-coding	-0.00574867	0.469227	0.655497	-0.00254858	0.653176	0.777207
MTCH2	0	3	0.000147071	44	0.0070008	60229.6	5.06394e-08	0.213838	3.14848	0.00164119	0.0203057									-0.0296473	0.337387	0.521626	0.28734	0.0010018	0.00676744
ATAD3A	0	3	9.53632e-05	37	0.00588703	31194.8	0	0.161469	6.41838	1.37731e-10	2.73815e-08	1142.53	0.281385	0.0810675	0.000198414	0.000449449	55210	ATPase family AAA domain containing 3A	protein-coding	0.000893695	0.45181	0.641761	-0.0117766	0.0472287	0.12576
QTRTD1	0	3	9.40415e-05	28	0.00445505	53074	0	0.180607
RRNAD1	0	4	6.05155e-05	7	0.00111376	11474.6	3.54476e-07	0.0890584
ELAC2	0	3	0.000209076	100	0.0159109	29928.8	2.98772e-06	0.178247	3.77981	0.000156947	0.00316027	2988.42	0.151546	0.0493301	0.00165286	0.00320822	60528	elaC ribonuclease Z 2	protein-coding	-0.0112838	0.469448	0.656072	-0.0124835	0.728862	0.844116
GLYCTK	0	3	0.000106505	26	0.00413683	37468.7	0	0.212275	3.33517	0.000852464	0.0120727	192.643	0.266797	0.0821328	0.000490388	0.00104241	132158	glycerate kinase	protein-coding	-0.00663985	0.158338	0.323104
CCDC47	0	3	7.83237e-05	26	0.00413683	23316.8	0	0.71779	4.71077	2.4678e-06	0.000108495	5992.03	0.415967	0.0523228	2.40281e-16	2.84437e-15	57003	coiled-coil domain containing 47	protein-coding	-0.121789	0.329138	0.507823
COX14	0	3	0.000127805	41	0.00652347	41274.8	0.000953996	0.325025	2.90865	0.00362992	0.0373516	1257.05	0.036588	0.0850023	0.645584	0.698111	84987	cytochrome c oxidase assembly factor COX14	protein-coding	0.00124476	0.442107	0.633314	0.0238854	0.630292	0.781175
CYSTM1	0	4	3.01542e-05	3	0.000477327	13693.2	0	0.455317	3.12342	0.00178764	0.0217284	1543.97	0.0280779	0.0661994	0.658785	0.709819	84418	cysteine rich transmembrane module containing 1	protein-coding	-0.0172924	0.552129	0.722974	0.441124	3.53899e-05	0.000473317
ACADS	0	3	0.00015797	41	0.00652347	58130.2	3.39062e-05	0.284155	2.26742	0.0233643	0.152184	969.628	0.0427338	0.082318	0.58063	0.638542	35	acyl-CoA dehydrogenase short chain	protein-coding	0.0824735	0.572972	0.739198	-0.0231246	0.293962	0.488853
NIT2	0	3	0.000102668	26	0.00413683	38937.7	7.59591e-07	0.391352	2.12101	0.033921	0.198986	2294.41	0.161967	0.0509424	0.00110527	0.00221065	56954	nitrilase family member 2	protein-coding	-0.0758531	0.120489	0.266394
LIAS	0	3	0.0001779	52	0.00827367	122715	0.000318319	0.19749	2.99864	0.00271186	0.0299924	453.819	-0.22336	0.0473488	1.35851e-06	4.30492e-06	11019	lipoic acid synthetase	protein-coding	-0.0611618	0.288712	0.483226
MTERF4	0	4	8.62892e-05	31	0.00493238	35914.6	1.01279e-07	0.273746	4.02932	5.59386e-05	0.001393	2238.26	-0.119068	0.0468364	0.00942563	0.0159562	130916	mitochondrial transcription termination factor 4	protein-coding	-0.0320394	0.547579	0.719012	-0.100606	0.0335017	0.10504
TRUB2	0	3	0.000196491	97	0.0154336	33988.2	0.000308605	0.263076	4.79487	1.62784e-06	7.69634e-05	2435.38	0.298765	0.0533306	7.16532e-09	3.09239e-08	26995	TruB pseudouridine synthase family member 2	protein-coding	0.0103525	0.2517	0.435779
FTSJ2	0	3	0.000178086	88	0.0140016	22519.5	4.04608e-05	0.281154
CCDC127	0	3	6.59517e-05	7	0.00111376	18665.4	0.000318218	0.177674	3.46351	0.000533173	0.00834144	1189.92	0.0826644	0.041498	0.0429225	0.0635529	133957	coiled-coil domain containing 127	protein-coding	-0.0340753	0.428161	0.557026	0.00197431	0.770438	0.873967
RNASEK	0	4	6.93454e-05	19	0.00302307	19065.5	0	0.459242	3.71658	0.000201937	0.00388754	64.2933	-0.252387	0.0881681	0.00193909	0.00371389	440400	ribonuclease K	protein-coding	-0.0194084	0.676281	0.813311
MRPS7	0	3	0.00052661	266	0.042323	192020	0.000558664	0.267776	6.32027	2.61114e-10	4.56725e-08	2386.48	0.348441	0.0540825	2.61573e-11	1.57679e-10	51081	mitochondrial ribosomal protein S7	protein-coding	-0.0291835	0.626839	0.778726
MRPS36	0	4	0.000126385	54	0.00859189	169232	0	0.573189	2.59485	0.00946314	0.0779289	177.751	0.217833	0.0615868	0.000233865	0.000523771	92259	mitochondrial ribosomal protein S36	protein-coding	-0.122231	0.00732599	0.0326485
FASTKD2	0	3	0.00012519	45	0.0071599	26386	0.000636284	0.176182	5.21301	1.85805e-07	1.30335e-05	1561.57	0.390737	0.0697828	3.48386e-09	1.55444e-08	22868	FAST kinase domains 2	protein-coding	0.178996	0.0160378	0.0599432	0.13864	0.0220476	0.0765007
MRPL4	0	3	0.000401273	206	0.0327765	198449	0.00332482	0.326906	4.3478	1.37508e-05	0.000442666	1104.15	0.13915	0.0541072	0.00814806	0.0139414	51073	mitochondrial ribosomal protein L4	protein-coding	-0.00585152	0.751737	0.862229	0.0263768	0.598794	0.75813
RNMTL1	0	3	0.000117446	51	0.00811456	23721.2	0	0.221162
PUS3	0	3	0.000144607	45	0.0071599	26450.8	0.000316446	0.216286	4.25972	2.04679e-05	0.000610664	690.59	0.199627	0.0516975	7.21158e-05	0.000175938	83480	pseudouridine synthase 3	protein-coding
ZNF232	0	4	0.000106193	7	0.00111376	10425.7	0	0.309538	2.18797	0.0286717	0.17662	357.992	-0.17824	0.0521765	0.000446454	0.000955433	7775	zinc finger protein 232	protein-coding	0.254281	0.0264687	0.0793005
TRMT5	0	3	0.000178552	56	0.0089101	27672.5	0.000898774	0.183637	2.99028	0.00278722	0.0306347	990.489	0.023302	0.0387637	0.542186	0.602835	57570	tRNA methyltransferase 5	protein-coding
FLVCR1	0	2	7.52222e-05	12	0.00190931	12867.9	4.55755e-07	0.155067	2.62445	0.00867892	0.073005	1009.55	0.253671	0.0637254	3.20655e-05	8.27263e-05	28982	FLVCR heme transporter 1	protein-coding	-0.0342451	0.417047	0.611063	-0.143461	0.0218339	0.0759397
MGST3	0	3	7.58502e-05	15	0.00238663	20991.7	0	0.154281	2.27729	0.0227688	0.149295	3010.68	0.0924032	0.0725542	0.180925	0.231445	4259	microsomal glutathione S-transferase 3	protein-coding	-0.0149488	0.686787	0.820205
TRMT61B	0	3	0.000201986	109	0.0173429	75364.6	0	0.313731	3.58378	0.000338653	0.00583708	439.701	0.0596143	0.0552268	0.26681	0.326625	55006	tRNA methyltransferase 61B	protein-coding	-0.0290323	0.633766	0.783682	-0.0485293	0.23358	0.420197
BOLA1	0	3	7.48841e-05	17	0.00270485	235889	8.28645e-08	0.600784	4.9272	8.34145e-07	4.45742e-05	724.757	0.159686	0.0659442	0.0115035	0.019156	51027	bolA family member 1	protein-coding	0.0070305	0.692328	0.823926	0.120529	0.182465	0.351285
RPUSD4	0	4	0.000124631	46	0.00731901	26364.8	7.08952e-07	0.219574	4.1468	3.3715e-05	0.000925913	1029.15	-0.0774781	0.0472992	0.0943882	0.129368	84881	RNA pseudouridine synthase D4	protein-coding	-0.0163973	0.469833	0.65663
HAGH	0	4	6.18606e-05	12	0.00190931	27604.6	0	0.0675771	3.29493	0.000984455	0.0135729	2157.98	0.422467	0.0594106	1.44855e-13	1.16947e-12	3029	hydroxyacylglutathione hydrolase	protein-coding	-0.0316958	0.332267	0.529175	0.0492839	0.123922	0.272182
MTFMT	0	2	0.000143919	52	0.00827367	74483.8	0.000318066	0.163815	3.32692	0.000878127	0.012362	629.14	0.188413	0.0373791	3.16485e-07	1.09977e-06	123263	mitochondrial methionyl-tRNA formyltransferase	protein-coding	-0.112574	0.0676846	0.176752
BTD	0	3	0.000102749	21	0.00334129	19504.2	1.01279e-07	0.0905524	3.04362	0.00233747	0.026767	2133.97	0.321966	0.0623384	6.75261e-08	2.56394e-07	686	biotinidase	protein-coding	-0.0439426	0.607586	0.764668	-0.188073	0.0172411	0.057503
RMND1	0	3	7.212e-05	18	0.00286396	15675.7	6.07673e-07	0.152231	4.40432	1.06118e-05	0.000359505	695.877	0.10626	0.0471266	0.0212876	0.0336532	55005	required for meiotic nuclear division 1 homolog	protein-coding	-0.101091	0.0748582	0.190201	-0.243255	0.00015941	0.00156141
PET100	0	4	9.24512e-05	29	0.00461416	26380.8	0.000318015	0.2276	4.5567	5.19642e-06	0.000198296	221.894	-0.767697	0.176836	1.90276e-06	5.89751e-06	100131801	PET100 cytochrome c oxidase chaperone	protein-coding	-0.0153827	0.686478	0.819231
FASTKD1	0	4	4.91536e-05	13	0.00206842	11397.5	0	0.261103	2.48304	0.0130266	0.0985699	543.093	0.0943886	0.0524091	0.0645689	0.0919164	79675	FAST kinase domains 1	protein-coding	-0.00957653	0.430081	0.571487
COA5	0	4	0.000121894	43	0.00684169	32469.9	0	0.211267	2.2826	0.0224542	0.147936	1542.34	0.0977156	0.0495277	0.0434655	0.0642882	493753	cytochrome c oxidase assembly factor 5	protein-coding	-0.0443865	0.482651	0.667905
PEBP1	0	3	0.00022122	93	0.0147971	336365	0.000318218	0.172725	2.5603	0.0104582	0.0842756	22356.1	0.392619	0.0580551	2.10074e-12	1.47253e-11	5037	phosphatidylethanolamine binding protein 1	protein-coding	-0.0336582	0.535532	0.710786	0.0661143	0.0834173	0.205664
TFB2M	0	3	0.000366787	195	0.0310263	157591	0	0.331988	3.22011	0.00128141	0.0166957	844.322	0.377324	0.0507387	1.78989e-14	1.6173e-13	64216	transcription factor B2, mitochondrial	protein-coding	-0.0555504	0.240793	0.428649
COX20	0	3	0.000116701	35	0.00556881	46542.4	1.01279e-07	0.275504	3.67931	0.00023387	0.0043562	91.3114	-0.29617	0.0835153	0.000134436	0.000313113	116228	cytochrome c oxidase assembly factor COX20	protein-coding	-0.0600041	0.274932	0.45633
TMEM177	0	4	8.58658e-05	24	0.00381862	15232.7	3.03836e-07	0.213003	2.88814	0.00387528	0.039278	458.366	0.256411	0.0554499	1.73472e-06	5.40825e-06	80775	transmembrane protein 177	protein-coding	-0.121644	0.0944232	0.197362	0.0113246	0.668085	0.80231
RPIA	0	3	0.000144173	50	0.00795545	141685	0.000477243	0.158906	3.1587	0.00158475	0.019703	884.11	0.0180206	0.0518773	0.721779	0.766312	22934	ribose 5-phosphate isomerase A	protein-coding	0.0133774	0.575233	0.740621	-0.368244	0.00279595	0.0153135
KDM3A	1	3	0.000134666	46	0.00731901	38130.3	2.02558e-07	0.195477	3.54012	0.000399943	0.00666381	2383.49	-0.19338	0.0507922	9.26244e-05	0.000221916	55818	lysine demethylase 3A	protein-coding	-0.109568	0.0226378	0.0780404	-0.269662	0.224192	0.319765
MED22	1	3	0.000130631	37	0.00588703	209265	0	0.433721	4.1362	3.53111e-05	0.00096261
SIRT6	1	3	0.000177714	79	0.0125696	103217	0.000911541	0.272659	2.77295	0.00555512	0.0522017	957.683	0.0990923	0.0688611	0.132415	0.175317	51548	sirtuin 6	protein-coding	-0.41012	0.00560276	0.0229905	-0.00710524	0.0767693	0.191842
MED18	1	3	0.00013814	41	0.00652347	225875	0.00109485	0.393383	3.50827	0.000451033	0.00730598									-0.0804737	0.204601	0.379481	-0.0678468	0.079239	0.198149
HDAC4	1	3	0.000376688	151	0.0240255	364346	0.00635284	0.191013	2.47783	0.0132185	0.0997074	1122.63	-0.119085	0.0568973	0.0308707	0.0471423	9759	histone deacetylase 4	protein-coding	0.00496564	0.285848	0.47798	-0.020668	0.0854279	0.209208
MED8	1	3	0.000125831	35	0.00556881	210327	1.23645e-07	0.487461	3.69734	0.00021787	0.00412279	1489.41	0.118865	0.0354931	0.000699637	0.00144777	112950	mediator complex subunit 8	protein-coding	-0.022911	0.526549	0.703707
TCF7	1	3	0.000179676	63	0.0100239	365445	0	0.284507	2.40761	0.0160575	0.115215	545.916	-1.12611	0.100482	9.1476e-30	9.51754e-28	6932	transcription factor 7	protein-coding	0.227314	0.0987743	0.231927	-0.100188	0.109777	0.247144
BRPF1	1	3	0.000149358	53	0.00843278	217989	0	0.287099	3.96115	7.45886e-05	0.00175309	1033.16	-0.00731484	0.0458996	0.870924	0.894612	7862	bromodomain and PHD finger containing 1	protein-coding	-0.0398103	0.396955	0.592581
PRMT5	1	2	0.000391719	169	0.0268894	301955	0.00288202	0.126776	3.93223	8.4162e-05	0.00192806	1018.11	0.129646	0.0596941	0.024606	0.0384129	10419	protein arginine methyltransferase 5	protein-coding	-0.308161	0.0421334	0.122572
TNRC6B	1	3	0.000182068	64	0.010183	161179	0	0.339582	3.8195	0.00013372	0.00278826	2287.46	0.0135198	0.0683784	0.836483	0.865729	23112	trinucleotide repeat containing adaptor 6B	protein-coding	-0.00485538	0.620856	0.774507
BRD7	1	3	0.000194238	65	0.0103421	321182	0	0.229847	2.41829	0.0155935	0.11254	2343.42	0.14963	0.0384739	7.93925e-05	0.000192342	29117	bromodomain containing 7	protein-coding	0.0502153	0.472334	0.659058
FEM1B	1	3	0.000119716	36	0.00572792	199406	0.000631932	0.32567	3.10801	0.00188352	0.0226639	3344.72	-0.133528	0.0470372	0.00372836	0.00678334	10116	fem-1 homolog B	protein-coding	-0.013256	0.550642	0.722406
TFDP1	1	3	0.0002131	83	0.013206	287746	0.000318552	0.264564	3.4962	0.000471936	0.00756937	3114.88	0.192239	0.0461517	2.06871e-05	5.48444e-05	7027	transcription factor Dp-1	protein-coding	0.0320997	0.36444	0.561584	-0.0724021	0.0384323	0.116437
CLOCK	1	3	0.000118711	28	0.00445505	160692	0.000954532	0.165826	4.09667	4.19135e-05	0.00110634	2114.05	0.106348	0.0585043	0.0604226	0.0866124	9575	clock circadian regulator	protein-coding	-0.0742156	0.113184	0.255466	0.1502	0.0470223	0.135301
MED13L	1	3	0.000154418	42	0.00668258	259271	0.000318167	0.356097	2.49264	0.0126798	0.0968318	3735.33	-0.0366225	0.0712478	0.590163	0.647015	23389	mediator complex subunit 13L	protein-coding	-0.0716154	0.267351	0.459727	0.0401568	0.340388	0.53753
MED20	1	3	0.000111666	29	0.00461416	209336	0	0.673496	3.75575	0.000172821	0.00341909	916.588	-0.060542	0.0321161	0.057005	0.0820904	9477	mediator complex subunit 20	protein-coding	0.201328	0.00730847	0.0325874	-0.344699	4.64624e-07	1.72068e-05
RERE	1	3	8.56161e-05	16	0.00254574	75629.7	0.000318066	0.152277	3.84617	0.000119977	0.0025708	16971.4	0.384758	0.0644159	3.90078e-10	2.0047e-09	473	arginine-glutamic acid dipeptide repeats	protein-coding	-0.0528558	0.303602	0.499225	-0.0777716	0.206402	0.358348
EID1	1	3	4.25779e-05	8	0.00127287	53876.5	0	0.109424	2.60657	0.00914552	0.0759321	10612.8	0.246569	0.0502961	4.67651e-07	1.58789e-06	23741	EP300 interacting inhibitor of differentiation 1	protein-coding	-0.0456841	0.240196	0.428036
BORCS8-MEF2B	1	3	5.45131e-05	9	0.00143198	69801.9	0	0.151367	3.63296	0.000280188	0.00503487
BCL11B	1	3	9.27171e-05	26	0.00413683	130127	0	0.247042	2.2171	0.0266163	0.167271	130.219	-1.18534	0.132546	7.87779e-20	1.4876e-18	64919	BAF chromatin remodeling complex subunit BCL11B	protein-coding	-0.0152834	0.655819	0.7956	-0.275095	0.0290047	0.0895674
PROX1	1	3	6.61762e-05	16	0.00254574	41005.3	0	0.12357	2.12134	0.0338931	0.198922	107.768	0.0400107	0.134094	0.726749	0.770338	5629	prospero homeobox 1	protein-coding	0.00331463	0.554452	0.725399	-0.195015	0.192813	0.369595
ASH1L	1	3	0.000139381	48	0.00763723	221345	0.000636385	0.196928	2.16688	0.0302442	0.183396	4321.29	-0.0267875	0.0749188	0.706572	0.752747	55870	ASH1 like histone lysine methyltransferase	protein-coding	-0.0967162	0.0357547	0.110307	0.0535187	0.177441	0.349372
MAF	1	2	0.000133436	39	0.00620525	154599	0.000949337	0.159638	2.12651	0.0334608	0.196994	3030.1	-0.690818	0.104983	6.95527e-12	4.54792e-11	4094	MAF bZIP transcription factor	protein-coding	-0.0267659	0.1896	0.365475	0.128308	0.259096	0.450294
CTBP1	1	3	0.000270474	86	0.0136834	376732	0.00326694	0.174328	4.35963	1.30285e-05	0.000425803	4918.88	0.107962	0.0483405	0.0223988	0.0352551	1487	C-terminal binding protein 1	protein-coding	0.000289264	0.217002	0.400057	0.080146	0.0808067	0.191772
MED29	1	3	0.00012106	30	0.00477327	209877	0.000160377	0.637274	2.21974	0.0264362	0.166557	4121.54	0.27865	0.033786	6.44849e-17	8.22531e-16	55588	mediator complex subunit 29	protein-coding	-0.0436547	0.264665	0.456618
TCHP	1	3	0.000147779	61	0.00970565	162619	0	0.219403	2.22089	0.0263583	0.166161	754.237	0.00932701	0.0408157	0.816502	0.848473	84260	trichoplein keratin filament binding	protein-coding	-0.0392073	0.409252	0.603828	0.13212	0.022097	0.0734344
ZBTB33	1	3	6.262e-05	16	0.00254574	153576	0	0.255208	2.21279	0.0269124	0.168559	1483.06	0.0894498	0.0503862	0.0690361	0.0976145	10009	zinc finger and BTB domain containing 33	protein-coding
NIPBL	1	3	0.00023992	88	0.0140016	212656	0.000636335	0.104385	2.22055	0.0263815	0.166282	3200.18	-0.040398	0.0559067	0.457025	0.521076	25836	NIPBL cohesin loading factor	protein-coding	-0.0558155	0.468635	0.590753	0.0339356	0.437462	0.53418
NUTM1	1	3	4.34799e-05	9	0.00143198	140189	0	0.352991	4.41162	1.02601e-05	0.000351091									-0.0780078	0.427883	0.620593	-0.361124	0.00181072	0.0108488
CBX8	1	3	0.000250775	106	0.0168656	229056	0.000159033	0.312749	2.14083	0.032288	0.191989	516.171	0.563711	0.0769429	2.34725e-14	2.09418e-13	57332	chromobox 8	protein-coding	0.111978	0.09684	0.215471	0.404289	1.65028e-05	0.000260678
TCF3	1	3	0.000163338	44	0.0070008	322577	0.00159028	0.109257	2.26351	0.023604	0.153238	2769.87	0.0178238	0.051195	0.72135	0.766145	6929	transcription factor 3	protein-coding	0.0192113	0.409071	0.603645	-0.0268516	0.112648	0.253694
CHD4	1	3	0.000420889	188	0.0299125	376113	0.00217115	0.190854	4.61438	3.94269e-06	0.000157688	1249.51	0.0450892	0.0788881	0.545023	0.605438	1108	chromodomain helicase DNA binding protein 4	protein-coding	-0.000208044	0.538259	0.712848
SMUG1	1	3	6.81068e-05	20	0.00318218	48002	0	0.233085	2.63995	0.00829178	0.0705836	1517.1	0.19267	0.0596203	0.000806931	0.00165097	23583	single-strand-selective monofunctional uracil-DNA glycosylase 1	protein-coding	-0.0383551	0.332376	0.529283	0.0306433	0.495045	0.643464
SENP8	1	3	8.7215e-05	29	0.00461416	321556	0	0.280012	1.97859	0.0478624	0.252574	188.579	-0.0775312	0.056321	0.15619	0.20322	123228	SUMO peptidase family member, NEDD8 specific	protein-coding	-0.00911881	0.429137	0.621759	-0.0839708	0.52249	0.653516
PRMT1	1	2	0.00032527	164	0.0260939	211093	0.000316842	0.173434	4.40209	1.07215e-05	0.000362016	5173.44	0.245081	0.0561501	6.31336e-06	1.81377e-05	3276	protein arginine methyltransferase 1	protein-coding	-0.0255935	0.570815	0.737339
NR1H2	1	3	8.81149e-05	24	0.00381862	86617	0	0.278294	4.07917	4.51965e-05	0.00117324	3977.09	0.175652	0.0537627	0.000770296	0.0015818	7376	nuclear receptor subfamily 1 group H member 2	protein-coding	-0.038081	0.366624	0.560838
MYOD1	1	3	0.000231749	72	0.0114558	370888	0.0022254	0.167295	2.16623	0.0302937	0.183614									-0.0555756	0.141584	0.296303	-0.189419	0.115095	0.258417
HIST1H1A	1	3	0.0001034	38	0.00604614	314290	0	0.217222
USF2	1	3	6.78559e-05	17	0.00270485	61358.9	5.06394e-08	0.18219	2.18944	0.0285649	0.176201	5065.28	0.255741	0.0513913	3.01175e-07	1.04863e-06	7392	upstream transcription factor 2, c-fos interacting	protein-coding	-0.0548901	0.153557	0.316304
SIRT4	1	3	0.0001276	47	0.00747812	48214.4	4.27586e-06	0.170808	2.07612	0.0378827	0.214402	71.333	0.0971939	0.0732758	0.163038	0.210988	23409	sirtuin 4	protein-coding	-0.0236885	0.536976	0.711907	-0.183591	0.0180812	0.0657247
KAT7	1	2	0.000152357	67	0.0106603	279136	0.00149705	0.227996	4.15622	3.23559e-05	0.00089705	2143.45	0.0160109	0.0425445	0.701974	0.748488	11143	lysine acetyltransferase 7	protein-coding	0.00591068	0.603079	0.761349
IFNB1	1	2	0.000218615	69	0.0109785	167350	0	0.282896	2.56308	0.0103748	0.0837458
USF1	1	3	0.000106997	35	0.00556881	89443	0.000318117	0.267236	3.77733	0.00015852	0.00318569	1590.5	-0.036482	0.0688865	0.580093	0.638051	7391	upstream transcription factor 1	protein-coding	-0.0509369	0.37015	0.567094
GTF3A	1	3	0.000155596	56	0.0089101	143672	0	0.302621	2.49856	0.01247	0.0958665	3855.1	0.0458986	0.0668013	0.474003	0.537489	2971	general transcription factor IIIA	protein-coding	-0.00978989	0.302868	0.498451	0.0309596	0.607725	0.764752
NSD1	1	3	9.63023e-05	37	0.00588703	32811.5	0	0.177754	4.03489	5.46289e-05	0.00136338	3430.11	0.0657395	0.0629752	0.278778	0.339416	64324	nuclear receptor binding SET domain protein 1	protein-coding	0.156016	0.00104224	0.00698343	0.00707395	0.841649	0.916605
ING3	1	3	0.000193916	69	0.0109785	360189	0	0.417153	2.3493	0.0188088	0.129437	628.588	0.140517	0.064128	0.0226017	0.0355507	54556	inhibitor of growth family member 3	protein-coding	-0.0526795	0.252629	0.442835	-0.0640185	0.273745	0.466993
WDR76	1	3	7.59895e-05	25	0.00397772	62338.9	0.000316901	0.192187	2.17705	0.029477	0.180105	183.459	-0.136268	0.0724835	0.0480201	0.0703691	79968	WD repeat domain 76	protein-coding	0.0193247	0.589459	0.745937
MYOCD	1	3	6.80395e-05	14	0.00222753	34201	0	0.168206	2.40381	0.0162254	0.116008	829.111	-1.41609	0.139903	4.89916e-25	2.07141e-23	93649	myocardin	protein-coding	-0.0152358	0.320632	0.51636	-0.0468666	0.245042	0.376786
MED17	1	3	0.000160428	51	0.00811456	225573	0.000779576	0.319542	2.58139	0.00984046	0.0804348	249.899	-0.301718	0.0543934	9.60668e-09	4.06989e-08	9440	mediator complex subunit 17	protein-coding	-0.0286416	0.248763	0.436595
TBX21	1	2	0.000221425	69	0.0109785	153679	0	0.264578	2.74151	0.00611579	0.0562385	30.1756	-0.901147	0.13141	1.71322e-12	1.21697e-11	30009	T-box transcription factor 21	protein-coding	0.202439	0.0550759	0.151929	0.0750315	0.607171	0.76056
BRD1	1	3	0.000130727	47	0.00747812	254970	0.000938674	0.256097	2.89555	0.00378491	0.0385924	2078.61	0.0818768	0.0409502	0.0422421	0.0626356	23774	bromodomain containing 1	protein-coding	-0.0332448	0.246065	0.427406	-0.0621318	0.219911	0.383879
HDAC3	1	3	0.000408126	164	0.0260939	348797	5.38948e-07	0.182534	2.83814	0.00453779	0.0444134	2123.01	0.173956	0.0393499	7.11184e-06	2.02697e-05	8841	histone deacetylase 3	protein-coding	-0.0443286	0.338061	0.535181
KLF2	1	3	5.35202e-05	13	0.00206842	24592.3	0	0.292081	2.9632	0.00304461	0.0328002	1450.8	-0.823749	0.119971	1.45993e-12	1.04615e-11	10365	KLF transcription factor 2	protein-coding	-0.00787288	0.261395	0.443847
HNF1A	1	3	0.000125133	28	0.00445505	129819	0.000638382	0.147818	2.75625	0.00584677	0.0542667	37.0411	0.0725496	0.245495	0.664759	0.715311	6927	HNF1 homeobox A	protein-coding	0.172497	0.164851	0.285883	-0.0943026	0.0995092	0.233162
PELP1	1	3	0.000178864	59	0.00938743	370168	0.00190819	0.226029	2.68102	0.00733981	0.0642884	3667.3	0.277885	0.0700223	2.84951e-05	7.40189e-05	27043	proline, glutamate and leucine rich protein 1	protein-coding	0.00391562	0.705497	0.832596
CHD3	1	3	0.000292246	121	0.0192522	374130	0.000636081	0.306163	2.61712	0.00886763	0.0742095	13641.4	0.0713546	0.0576351	0.201617	0.255208	1107	chromodomain helicase DNA binding protein 3	protein-coding	-0.0431214	0.250237	0.438739	-0.01336	0.675974	0.813126
MTA2	1	3	0.000218876	87	0.0138425	375437	5.05242e-06	0.45144	2.84796	0.00440001	0.0433774	4544.56	0.246868	0.0540579	2.43411e-06	7.43047e-06	9219	metastasis associated 1 family member 2	protein-coding	-0.00819221	0.366028	0.56309
KMT2B	1	3	0.000221254	94	0.0149562	261371	0	0.301767	2.63062	0.00852284	0.0719445	2729.25	-0.0884395	0.0602983	0.129118	0.171379	9757	lysine methyltransferase 2B	protein-coding	-0.077886	0.208278	0.37805	-0.0859464	0.428141	0.488843
SETBP1	1	3	0.000147594	49	0.00779634	22702.5	0	0.151174	2.97011	0.0029769	0.0322078	1408.79	-0.609663	0.0931956	6.78351e-12	4.4452e-11	26040	SET binding protein 1	protein-coding	0.0341101	0.358866	0.552786	-0.0146211	0.330646	0.527511
GATAD2A	1	3	0.00021746	83	0.013206	354673	0.000318218	0.445064	2.77226	0.00556684	0.0522877	2650.45	0.173863	0.0474361	0.000177535	0.00040566	54815	GATA zinc finger domain containing 2A	protein-coding	-0.019502	0.18023	0.35303	-0.0559055	0.0631961	0.166662
SMARCC1	1	3	0.000237518	91	0.0144789	354356	0.000348774	0.266423	2.33021	0.0197952	0.134439	7951.2	0.187787	0.0532605	0.000284651	0.000629083	6599	SWI/SNF related, matrix associated, actin dependent regulator of chromatin subfamily c member 1	protein-coding	-0.0297417	0.586525	0.747401	0.123852	0.282915	0.367999
GATAD2B	1	3	0.000195794	76	0.0120923	289182	0.000318015	0.504894	2.63553	0.00840055	0.0711776	17.4841	0.0746163	0.122039	0.484728	0.547864	57459	GATA zinc finger domain containing 2B	protein-coding	-0.0327552	0.230459	0.416473	0.0828041	0.271827	0.363648
SATB1	1	3	7.31006e-05	22	0.0035004	194329	0	0.290908	2.66388	0.00772462	0.0669823	2564.06	-0.240777	0.0887324	0.00329269	0.00605032	6304	SATB homeobox 1	protein-coding	-0.00840557	0.220294	0.400283	0.0752066	0.488039	0.663902
GTF3C1	1	2	0.0001329	47	0.00747812	217413	0.000318218	0.288218	2.94903	0.00318773	0.0339257	14047	0.559767	0.0636898	1.48945e-19	2.70665e-18	2975	general transcription factor IIIC subunit 1	protein-coding	-0.0583878	0.283801	0.477946	-0.494516	0.000947921	0.00573725
ZEB2	1	2	9.12335e-05	26	0.00413683	222850	0.000318117	0.259916	2.63396	0.00843955	0.0714042	1231.92	-0.863805	0.112527	4.1314e-15	4.11107e-14	9839	zinc finger E-box binding homeobox 2	protein-coding	0.15395	0.272713	0.465527	-0.0567483	0.139849	0.240174
GINS3	1	3	0.000154241	60	0.00954654	296317	0.00031754	0.407475	2.72154	0.00649778	0.0588482	150.031	-0.0532121	0.0556776	0.325332	0.3878	64785	GINS complex subunit 3	protein-coding	-0.076107	0.260335	0.451716	0.161859	0.016116	0.0601564
MAML3	1	3	9.9005e-05	31	0.00493238	64793.6	0	0.292728	2.7028	0.00687574	0.0613712	1875.26	0.159892	0.0651222	0.0104791	0.017584	55534	mastermind like transcriptional coactivator 3	protein-coding	-0.0119894	0.509689	0.690247
SMARCA5	1	3	0.000374347	193	0.030708	293654	0.00330512	0.193187	2.72832	0.00636571	0.0579354	4541.68	0.140841	0.048733	0.00309973	0.00572202	8467	SWI/SNF related, matrix associated, actin dependent regulator of chromatin, subfamily a, member 5	protein-coding	-0.0205151	0.471181	0.658137	-0.0814058	0.0583815	0.158621
ING1	1	3	0.000116203	45	0.0071599	321463	0	0.303316	2.70397	0.00685156	0.0612358	1554.91	0.537181	0.0809779	3.12817e-12	2.14594e-11	3621	inhibitor of growth family member 1	protein-coding	-0.040771	0.526795	0.703857	-0.0311989	0.563988	0.732669
CHD8	1	3	0.00022835	90	0.0143198	258312	0.000318218	0.166598	2.97885	0.0028933	0.0314855	3853.9	0.101695	0.0490317	0.0338512	0.0512878	57680	chromodomain helicase DNA binding protein 8	protein-coding	-0.0318666	0.155131	0.318586	0.0357687	0.635136	0.784581
RBL1	1	3	0.000193463	76	0.0120923	372921	0.00437595	0.232497	2.7089	0.00675058	0.0606793	256.636	-0.354215	0.0615833	1.8902e-09	8.77505e-09	5933	RB transcriptional corepressor like 1	protein-coding	-0.0140049	0.249395	0.43899	-0.0270264	0.569801	0.736938
MED13	1	3	0.000146376	43	0.00684169	287275	0.00140925	0.36821	2.88427	0.0039232	0.0396153	3376.89	0.0718348	0.0670297	0.263816	0.323409	9969	mediator complex subunit 13	protein-coding	-0.0139854	0.620975	0.774579	0.0181005	0.627801	0.779512
PRIMPOL	1	3	7.93543e-05	24	0.00381862	48800	0	0.192526	2.43505	0.0148899	0.108655	379.054	-0.0728242	0.0464123	0.109388	0.147779	201973	primase and DNA directed polymerase	protein-coding	-0.0764825	0.230332	0.416314
CDK19	1	2	0.000139125	40	0.00636436	260436	2.19437e-07	0.394573	2.72516	0.00642697	0.0583626	7556.07	0.982762	0.125748	1.45421e-15	1.54174e-14	23097	cyclin dependent kinase 19	protein-coding	-0.0140724	0.524307	0.70186	-0.214085	0.1779	0.276786
GPS2	1	3	0.000157705	50	0.00795545	336801	0.000953945	0.380884	2.69826	0.00697024	0.0619974	31.4401	-1.29167	0.169799	4.28749e-15	4.25641e-14	2874	G protein pathway suppressor 2	protein-coding	-0.0719459	0.187853	0.36318	-0.216807	0.00231406	0.0131764
FOXP3	1	2	0.000326092	107	0.0170247	250233	0.00182769	0.185512	3.18553	0.00144491	0.0183221	102.756	-0.494137	0.108465	5.58541e-07	1.86958e-06	50943	forkhead box P3	protein-coding
E2F3	1	2	0.000133563	57	0.00906921	322470	0	0.317493	2.50826	0.0121328	0.0941669	639.009	0.230659	0.0689539	0.000439504	0.000941224	1871	E2F transcription factor 3	protein-coding	0.023555	0.430912	0.623363
KLF8	1	3	3.7904e-05	5	0.000795545	20872.5	0	0.130184	2.53114	0.0113691	0.0895705	190.848	-1.12199	0.10403	9.842e-28	6.9171e-26	11279	KLF transcription factor 8	protein-coding
SUV39H1	1	3	0.000256885	117	0.0186158	185259	0.000602035	0.272029	2.54721	0.0108587	0.0866383	308.944	0.0833204	0.05522	0.120517	0.161254	6839	SUV39H1 histone lysine methyltransferase	protein-coding
SPEN	1	3	7.59129e-05	23	0.00365951	123065	0	0.221786	3.5474	0.000389048	0.00654651	4022.94	-0.118926	0.0691376	0.0718432	0.101193	23013	spen family transcriptional repressor	protein-coding	0.0156572	0.335071	0.532093	-0.0537408	0.347821	0.544756
TAF1B	1	3	0.000183003	78	0.0124105	203440	0	0.44577	2.47666	0.0132619	0.0998941	558.344	0.204127	0.0460967	5.9793e-06	1.72503e-05	9014	TATA-box binding protein associated factor, RNA polymerase I subunit B	protein-coding	0.188225	0.124027	0.272348	-0.0245976	0.614162	0.769598
BCL6	1	2	0.000256641	81	0.0128878	338318	0.00475758	0.205938	2.42832	0.0151689	0.110242	1946.73	-0.292479	0.0825246	0.000139228	0.00032353	604	BCL6 transcription repressor	protein-coding	0.0513725	0.553563	0.72475	0.0864531	0.152531	0.31487
KAT6A	1	3	0.000184657	78	0.0124105	235061	0.00030244	0.278799	3.51853	0.000433947	0.00709122	2765.58	-0.134985	0.0761057	0.0608371	0.0871007	7994	lysine acetyltransferase 6A	protein-coding	-0.0168448	0.645187	0.791819	0.0774296	0.291781	0.475922
HDAC2	1	3	0.000691599	261	0.0415274	421617	0.0108137	0.148464	3.84177	0.000122149	0.002608	4279.55	0.179537	0.0546924	0.000717091	0.0014813	3066	histone deacetylase 2	protein-coding	0.00584931	0.272906	0.4548
TBL1X	1	3	0.000286831	94	0.0149562	374933	0.00309186	0.207392	3.06466	0.00217915	0.0253819	3294.4	-0.354628	0.0543715	1.46393e-11	9.09067e-11	6907	transducin beta like 1 X-linked	protein-coding
MED4	1	3	0.000124838	36	0.00572792	209720	0.000319296	0.457231	3.00844	0.00262592	0.0292402	1157.53	-0.131983	0.0660252	0.0371209	0.0557404	29079	mediator complex subunit 4	protein-coding	-0.0856871	0.142476	0.30027
TADA2A	1	3	0.000146947	46	0.00731901	333873	0	0.216544	3.49076	0.000481645	0.00769178	13.5785	0.330984	0.127431	0.00260611	0.00487398	6871	transcriptional adaptor 2A	protein-coding	-0.0350543	0.425349	0.618416
TBX5	1	3	0.000121097	28	0.00445505	189529	0.00069669	0.160334	3.13763	0.00170322	0.0209333	133.791	-1.61505	0.176034	2.14983e-21	5.09834e-20	6910	T-box transcription factor 5	protein-coding	0.0123412	0.557001	0.727325	-0.0514471	0.27578	0.421149
HMGN2	1	3	4.17701e-05	7	0.00111376	37159.3	0	0.108078	3.22832	0.00124518	0.0163279	8054.29	0.382188	0.0578426	6.59734e-12	4.32988e-11	3151	high mobility group nucleosomal binding domain 2	protein-coding	0.0082052	0.311067	0.507127	-0.175534	0.0280488	0.090112
SETDB1	1	3	0.000249273	96	0.0152745	287465	0.00127252	0.211151	3.09416	0.00197368	0.0234991	988.187	-0.118611	0.0574453	0.0330998	0.050239	9869	SET domain bifurcated histone lysine methyltransferase 1	protein-coding	-0.0581237	0.104621	0.241567	-0.0040525	0.928337	0.964048
MED16	1	3	0.000123712	31	0.00493238	222421	0.00155728	0.599282	3.18389	0.00145309	0.0183915	1911.04	0.244716	0.0659267	0.000101385	0.000241217	10025	mediator complex subunit 16	protein-coding	0.330859	0.000323742	0.00274445	-0.00594208	0.251783	0.441266
NAP1L4	1	2	0.00010633	43	0.00684169	34891.1	0	0.147069	3.32263	0.000891731	0.0125146	121.423	0.053482	0.131902	0.6364	0.689902	4676	nucleosome assembly protein 1 like 4	protein-coding	-0.00900255	0.340873	0.537996
SIRT7	1	2	0.000157848	62	0.00986476	80512	0	0.17129	3.47021	0.000520045	0.00817141	858.019	-0.0427408	0.0622287	0.476571	0.540047	51547	sirtuin 7	protein-coding	-0.042948	0.21909	0.385313
MKL1	1	3	8.26137e-05	18	0.00286396	53607.7	0.000318269	0.159878
MEAF6	1	3	0.000222159	76	0.0120923	320173	0.00105609	0.350684	3.17431	0.00150194	0.0188691	6363.4	0.287882	0.0777874	7.85695e-05	0.000190522	64769	MYST/Esa1 associated factor 6	protein-coding	-0.0512015	0.399915	0.595322	0.0324236	0.535006	0.710386
KAT6B	1	3	0.000145588	60	0.00954654	203188	0	0.219763	3.39699	0.000681306	0.0101006									-0.03629	0.183634	0.357539	0.116209	0.135749	0.267986
MTDH	1	3	7.86519e-05	20	0.00318218	79877	0.000317813	0.111965	3.19629	0.00139208	0.0178129	5838.58	0.0942443	0.0590583	0.0991409	0.135236	92140	metadherin	protein-coding	-0.0144046	0.418244	0.612106	0.17483	0.000358274	0.0029774
RXRG	1	3	8.7042e-05	24	0.00381862	88490.9	5.06394e-08	0.301679	2.44704	0.0144033	0.105901	21.1638	-0.744704	0.181739	5.19742e-06	1.51324e-05	6258	retinoid X receptor gamma	protein-coding	-0.0446277	0.546156	0.718019
KMT2E	1	3	0.00017262	74	0.0117741	57566.6	0	0.359349	3.15806	0.00158824	0.0197344	3862.82	-0.306434	0.0711775	5.3115e-06	1.54455e-05	55904	lysine methyltransferase 2E (inactive)	protein-coding	-0.0595852	0.164251	0.331352	-0.158901	0.015262	0.0576884
DEK	1	3	0.000206317	96	0.0152745	68199.7	0	0.211768	3.22387	0.0012647	0.0165255	4143.33	-0.0029636	0.0468398	0.948524	0.958276	7913	DEK proto-oncogene	protein-coding	0.00283341	0.368875	0.565922
TBL1XR1	1	3	0.000266751	82	0.0130469	336801	0.000634967	0.257948	3.4369	0.000588421	0.00902904	9724.16	0.232796	0.0686736	0.000369177	0.000801696	79718	TBL1X/Y related 1	protein-coding	-0.010764	0.230958	0.41654
MBD3	1	3	0.000190736	74	0.0117741	370619	0	0.538529	3.39134	0.00069551	0.0102627	2838.48	0.119782	0.076469	0.0977926	0.133585	53615	methyl-CpG binding domain protein 3	protein-coding	-0.0410644	0.478536	0.664348	-0.0488931	0.575717	0.741259
CABIN1	1	3	0.000108708	30	0.00477327	93681.3	0.000318218	0.189989	3.0771	0.00209028	0.0246205	3392.95	-0.0314041	0.0446131	0.473395	0.536972	23523	calcineurin binding protein 1	protein-coding	-0.0667696	0.357374	0.554595
PAX5	1	2	9.84563e-05	29	0.00461416	53681.6	0	0.207982	2.41361	0.0157952	0.113714	86.1642	-0.687892	0.197566	5.46118e-05	0.000135889	5079	paired box 5	protein-coding	0.0202602	0.668617	0.80791	-0.0353107	0.566124	0.734248
KDM5A	1	3	0.000162902	64	0.010183	71113.6	0	0.208382	2.46797	0.013588	0.101554	2513.67	-0.0763899	0.0564562	0.16333	0.211319	5927	lysine demethylase 5A	protein-coding	0.0245561	0.396485	0.586846
NR1H3	1	3	0.0001157	32	0.00509149	98686.7	0.000318167	0.230019	3.50156	0.000462547	0.00744514	868.421	-0.24005	0.056992	1.29438e-05	3.54629e-05	10062	nuclear receptor subfamily 1 group H member 3	protein-coding	-0.017337	0.0635477	0.168801	0.0653549	0.164764	0.33207
ATF2	1	3	0.000274738	103	0.0163882	214403	0.00095435	0.265861	2.65347	0.00796678	0.0685136	2432.93	0.0828764	0.0547134	0.119277	0.159736	1386	activating transcription factor 2	protein-coding	-0.0482418	0.410896	0.601263
STAG2	1	2	0.000245544	117	0.0186158	212489	1.70004e-07	0.225273	3.4876	0.000487378	0.00774798	5401.23	0.174556	0.0570186	0.00156412	0.00305077	10735	stromal antigen 2	protein-coding
NR2F2	1	3	6.87428e-05	17	0.00270485	67600.6	0.000318218	0.307471	2.12477	0.0336056	0.197519	4615.29	-0.251258	0.0603041	1.4701e-05	3.99065e-05	7026	nuclear receptor subfamily 2 group F member 2	protein-coding	-0.0677334	0.00211051	0.0122447	-0.508865	0.000597108	0.00448105
BCOR	1	3	0.000110279	40	0.00636436	299688	0.00348879	0.186381	3.43555	0.000591356	0.00906043	3366.42	0.309352	0.0825972	5.62253e-05	0.000139659	54880	BCL6 corepressor	protein-coding
PKMYT1	1	2	0.000187421	86	0.0136834	263942	0	0.437894	4.04067	5.32988e-05	0.00133756	143.488	0.0340075	0.123199	0.751991	0.792739	9088	protein kinase, membrane associated tyrosine/threonine 1	protein-coding	-0.0650154	0.133669	0.284135
PCGF1	1	3	0.000136528	53	0.00843278	271039	0.00285443	0.351381	2.37355	0.017618	0.123305	602.089	0.14197	0.053269	0.00614832	0.0107957	84759	polycomb group ring finger 1	protein-coding	-0.000676662	0.185924	0.357798
CTDSP1	1	3	3.56353e-05	6	0.000954654	38579.1	0	0.189574	1.97383	0.0484006	0.254262	10541.8	0.0690774	0.0535451	0.185172	0.236434	58190	CTD small phosphatase 1	protein-coding	0.0250552	0.493783	0.677262	-0.0206465	0.794638	0.888702
YEATS4	1	3	0.000279874	104	0.0165473	366256	7.87727e-05	0.211905	2.45033	0.0142726	0.105205	812.184	0.129799	0.0591747	0.0232912	0.036535	8089	YEATS domain containing 4	protein-coding	-0.540297	7.36175e-06	0.000125223
ASB6	1	3	7.66377e-05	20	0.00318218	48689.4	0.000318117	0.37298	2.64363	0.00820215	0.0700206	993.613	0.0669174	0.0385626	0.0784902	0.109509	140459	ankyrin repeat and SOCS box containing 6	protein-coding	-0.00178355	0.532796	0.708648	0.0879423	0.169553	0.338756
SMARCD1	1	3	0.000198014	69	0.0109785	354034	0.000638232	0.308704	3.78875	0.000151408	0.00307763	2344.95	0.0938677	0.0357259	0.00783001	0.0134438	6602	SWI/SNF related, matrix associated, actin dependent regulator of chromatin, subfamily d, member 1	protein-coding	-0.0484542	0.249594	0.439222	-0.159649	0.0492695	0.140045
PHF8	1	3	0.000178569	74	0.0117741	57653.7	0.000317965	0.306007	3.10737	0.00188759	0.0226929	4229.51	0.104166	0.0761241	0.148465	0.194301	23133	PHD finger protein 8	protein-coding
BRF1	1	3	0.000110703	39	0.00620525	354068	0.00254215	0.464995	4.41773	9.9742e-06	0.000342459	2020.67	0.20439	0.0544374	0.000108273	0.000256198	2972	BRF1 RNA polymerase III transcription initiation factor subunit	protein-coding	-0.0292962	0.248999	0.43603	-0.00358117	0.475946	0.662094
CSRP2BP	1	3	0.00014403	52	0.00827367	230716	0	0.361744
KANSL3	1	3	0.000106242	38	0.00604614	205714	0.000317626	0.504056	4.47458	7.65623e-06	0.000274916	2908.91	-0.196462	0.0360654	3.36529e-08	1.33088e-07	55683	KAT8 regulatory NSL complex subunit 3	protein-coding	0.0240674	0.312806	0.509002	0.421903	0.00898266	0.0327032
MSL3	1	3	0.000132953	45	0.0071599	224164	0	0.47171	4.42056	9.84463e-06	0.000338649	1187.55	0.0171661	0.0453174	0.699477	0.746388	10943	MSL complex subunit 3	protein-coding
BANF1	1	3	0.000222003	80	0.0127287	176250	0.00695352	0.168449	5.36163	8.24738e-08	6.71119e-06	5062.06	0.262253	0.0756763	0.00023141	0.000518657	8815	BAF nuclear assembly factor 1	protein-coding	-0.0278254	0.621602	0.775013
KANSL1	1	3	0.000203342	68	0.0108194	262111	0.00168612	0.279834	6.12539	9.0462e-10	1.41256e-07									-0.030915	0.335519	0.50157	0.0309716	0.520894	0.699206
ACTL6B	1	3	0.000216473	82	0.0130469	155500	0	0.272571	4.86129	1.16622e-06	5.8774e-05									0.0119414	0.542354	0.711904
RCOR3	1	3	6.55191e-05	14	0.00222753	207028	0	0.311285	2.01021	0.0444092	0.23969	2469.65	-0.018252	0.0604581	0.754877	0.795174	55758	REST corepressor 3	protein-coding	-0.0131372	0.51375	0.6935	-0.00647846	0.0121199	0.0480635
DMAP1	1	3	0.000281615	102	0.0162291	361102	0.0014766	0.242021	9.563	1.14393e-21	4.23827e-18	2035.18	0.00558473	0.0692259	0.932817	0.946236	55929	DNA methyltransferase 1 associated protein 1	protein-coding	-0.0109391	0.287599	0.47951	0.147993	0.0160311	0.0575292
MTA3	1	3	0.000176116	68	0.0108194	286551	0	0.546222	1.99095	0.046486	0.247135	2146.33	0.0288551	0.0356902	0.413333	0.477858	57504	metastasis associated 1 family member 3	protein-coding	0.0255153	0.21976	0.40308	0.204138	0.0454058	0.131859
BRD8	1	3	0.000178054	63	0.0100239	262906	0	0.441359	3.78433	0.000154125	0.00311885	2538.9	-0.00868441	0.0412376	0.830613	0.860618	10902	bromodomain containing 8	protein-coding	0.000969282	0.605527	0.763224
CCDC101	1	3	0.000183817	61	0.00970565	305471	0.00255745	0.340221
TAF9	1	3	0.000293204	116	0.0184566	69240.8	0	0.154057	3.03538	0.00240231	0.0273223
RNASEH2B	1	3	7.35596e-05	18	0.00286396	71972.4	2.02558e-07	0.213893	3.10274	0.00191741	0.0229857	1114.22	-0.342488	0.0632225	1.43292e-08	5.93669e-08	79621	ribonuclease H2 subunit B	protein-coding	-0.0493302	0.245398	0.423605	-0.0884789	0.240972	0.428998
CSNK2A1	1	2	0.000290658	125	0.0198886	202470	0.00148856	0.100284	4.37482	1.21533e-05	0.00040171	4463.22	0.261267	0.0363181	2.84829e-13	2.22097e-12	1457	casein kinase 2 alpha 1	protein-coding	-0.016583	0.445864	0.636577	-0.10828	0.0237222	0.0808905
CDCA3	1	2	0.000224995	100	0.0159109	100382	0.000318218	0.565169	3.12838	0.00175772	0.0214543	159.137	0.0428341	0.106129	0.65488	0.7064	83461	cell division cycle associated 3	protein-coding	-0.0791897	0.125824	0.275153
TELO2	1	3	0.000111458	33	0.0052506	190864	0.000636284	0.189882	5.25566	1.47497e-07	1.07535e-05	2312.21	0.168362	0.0821146	0.0285693	0.0439345	9894	telomere maintenance 2	protein-coding	-0.0422468	0.443975	0.634948	0.151118	0.00819739	0.0353494
SERTAD2	1	3	3.12197e-05	4	0.000636436	12607	0	0	1.98371	0.0472879	0.250613	1496.2	-0.179981	0.0482355	0.000133408	0.000311094	9792	SERTA domain containing 2	protein-coding	-0.0363403	0.329671	0.526529	0.109637	0.0725421	0.167019
MRGBP	1	3	0.000176073	63	0.0100239	336360	0.000959613	0.346208	2.05239	0.0401322	0.223502	636.849	0.127936	0.0543108	0.0153741	0.025003	55257	MRG domain binding protein	protein-coding	-0.0215535	0.290448	0.48502	0.0166782	0.69467	0.825456
INO80C	1	3	0.000159378	55	0.00875099	350116	0	0.387738	3.72153	0.00019802	0.0038266	399.256	0.14672	0.0585355	0.00955231	0.0161526	125476	INO80 complex subunit C	protein-coding	-0.0255344	0.265235	0.457263
MYCL	1	3	8.06113e-05	18	0.00286396	27934.4	0.000318167	0.19472	2.19739	0.0279929	0.173434	688.911	0.137955	0.103863	0.141875	0.186435	4610	MYCL proto-oncogene, bHLH transcription factor	protein-coding	0.0062962	0.400821	0.596114	0.00622267	0.39057	0.586666
MSL2	1	3	0.000122291	40	0.00636436	224164	0	0.55014	2.33408	0.0195914	0.133408	1565.37	-0.14856	0.0415078	0.000272417	0.000603807	55167	MSL complex subunit 2	protein-coding	-0.00461578	0.549083	0.720963
EPC1	1	3	0.000176379	62	0.00986476	364413	0.00104634	0.399498	2.50336	0.012302	0.0949914	1383.73	-0.178988	0.0422775	1.62534e-05	4.37678e-05	80314	enhancer of polycomb homolog 1	protein-coding	-0.0284103	0.168418	0.337206
ACTR6	1	3	0.000118718	45	0.0071599	276414	3.60876e-06	0.335397	2.35997	0.0182762	0.126783	1069.41	0.167927	0.0406334	2.64982e-05	6.92555e-05	64431	actin related protein 6	protein-coding	0.013131	0.243075	0.427817
VPS72	1	3	0.000140858	46	0.00731901	351691	0.00124775	0.430483	2.78686	0.00532213	0.0503698	2097.82	0.229079	0.0453761	2.456e-07	8.64058e-07	6944	vacuolar protein sorting 72 homolog	protein-coding	-0.0528713	0.407049	0.601854	0.00462662	0.931035	0.965427
TFCP2	1	3	7.92027e-05	12	0.00190931	108979	0.00063203	0.125773	2.91576	0.00354818	0.0366844	2526.67	0.197416	0.0358645	2.42673e-08	9.76074e-08	7024	transcription factor CP2	protein-coding	-0.0972513	0.431885	0.624196	-0.0587135	0.243562	0.397939
ANP32E	1	3	0.000117925	36	0.00572792	118476	0.000309305	0.459906	3.25192	0.00114629	0.015262	959.086	-0.528951	0.0836963	2.50334e-11	1.51162e-10	81611	acidic nuclear phosphoprotein 32 family member E	protein-coding	-0.0255657	0.479	0.664081
KANSL2	1	3	0.000129495	47	0.00747812	261236	0.00127079	0.351508	3.37788	0.000730479	0.0106629	1134.33	-0.0422946	0.0367751	0.244195	0.302341	54934	KAT8 regulatory NSL complex subunit 2	protein-coding	-0.00509841	0.461409	0.649686
TRIM24	1	3	0.000178315	62	0.00986476	125233	0	0.172858	2.6062	0.00915534	0.0759621	2504.62	0.330764	0.0561264	9.84404e-10	4.75187e-09	8805	tripartite motif containing 24	protein-coding	-0.0317349	0.374983	0.571856	-0.0828824	0.416417	0.511284
HUS1B	1	3	6.34305e-05	15	0.00238663	165895	0.000318117	0.404145	2.11097	0.0347747	0.202608									-0.0221354	0.550284	0.684837	-0.0409242	0.259045	0.450244
TET1	1	3	8.14226e-05	27	0.00429594	184321	0	0.259368	1.99622	0.0459102	0.244969	165.969	-0.615041	0.10796	1.3453e-09	6.39221e-09	80312	tet methylcytosine dioxygenase 1	protein-coding	0.268908	0.0280196	0.091786	0.0408815	0.453328	0.643072
MTA1	1	3	0.000201299	78	0.0124105	374130	0	0.467918	1.9742	0.0483592	0.254146	2435.88	-0.088782	0.0623273	0.139597	0.183794	9112	metastasis associated 1	protein-coding	0.00142023	0.351297	0.548665	0.00357193	0.932946	0.966343
RCOR2	1	3	7.19417e-05	18	0.00286396	239142	0	0.363489	2.62664	0.00862334	0.0726875	45.1525	-0.596543	0.112737	1.27213e-08	5.30472e-08	283248	REST corepressor 2	protein-coding				0.0432321	0.376569	0.564702
SAP18	1	3	0.000276604	122	0.0194113	324455	0.00282658	0.217717	3.39906	0.000676172	0.0100428	6583.62	0.239706	0.0487654	4.5706e-07	1.55516e-06	10284	Sin3A associated protein 18	protein-coding	-0.0147429	0.571054	0.735325
ENSP00000485396	1	3	5.49972e-05	13	0.00206842	135118	0	0.308024
RING1	1	3	0.000332747	132	0.0210024	248497	0.0022203	0.216428	2.48743	0.0128668	0.0977605									0.00260603	0.513116	0.692962
CHFR	1	2	5.74614e-05	16	0.00254574	48412.2	0	0.185469	2.17548	0.0295941	0.180555	993.116	0.01576	0.0461908	0.727869	0.771256	55743	checkpoint with forkhead and ring finger domains	protein-coding	0.0224902	0.254444	0.44501	-0.0719794	0.0380712	0.115633
HIRA	1	3	0.00015629	52	0.00827367	121856	0.00126912	0.133631	5.03586	4.75709e-07	2.79852e-05	510.564	0.281817	0.0583974	5.36704e-07	1.80303e-06	7290	histone cell cycle regulator	protein-coding	-0.0472936	0.438949	0.630546	0.0124863	0.403033	0.585561
KDM4C	1	4	7.11461e-05	22	0.0035004	20947.6	0	0.319938	3.34422	0.000825137	0.0117295	1261.13	0.0866717	0.0431717	0.041043	0.061051	23081	lysine demethylase 4C	protein-coding	0.0163055	0.581634	0.745603
GFI1B	1	4	6.58194e-05	14	0.00222753	194526	0	0.179331	2.86443	0.00417761	0.041567	6.79663	-0.356478	0.131126	0.00154883	0.00302455	8328	growth factor independent 1B transcriptional repressor	protein-coding	0.0224639	0.767225	0.872016	0.152116	0.15591	0.31963
RREB1	1	4	4.74584e-05	7	0.00111376	23861.2	0	0.219657	3.18849	0.00143019	0.0181863	2995	0.00102017	0.0606066	0.986109	0.989021	6239	ras responsive element binding protein 1	protein-coding	0.0227651	0.510707	0.691031	-0.0486563	0.148635	0.302741
KDM5C	1	3	0.000198291	73	0.011615	108432	0.000947564	0.120195	3.76695	0.000165255	0.00328535	4694.83	0.28964	0.052008	9.31039e-09	3.95226e-08	8242	lysine demethylase 5C	protein-coding
HIST1H3J	1	3	0.000279652	113	0.0179793	258886	0.00317228	0.265266
ATN1	1	3	0.00013001	48	0.00763723	22766.1	0	0.2466	3.63645	0.000276421	0.00497594	9792.61	-0.0733879	0.0537045	0.160382	0.208011	1822	atrophin 1	protein-coding	-0.0383555	0.24296	0.431364
MAF1	1	3	0.000160978	63	0.0100239	111584	0.000317965	0.183066	4.13652	3.52616e-05	0.000961904	6109.3	0.0546392	0.0639651	0.374988	0.438882	84232	MAF1 homolog, negative regulator of RNA polymerase III	protein-coding	-0.0245558	0.485373	0.670297
HMG20A	1	3	7.12912e-05	20	0.00318218	53831.3	0	0.266074	5.0146	5.31451e-07	3.06355e-05	598.415	-0.211586	0.0734124	0.00232879	0.00439483	10363	high mobility group 20A	protein-coding	0.0403747	0.195899	0.373709	0.12473	0.00446969	0.0221436
PARG	1	3	8.98245e-05	23	0.00365951	204995	0.00174873	0.269234	2.22785	0.0258904	0.164075	1271.04	0.232206	0.0783672	0.00159843	0.00311198	8505	poly(ADP-ribose) glycohydrolase	protein-coding				0.0897693	0.101463	0.236373
HMGB3	1	3	4.2875e-05	8	0.00127287	37035.3	0	0.0772821	2.177	0.0294805	0.180105	1449.8	0.304267	0.075602	1.84851e-05	4.93765e-05	3149	high mobility group box 3	protein-coding
KDM5B	1	3	0.000163138	61	0.00970565	174233	0.000635524	0.206293	3.12536	0.00177588	0.0216242	4370.47	0.150137	0.0505076	0.00230452	0.00435135	10765	lysine demethylase 5B	protein-coding	-0.0256168	0.616582	0.771058	-0.244065	0.00386729	0.0197668
PCIF1	1	3	3.14616e-05	3	0.000477327	11819.3	0	0	4.44793	8.67026e-06	0.000305144	1917.65	0.0220427	0.0409199	0.584341	0.641959	63935	phosphorylated CTD interacting factor 1	protein-coding	-0.014595	0.590562	0.752191	-0.0487606	0.391645	0.586642
SMARCE1	1	3	0.000210748	70	0.0111376	354356	0.000355409	0.312478	7.72365	1.13048e-14	8.53197e-12	578.502	0.126489	0.0520188	0.0125702	0.0207969	6605	SWI/SNF related, matrix associated, actin dependent regulator of chromatin, subfamily e, member 1	protein-coding	0.232393	0.045163	0.128958	0.329836	0.17536	0.346597
JADE2	1	3	4.89585e-05	9	0.00143198	138254	0	0.186715	2.8686	0.00412291	0.0411282	1769.78	-0.163991	0.0646063	0.00817275	0.013978	23338	jade family PHD finger 2	protein-coding	0.00335153	0.391344	0.587021	-0.0678031	0.157894	0.285932
PHC3	1	3	0.000253332	102	0.0162291	161105	0.000314492	0.299121	2.25727	0.0239912	0.155126	2202.94	-0.117367	0.0844357	0.137143	0.180909	80012	polyhomeotic homolog 3	protein-coding	-0.614186	1.8185e-05	0.00028123
BRMS1	1	3	0.000133535	48	0.00763723	240617	0.000319013	0.533113	2.09063	0.0365613	0.209513	2203.98	0.140509	0.0777669	0.0555371	0.0801723	25855	BRMS1 transcriptional repressor and anoikis regulator	protein-coding	-0.0354518	0.414669	0.608723
SMYD2	1	3	0.000129806	43	0.00684169	342415	0	0.23156	2.06051	0.0393497	0.220167	1712.49	-0.0233504	0.0734947	0.738479	0.780588	56950	SET and MYND domain containing 2	protein-coding	0.172947	0.0274793	0.0904469	-0.0235781	0.260275	0.384368
HMGB1	1	3	0.000201776	67	0.0106603	358937	0.0389582	0.198751	5.11868	3.07679e-07	1.97783e-05	8455.14	-0.00218001	0.0419731	0.957902	0.966049	3146	high mobility group box 1	protein-coding	0.0160272	0.382914	0.579381
ARID4A	1	3	0.000163142	67	0.0106603	184487	0	0.344344	2.09126	0.0365044	0.209305	1057.89	-0.194293	0.0561367	0.000351368	0.000765215	5926	AT-rich interaction domain 4A	protein-coding	-0.0789128	0.18978	0.356884
HMG20B	1	3	0.00012449	45	0.0071599	238326	0	0.481524	2.20239	0.0276377	0.171704	9838.99	0.0942677	0.0811578	0.216763	0.272076	10362	high mobility group 20B	protein-coding	-0.0264892	0.302633	0.496902
MEN1	1	3	0.000247525	94	0.0149562	238731	0	0.214443	4.36532	1.26938e-05	0.000417207	2411.71	0.36058	0.0520447	8.53229e-13	6.31003e-12	4221	menin 1	protein-coding	-0.0138608	0.345523	0.540288
PHF2	1	3	7.01689e-05	22	0.0035004	33851.2	0	0.32419	2.95628	0.00311373	0.0333772	3361.2	0.183972	0.0576477	0.000966564	0.0019531	5253	PHD finger protein 2	protein-coding	-0.0865193	0.263145	0.397895
MBD4	1	3	9.9142e-05	29	0.00461416	174061	0	0.139271	2.59793	0.00937873	0.0773432	1377.71	-0.0274058	0.0361338	0.442701	0.506896	8930	methyl-CpG binding domain 4, DNA glycosylase	protein-coding	-0.106687	0.20103	0.380136
CBX3	1	3	0.000257485	112	0.0178202	209754	2.68091e-08	0.245083	3.25262	0.00114346	0.015244	5810.27	-0.131231	0.0614385	0.0267639	0.0414312	11335	chromobox 3	protein-coding	-0.0343083	0.354079	0.551028
SALL4	1	2	0.000124975	42	0.00668258	82881.1	0.000317408	0.35724	2.29578	0.0216883	0.144429	131.096	-0.624721	0.160647	1.07575e-05	2.98038e-05	57167	spalt like transcription factor 4	protein-coding	0.207061	0.0030451	0.0163768	-0.0280258	0.397978	0.593483
PHC1	1	3	0.000263512	109	0.0173429	199688	0.000159185	0.259282	2.55507	0.0106165	0.0851894	438.563	-0.373638	0.0859758	2.6532e-06	8.06908e-06	1911	polyhomeotic homolog 1	protein-coding	-0.023959	0.1832	0.356956
CBX1	1	3	0.000253709	105	0.0167064	226364	0.00127211	0.246264	2.45401	0.0141274	0.104418	2868.1	0.0939773	0.0497319	0.0530811	0.0769725	10951	chromobox 1	protein-coding	-0.0360702	0.291303	0.486018	0.155884	0.00128235	0.00823411
TMPO	1	3	0.000123215	50	0.00795545	139923	0	0.228762	2.43535	0.0148776	0.108623	2212.9	-0.203506	0.0598398	0.000418431	0.000899362	7112	thymopoietin	protein-coding	-0.0396407	0.28309	0.474254	-0.32127	1.9673e-05	0.000298635
CAMKMT	1	3	0.000150343	45	0.0071599	30466.5	0.000318775	0.139109	2.56027	0.0104592	0.0842756	205.132	0.440119	0.0629897	3.2064e-13	2.48651e-12	79823	calmodulin-lysine N-methyltransferase	protein-coding	-0.0373701	0.340899	0.538102	-0.00572247	0.885709	0.941332
SUDS3	1	3	0.000161784	62	0.00986476	326479	0	0.485216	2.87784	0.00400413	0.0402635	3172.58	0.239074	0.0384469	2.62539e-10	1.38445e-09	64426	SDS3 homolog, SIN3A corepressor complex component	protein-coding	-0.0396367	0.274902	0.468273
ELMSAN1	1	3	5.98347e-05	8	0.00127287	65788.1	0	0.173965
CGGBP1	1	3	4.07837e-05	6	0.000954654	20454	0	0.0884968	3.73898	0.000184771	0.00360303	4414.32	-0.0298319	0.0441664	0.491638	0.55417	8545	CGG triplet repeat binding protein 1	protein-coding	-0.111284	0.109232	0.249091
CBX5	1	3	0.000233341	87	0.0138425	152763	0.000318218	0.177264	3.19973	0.00137555	0.0176457	4948.05	0.00557266	0.0561419	0.918615	0.934509	23468	chromobox 5	protein-coding	0.642019	7.65381e-06	0.000143295
MOAP1	1	3	5.99069e-05	9	0.00143198	116401	0	0.107289	2.36123	0.0182143	0.126546									-0.0225705	0.538807	0.713386
KIF14	1	2	0.000221055	110	0.017502	151123	0.000311736	0.554678	2.92527	0.00344161	0.0358637	52.8643	0.0761597	0.133959	0.505468	0.567492	9928	kinesin family member 14	protein-coding	-0.0792897	0.0301418	0.0970458	0.0671701	0.334183	0.531193
CDK16	1	3	8.08029e-05	33	0.0052506	16618.3	0	0.274445	3.09109	0.00199424	0.0236705	3746.53	0.278363	0.0420745	1.4695e-11	9.12259e-11	5127	cyclin dependent kinase 16	protein-coding
TFPT	1	3	0.000157308	49	0.00779634	110690	1.51918e-07	0.45336	3.74747	0.000178628	0.00351861
INO80E	1	3	0.000167963	51	0.00811456	179831	0.000918903	0.434321	3.73416	0.000188343	0.00366393	1540.9	-0.188861	0.075798	0.00833205	0.0142263	283899	INO80 complex subunit E	protein-coding	-0.00310847	0.373658	0.570504	0.0248051	0.77594	0.877362
MCRS1	1	3	0.000258888	95	0.0151154	164959	4.30435e-07	0.264632	3.01054	0.00260788	0.0290791	2548.85	0.0573197	0.0454809	0.198882	0.252092	10445	microspherule protein 1	protein-coding	-0.000682901	0.62137	0.773895	0.186242	0.000985971	0.00668348
HJURP	1	2	0.000322375	164	0.0260939	292606	0.000636335	0.405037	3.16261	0.0015636	0.0194996	195.889	-0.0141339	0.130052	0.899587	0.91863	55355	Holliday junction recognition protein	protein-coding	-0.00291231	0.403492	0.598598	0.0275093	0.459185	0.64801
CAND1	1	3	0.000120036	43	0.00684169	331392	0	0.393572	3.40744	0.000655755	0.00982909	5319.4	0.202629	0.0465777	8.61339e-06	2.42337e-05	55832	cullin associated and neddylation dissociated 1	protein-coding	-0.0664349	0.308758	0.504622
BRWD3	1	3	9.53889e-05	22	0.0035004	27935.2	0	0.0671355	3.55146	0.000383094	0.00646768	752.453	-0.132254	0.0655122	0.0354009	0.0534298	254065	bromodomain and WD repeat domain containing 3	protein-coding
RNF7	1	3	0.000177103	64	0.010183	305121	0	0.272176	2.9633	0.00304361	0.0327981	2572.79	-0.0363462	0.0629019	0.548983	0.609327	9616	ring finger protein 7	protein-coding	-0.0437119	0.458731	0.647634
STAG1	1	2	0.000178868	80	0.0127287	212572	3.69788e-06	0.343826	2.05613	0.0397695	0.221846	1108.81	-0.111222	0.0820015	0.148498	0.194321	10274	stromal antigen 1	protein-coding	-0.0617905	0.254433	0.445029	-0.300786	0.00526975	0.0252222
CCNI	1	3	0.000105433	34	0.00540971	78603.4	0.000318015	0.306272	3.61891	0.000295843	0.0052475	23243.2	0.181008	0.0426152	1.515e-05	4.10203e-05	10983	cyclin I	protein-coding	-0.0301346	0.342114	0.530486
PHIP	1	3	6.15348e-05	14	0.00222753	52712.6	0	0.151123	2.68941	0.00715791	0.063143	2724.64	-0.0661701	0.0685902	0.31357	0.375721	55023	pleckstrin homology domain interacting protein	protein-coding	-0.0107646	0.854191	0.923807
ESPL1	1	2	0.000349807	167	0.0265712	293627	0.000772884	0.347949	3.09557	0.00196436	0.0234497	112.413	-0.0870512	0.127872	0.431004	0.495722	9700	extra spindle pole bodies like 1, separase	protein-coding	-0.0752423	0.302325	0.458951	0.0845176	0.24809	0.437447
VPRBP	1	3	0.000141276	45	0.0071599	297286	0.00161463	0.243385
RNASEH2C	1	3	5.38963e-05	9	0.00143198	71972.4	0	0.327621	4.09671	4.19057e-05	0.00110634	1897.91	0.205462	0.0841016	0.00875166	0.0148865	84153	ribonuclease H2 subunit C	protein-coding	-0.0817065	0.204462	0.384514
PHF6	1	3	0.000115288	44	0.0070008	223305	0	0.190448	2.37915	0.0173527	0.121814	1445.18	0.0656965	0.0649827	0.293071	0.35438	84295	PHD finger protein 6	protein-coding
SKA3	1	2	0.000215247	115	0.0182975	185924	0.000636385	0.509375	2.9937	0.00275613	0.0303666	100.433	0.05304	0.118427	0.611494	0.667093	221150	spindle and kinetochore associated complex subunit 3	protein-coding	-0.0111919	0.522513	0.698516
ACTR8	1	3	0.000208754	66	0.0105012	309370	0.000636031	0.306818	2.55355	0.0106631	0.0854792	958.985	0.30635	0.0442306	1.3768e-12	9.9194e-12	93973	actin related protein 8	protein-coding	-0.0410832	0.226145	0.411223
INO80D	1	3	0.000118333	38	0.00604614	104483	0	0.544268	5.54435	2.9504e-08	2.81703e-06									0.00912799	0.836628	0.913609
INO80B	1	3	0.000168369	50	0.00795545	350131	0.000636335	0.480934	5.07074	3.96262e-07	2.43218e-05	24.4111	-0.695509	0.121516	1.45412e-09	6.86318e-09	83444	INO80 complex subunit B	protein-coding	-0.120029	0.0407746	0.121705
IFNA16	1	3	6.50015e-05	16	0.00254574	41785.2	0	0.453468	2.07937	0.0375834	0.213152
SENP3	1	3	0.000184256	71	0.0112967	320927	0	0.198207	2.16149	0.0306578	0.185269	499.107	0.0885761	0.0610353	0.132882	0.175881	26168	SUMO specific peptidase 3	protein-coding	-0.0495603	0.257386	0.448385
ID3	1	3	8.82995e-05	14	0.00222753	111689	0.000636385	0.233233	2.10661	0.0351515	0.204074									-0.00946731	0.342202	0.539431	0.293398	0.225623	0.410623
FOXH1	1	3	5.38561e-05	9	0.00143198	62813.9	0	0.0440712	2.25178	0.0243362	0.15686	7.76286	0.279826	0.14227	0.0189597	0.0302572	8928	forkhead box H1	protein-coding	0.0496809	0.405338	0.561957
E2F1	1	2	0.000253398	102	0.0162291	323421	0.00190736	0.275986	2.08578	0.0369981	0.211007	255.281	0.152692	0.107025	0.112317	0.151313	1869	E2F transcription factor 1	protein-coding	-0.119624	0.0219617	0.0752035	-0.0573808	0.359194	0.556449
ING4	1	3	9.49859e-05	30	0.00477327	309984	0.00167666	0.325381	2.23533	0.0253959	0.161816	1822.95	0.0252403	0.0547244	0.635411	0.689161	51147	inhibitor of growth family member 4	protein-coding	-0.0731795	0.19757	0.372421
MAX	1	3	0.000241211	83	0.013206	159845	0	0.163843	2.17962	0.0292859	0.179204	2732.43	-0.0862441	0.0397032	0.0274782	0.0423948	4149	MYC associated factor X	protein-coding	-0.00769016	0.199519	0.378257	0.252701	0.00017637	0.00169166
WDR77	1	2	0.00025431	108	0.0171838	270398	0	0.151494	5.45465	4.90692e-08	4.36641e-06	968.673	0.116746	0.0475251	0.0120674	0.0200369	79084	WD repeat domain 77	protein-coding	-0.181188	0.00592679	0.0276449
ZNF148	1	3	4.47252e-05	10	0.00159109	122095	0	0.2436	2.11078	0.0347911	0.202616	2621.73	0.00784899	0.0614169	0.894742	0.914563	7707	zinc finger protein 148	protein-coding	-0.0416724	0.538669	0.713256
TAF1D	1	3	0.000177375	79	0.0125696	171422	3.37596e-08	0.431735	2.00468	0.0449969	0.242028	2089.9	-0.108968	0.0617949	0.0674919	0.0956605	79101	TATA-box binding protein associated factor, RNA polymerase I subunit D	protein-coding	-0.157282	0.01536	0.057965
TAF1A	1	3	0.000170345	74	0.0117741	217328	0.000636335	0.500429	2.04502	0.040853	0.226096	167.177	-0.0598517	0.0592823	0.296919	0.358399	9015	TATA-box binding protein associated factor, RNA polymerase I subunit A	protein-coding	-0.0047334	0.963824	0.982411
MED9	1	3	0.00011874	32	0.00509149	196442	0	0.571434	2.05108	0.0402594	0.223965	954.296	-0.0012562	0.0456743	0.977633	0.982323	55090	mediator complex subunit 9	protein-coding	-0.0400428	0.227496	0.412895	0.170911	0.0480852	0.137575
EP400	1	3	0.000281442	111	0.0176611	378441	0.00147587	0.272896	2.00305	0.0451718	0.242585	2396.35	-0.0783908	0.0634549	0.199603	0.252908	57634	E1A binding protein p400	protein-coding	0.091794	0.0940885	0.22404	0.0142816	0.625092	0.776018
NAP1L1	1	2	0.000111947	46	0.00731901	45464.1	0	0.154627	2.01699	0.0436967	0.2371	18800.4	0.273457	0.0629249	5.66419e-06	1.64037e-05	4673	nucleosome assembly protein 1 like 1	protein-coding	-0.0579633	0.280321	0.474174	-0.017963	0.704842	0.832165
TFAP2A	1	3	0.000114602	31	0.00493238	70462.4	0.000318218	0.126682	2.01412	0.0439972	0.238413	935.398	0.0861768	0.0788035	0.246589	0.304955	7020	transcription factor AP-2 alpha	protein-coding	-0.0219194	0.0557961	0.153032	0.111952	0.375491	0.468959
ZBTB17	1	3	4.61674e-05	10	0.00159109	184057	0	0.26839	2.02713	0.0426491	0.233029	1293.72	0.0197397	0.056862	0.720617	0.765635	7709	zinc finger and BTB domain containing 17	protein-coding	-0.044072	0.140937	0.297986	0.115359	0.0530606	0.141802
NR1D1	1	3	6.68666e-05	12	0.00190931	336324	0.00190743	0.328121	2.0382	0.0415302	0.228717	640.218	-0.674112	0.106915	3.94202e-11	2.32286e-10	9572	nuclear receptor subfamily 1 group D member 1	protein-coding	-0.0206844	0.637041	0.785893	0.0792889	0.312844	0.401166
KDM3B	1	3	0.000114359	37	0.00588703	20828.3	0	0.243654	3.52379	0.000425421	0.00698833	4726.04	0.0849811	0.0476076	0.0682394	0.0965973	51780	lysine demethylase 3B	protein-coding	0.0229637	0.201123	0.311296
TM9SF1	1	3	2.68327e-05	2	0.000318218	14887.9	0	0.657761	4.21163	2.53531e-05	0.000734282									0.021686	0.410987	0.605418
SETD8	1	3	0.000171099	70	0.0111376	129778	0.000953641	0.281427
GLTSCR1	1	3	9.52931e-05	28	0.00445505	132884	0	0.375838
TACC3	1	2	0.000231468	107	0.0170247	353240	0.00285002	0.384644	2.21348	0.0268643	0.168362	569.027	0.0917693	0.106444	0.338896	0.401808	10460	transforming acidic coiled-coil containing protein 3	protein-coding	-0.0475343	0.182636	0.356207
TRAIP	1	3	5.64804e-05	16	0.00254574	17893.9	0	0.204551	1.97116	0.0487054	0.255173	146.552	-0.00725648	0.075202	0.919052	0.934809	10293	TRAF interacting protein	protein-coding	-0.034069	0.562377	0.72985	0.0723292	0.194011	0.334958
SMC1B	1	2	0.000195163	95	0.0151154	212461	0.000318239	0.282304	2.52857	0.0114527	0.090055	25.1917	-0.0761441	0.119447	0.468609	0.532396	27127	structural maintenance of chromosomes 1B	protein-coding				0.524858	3.8515e-06	8.48223e-05
TOP3B	1	3	0.000112209	33	0.0052506	70940.9	0.00114787	0.306911	4.17755	2.94664e-05	0.000827637									-0.00237105	0.0780419	0.196017
CENPS-CORT	1	3	2.70127e-05	2	0.000318218	13139.6	0	0.687041	3.814	0.000136735	0.00282874									-0.315118	0.000402093	0.0030284	0.500734	0.00713922	0.032001
ZRANB3	1	3	7.36643e-05	21	0.00334129	52733.9	0.000318218	0.341435	4.27498	1.91155e-05	0.000575797	315.549	0.204472	0.0524181	5.98842e-05	0.000148123	84083	zinc finger RANBP2-type containing 3	protein-coding	-0.0274483	0.348607	0.545866	0.255708	0.0130765	0.0511924
MTBP	1	3	5.67262e-05	19	0.00302307	157847	0	0.160937	4.56321	5.03783e-06	0.000193192	128.533	-0.226702	0.0806156	0.00265754	0.00496447	27085	MDM2 binding protein	protein-coding	-0.0824606	0.244254	0.431424
TEN1-CDK3	1	3	0.000126459	58	0.00922832	208696	0	0.384306	2.30355	0.0212481	0.142266	25.9954	-0.499168	0.159402	0.000215911	0.000485869	100529145	TEN1-CDK3 readthrough (NMD candidate)	ncRNA	-0.0133258	0.556779	0.724493	0.141725	0.028281	0.0924462
ATF7IP2	1	4	3.30946e-05	4	0.000636436	30414.8	0	0.358263	3.21888	0.00128693	0.0167569	202.258	-0.627081	0.15485	5.49868e-06	1.59636e-05	80063	activating transcription factor 7 interacting protein 2	protein-coding	-0.155861	0.169067	0.282525	-0.102733	0.0225637	0.077858
TREX1	1	3	4.08416e-05	7	0.00111376	18010	0	0.311143	3.43776	0.000586548	0.00900708									-0.00645313	0.580104	0.743747
KIFC1	1	2	0.000315615	146	0.0232299	95793.6	0.00189449	0.292914	2.57442	0.0100408	0.0817443									-0.0273539	0.185202	0.358098
CDC25C	1	2	0.000320597	154	0.0245028	352386	0.0123364	0.353939	4.04383	5.25851e-05	0.00132454	54.8963	0.116313	0.129105	0.295813	0.357269	995	cell division cycle 25C	protein-coding	-0.00424132	0.682778	0.814601	0.101937	0.0507827	0.143179
HOXB4	1	3	9.28535e-05	8	0.00127287	18602.1	0.000953844	0.163765	1.97212	0.0485958	0.254762	51.1418	-0.277857	0.138815	0.0176537	0.0283734	3214	homeobox B4	protein-coding	0.192646	0.0425315	0.125563
SAP30BP	1	3	0.000128791	49	0.00779634	38998.5	0	0.323156	2.28284	0.0224396	0.147886	2160.11	-0.0652641	0.0501154	0.182508	0.233344	29115	SAP30 binding protein	protein-coding	-0.0278764	0.53972	0.713945	0.0741067	0.197529	0.375718
SETMAR	1	3	0.000102882	25	0.00397772	139530	0.000318218	0.0465345	2.61077	0.00903376	0.0751829	1426.97	0.0477894	0.0458349	0.287728	0.348906	6419	SET domain and mariner transposase fusion gene	protein-coding	-0.0413358	0.224626	0.409255	-0.0333027	0.527427	0.70433
ATF7IP	1	3	7.21775e-05	17	0.00270485	260844	0.000318218	0.122655	2.5317	0.0113511	0.0894807	3188.4	-0.35911	0.0709348	8.61964e-08	3.22666e-07	55729	activating transcription factor 7 interacting protein	protein-coding	-0.0113666	0.245523	0.434446	-0.0719647	0.12768	0.27804
SMARCAD1	1	3	9.08689e-05	40	0.00636436	210927	0	0.254802	2.76113	0.00576011	0.0536112	1569.57	-0.0136968	0.0628513	0.821216	0.852504	56916	SWI/SNF-related, matrix-associated actin-dependent regulator of chromatin, subfamily a, containing DEAD/H box 1	protein-coding	-0.0973407	0.0245734	0.0830955
PIAS2	1	3	0.000143009	53	0.00843278	353006	0	0.158084	2.4772	0.0132417	0.0998439	1846.46	-0.0974031	0.0506069	0.0486302	0.0711305	9063	protein inhibitor of activated STAT 2	protein-coding	0.113487	0.293735	0.461446
RFWD3	1	3	7.20197e-05	26	0.00413683	93534.8	0	0.238037	3.53249	0.000411662	0.00680255	874.859	-0.162336	0.0542337	0.00205822	0.00392081	55159	ring finger and WD repeat domain 3	protein-coding	0.00818991	0.957865	0.979364	-0.666257	2.02317e-10	6.01873e-08
ACTR5	1	3	0.000173393	59	0.00938743	353734	0.000484047	0.367397	2.08847	0.0367551	0.209986	463.254	-0.0320443	0.0443741	0.462109	0.526195	79913	actin related protein 5	protein-coding	-0.0316334	0.451316	0.641315	0.0153955	0.67733	0.813954
SUV39H2	1	3	9.83073e-05	37	0.00588703	27522.4	0	0.203375	2.09209	0.0364306	0.208999	544.203	0.145272	0.0660033	0.0216795	0.0342269	79723	SUV39H2 histone lysine methyltransferase	protein-coding	-0.0195575	0.439116	0.630696
WDR42A	1	3	6.773e-05	16	0.00254574	296640	0	0.835126
ZNHIT1	1	3	0.000117654	46	0.00731901	231260	0	0.335317	4.20827	2.57331e-05	0.000741693	4055.74	0.0826074	0.0866335	0.306692	0.368605	10467	zinc finger HIT-type containing 1	protein-coding	-0.0261564	0.472735	0.659568	0.0854882	0.119321	0.265038
CEP112	1	3	3.87973e-05	3	0.000477327	12751.7	0	0	1.99976	0.0455262	0.243845	372.193	-0.350874	0.0631338	6.03224e-09	2.62258e-08	201134	centrosomal protein 112	protein-coding	-0.0403565	0.457633	0.646702	-0.0649215	0.102542	0.203528
SIM2	1	3	3.82044e-05	6	0.000954654	18204.5	0	0.189021	3.14677	0.00165087	0.020382	4085.56	-0.00517539	0.104043	0.956246	0.964792	6493	SIM bHLH transcription factor 2	protein-coding	-0.328803	0.00107242	0.00698449	0.207578	0.0175781	0.0636052
PTRF	1	3	0.000128596	43	0.00684169	40512	0.000317914	0.302848
TTF1	1	3	0.000182178	83	0.013206	208973	0.000804302	0.389891	2.39293	0.0167143	0.118633	745.972	0.0973016	0.0370324	0.00777248	0.0133558	7270	transcription termination factor 1	protein-coding	0.0794186	0.269465	0.462115	-0.0890184	0.195011	0.372594
GTF3C6	1	3	9.62919e-05	35	0.00556881	171489	0	0.399836	2.63979	0.00829581	0.0705836	4287.09	0.332041	0.0881535	4.36169e-05	0.000110184	112495	general transcription factor IIIC subunit 6	protein-coding	0.025879	0.361767	0.55231	0.0172839	0.65795	0.80075
AK6	1	3	0.000218575	76	0.0120923	361848	0	0.254316	3.26906	0.00107905	0.0145763
GTF2H2C	1	3	5.70452e-05	15	0.00238663	286444	0	0.884659
UBTF	1	2	0.000249476	107	0.0170247	130277	0.000318167	0.263534	3.5313	0.000413523	0.00682313	7045.03	0.208234	0.0474741	7.10167e-06	2.02462e-05	7343	upstream binding transcription factor	protein-coding	-0.0126402	0.557654	0.727862	0.100686	0.0790966	0.197889
CENPI	1	2	0.00021301	107	0.0170247	238772	0.00031782	0.372168	2.63922	0.0083098	0.0706182	45.4196	0.00267622	0.113319	0.978853	0.983301	2491	centromere protein I	protein-coding
GTF2I	1	3	0.000128942	29	0.00461416	105272	0.00158952	0.13368	2.95095	0.00316799	0.0337731	1023.41	-0.064078	0.0968731	0.471011	0.534611	2969	general transcription factor IIi	protein-coding	-0.0268899	0.369081	0.565893
NSMCE1	1	3	7.78269e-05	26	0.00413683	235398	0	0.26801	2.14757	0.0317479	0.189664	5643.71	0.399325	0.0986465	8.49673e-06	2.39387e-05	197370	NSE1 homolog, SMC5-SMC6 complex component	protein-coding	-0.0556853	0.143784	0.297447	0.38125	6.0678e-05	0.000634874
TREX2	1	3	3.01755e-05	2	0.000318218	13125.6	0	0	2.43862	0.0147434	0.107895	20.9621	-0.808616	0.106317	6.49214e-15	6.25207e-14	11219	three prime repair exonuclease 2	protein-coding
KDM8	1	3	0.000116516	25	0.00397772	125400	0.000634866	0.0608889	2.85362	0.00432241	0.0427469	333.753	0.209706	0.0514674	2.80794e-05	7.30283e-05	79831	lysine demethylase 8	protein-coding	-0.0485552	0.371175	0.568116	-0.027011	0.583213	0.746785
TDG	1	3	0.000124307	44	0.0070008	350605	0	0.196414	2.26421	0.0235611	0.153095	813.138	0.0888336	0.0533029	0.0869564	0.120167	6996	thymine DNA glycosylase	protein-coding	-0.0681063	0.208169	0.389209
RTEL1	1	3	0.000191242	79	0.0125696	187357	0	0.293686	6.9654	3.2748e-12	1.20238e-09	20.609	-0.402058	0.118748	0.000121618	0.000285705	51750	regulator of telomere elongation helicase 1	protein-coding	-0.00583686	0.407196	0.601977
HIST1H1B	1	3	9.65908e-05	36	0.00572792	65307.2	0	0.299585
IQGAP3	1	3	0.000116803	44	0.0070008	46630.3	0.000318167	0.346999	2.2896	0.0220445	0.146085	182.118	0.100224	0.130492	0.371596	0.435536	128239	IQ motif containing GTPase activating protein 3	protein-coding	-0.0556897	0.160114	0.281185	0.0552263	0.248392	0.437784
SPDYE5	1	3	5.30975e-05	5	0.000795545	22775.1	0	0.242246	2.04014	0.0413367	0.227958	17.0276	-0.923237	0.140487	1.1957e-11	7.51072e-11	442590	speedy/RINGO cell cycle regulator family member E5	protein-coding
SCAND1	1	3	0.000111837	6	0.000954654	12333.8	0.000318471	0.162097	2.48234	0.0130524	0.0987106	3947.3	0.160661	0.0998775	0.0770522	0.107694	51282	SCAN domain containing 1	protein-coding	-0.0530912	0.403952	0.455832
TSACC	1	4	4.52803e-05	4	0.000636436	11823.6	0	0	4.60832	4.05942e-06	0.000161564	33.1405	0.468979	0.105344	9.80766e-07	3.17184e-06	128229	TSSK6 activating cochaperone	protein-coding	-0.0395955	0.180299	0.344936
TIPARP	1	3	3.35716e-05	3	0.000477327	13196.4	0	0.649379	2.09539	0.0361362	0.207767	2281.89	-0.22478	0.0966543	0.0107627	0.0180199	25976	TCDD inducible poly(ADP-ribose) polymerase	protein-coding	-0.0519189	0.120496	0.25163
ART4	1	3	2.55297e-05	1	0.000159109	12908.7	0	0	2.24221	0.0249477	0.159765	98.5348	-0.28824	0.200806	0.0575907	0.0828889	420	ADP-ribosyltransferase 4 (inactive) (Dombrock blood group)	protein-coding	0.202787	0.0456415	0.132359
PARP6	1	3	5.78963e-05	8	0.00127287	18216.5	1.51918e-07	0.235234	2.34919	0.0188144	0.129437	1234.31	-0.706012	0.119138	4.55889e-10	2.31489e-09	56965	poly(ADP-ribose) polymerase family member 6	protein-coding	0.497192	0.00230347	0.0131288	0.0109519	0.1037	0.220673
OARD1	1	3	5.22782e-05	6	0.000954654	17296.1	0	0.380745	4.6127	3.97474e-06	0.000158503	1398.54	0.104897	0.0426862	0.0124082	0.0205529	221443	O-acyl-ADP-ribose deacylase 1	protein-coding	-0.0407763	0.587485	0.749947	-0.0335206	0.475768	0.661923
FAM50A	1	4	2.67625e-05	2	0.000318218	11151.4	0	0	2.21648	0.0266588	0.167408	3976.94	0.231076	0.0860603	0.00380123	0.00690232	9130	family with sequence similarity 50 member A	protein-coding
EXO5	1	3	3.29562e-05	3	0.000477327	13290.4	0	0.212175	2.38985	0.0168553	0.119241	129.533	-0.144596	0.0437998	0.000768615	0.00157881	64789	exonuclease 5	protein-coding	0.0172213	0.356247	0.553511
MUM1	1	3	2.97443e-05	3	0.000477327	53081.4	0	0.283591
CRABP2	1	3	4.29679e-05	8	0.00127287	54050.2	0	0.0561615	1.98875	0.0467285	0.248133	804.531	-0.673306	0.160747	3.2023e-06	9.61777e-06	1382	cellular retinoic acid binding protein 2	protein-coding	0.0631594	0.116889	0.261278	-0.0236766	0.552863	0.724152
ZNF420	1	3	2.85996e-05	2	0.000318218	45353.4	0	0.928062	2.19131	0.0284295	0.175605	481.848	0.0224463	0.0501838	0.647112	0.699549	147923	zinc finger protein 420	protein-coding	-0.0404141	0.398337	0.591442
PATZ1	1	3	4.70886e-05	9	0.00143198	48410.4	0	0.101769	2.24696	0.0246428	0.15836	3544.21	0.0823435	0.0588432	0.14833	0.194148	23598	POZ/BTB and AT hook containing zinc finger 1	protein-coding	0.10745	0.0637566	0.143724	0.133502	0.211246	0.333217
FBXO31	1	3	3.6772e-05	6	0.000954654	187681	0	0.583009	4.36864	1.25023e-05	0.000411244	1394.41	-0.342884	0.0581234	8.57221e-10	4.18265e-09	79791	F-box protein 31	protein-coding	0.0441164	0.51242	0.692392	0.0920408	0.152582	0.314948
C9orf64	1	3	3.83063e-05	7	0.00111376	14388.9	0	0.228928	3.03777	0.00238338	0.0271705	864.432	0.156724	0.0512464	0.00169814	0.0032874	84267	chromosome 9 open reading frame 64	protein-coding	-0.0970221	0.255965	0.446046
E4F1	1	3	5.32545e-05	11	0.0017502	342415	0.000317813	0.137046	2.35066	0.0187403	0.129101	1793.32	0.0781347	0.0684536	0.233116	0.290317	1877	E4F transcription factor 1	protein-coding	-0.0339558	0.407875	0.602569
MMP23B	1	3	4.18455e-05	7	0.00111376	15238.6	0	0.0640916	3.83852	0.00012378	0.00263017	12.4753	-1.78021	0.195668	1.63835e-21	3.93816e-20	8510	matrix metallopeptidase 23B	protein-coding	0.168084	0.136215	0.280189
ZNRF1	1	3	3.86127e-05	7	0.00111376	103636	0	0.487195	2.00742	0.0447046	0.240774	553.433	-0.176777	0.0596214	0.00212433	0.0040365	84937	zinc and ring finger 1	protein-coding	0.0617781	0.107001	0.245454	0.543471	1.57796e-08	1.4399e-06
ZC3H7B	1	3	4.11593e-05	7	0.00111376	23684.8	0	0.188525
FAM53C	1	3	5.96732e-05	7	0.00111376	31463	0.000318117	0	4.43894	9.04032e-06	0.000314635									-0.0346593	0.464557	0.652631	-0.0310235	0.394375	0.579881
MAZ	1	3	4.67589e-05	9	0.00143198	64942.4	0	0.183616	5.40788	6.37755e-08	5.41494e-06	1439.04	-0.0486705	0.0768412	0.503625	0.565699	4150	MYC associated zinc finger protein	protein-coding	-0.0601935	0.148553	0.309208
HCG27	1	4	3.80555e-05	2	0.000318218	10863.9	0	0	3.84823	0.000118976	0.00255293									-0.0784061	0.0804264	0.199572
ZKSCAN7	1	4	6.12375e-05	5	0.000795545	32689.1	0.000840399	0.16097	2.23516	0.0254069	0.161816									0.118305	0.165523	0.306453	0.021168	0.740879	0.855577
ZNF45	1	4	2.99441e-05	3	0.000477327	14356.9	0	0.221056	2.09564	0.0361143	0.207767	636.777	-0.00627939	0.0397107	0.872535	0.895919	7596	zinc finger protein 45	protein-coding	-0.0685234	0.149564	0.3106	-0.0388458	0.508989	0.689717
PLEKHG2	1	4	3.12308e-05	3	0.000477327	18466.3	0	0.204911	2.26701	0.0233896	0.1523	853.565	-0.677127	0.0926342	3.96131e-14	3.4374e-13	64857	pleckstrin homology and RhoGEF domain containing G2	protein-coding	-0.0423728	0.0998014	0.232393	-0.00852071	0.899063	0.948562
UHRF1BP1	1	4	4.79445e-05	9	0.00143198	16045.5	0	0.0165362	2.19553	0.0281255	0.174146
MAD2L1BP	1	2	6.03936e-05	13	0.00206842	151610	0.000317248	0.318009	2.91198	0.00359142	0.0370271	887.38	0.149841	0.0409881	0.000201881	0.000456814	9587	MAD2L1 binding protein	protein-coding	-0.0131277	0.342428	0.539668	-0.062965	0.425097	0.505337
DP2	1	3	4.95434e-05	11	0.0017502	151210	0	0.440859
PLAG1	1	3	4.59773e-05	10	0.00159109	17495.5	0	0.0729336	2.95401	0.00313673	0.0335532	98.2414	-0.923618	0.122428	1.19194e-14	1.10428e-13	5324	PLAG1 zinc finger	protein-coding	-0.720667	2.93332e-05	0.000408456	-0.568524	0.00043879	0.00350279
GDAP2	1	3	5.78579e-05	6	0.000954654	15868.3	0	0.129288	2.54601	0.0108961	0.0868681	813.808	-0.00437992	0.0525128	0.931825	0.945326	54834	ganglioside induced differentiation associated protein 2	protein-coding	-0.065555	0.255959	0.445927	0.0144123	0.715484	0.839182
C5orf24	1	4	4.10831e-05	4	0.000636436	12674.1	0	0.0927557	2.21531	0.0267389	0.167808	2946.03	0.106054	0.0674908	0.10091	0.137376	134553	chromosome 5 open reading frame 24	protein-coding	-0.0347254	0.401076	0.595984	0.00749685	0.858902	0.926408
ZNF330	1	3	3.67564e-05	3	0.000477327	17459.1	0	0.185511	2.05541	0.0398397	0.222207	1326.28	0.0570135	0.0301931	0.0568635	0.0819144	27309	zinc finger protein 330	protein-coding	-0.04388	0.273576	0.46257	0.0287256	0.673379	0.811373
MRGPRF	1	4	4.17196e-05	2	0.000318218	11211.2	0	0	2.28536	0.0222918	0.147221	916.351	-1.26177	0.117264	9.47513e-28	6.68138e-26	116535	MAS related GPR family member F	protein-coding	0.402436	0.0185817	0.0669036
MRFAP1L1	1	4	3.6441e-05	4	0.000636436	38852.3	0	0.41479	2.60881	0.00908576	0.0755087	4196.52	0.134005	0.0453219	0.00255963	0.00479168	114932	Morf4 family associated protein 1 like 1	protein-coding
MORN4	1	3	3.48821e-05	4	0.000636436	17507.4	0	0	2.73729	0.00619474	0.0566958	672.423	0.326239	0.0583396	6.06547e-09	2.63595e-08	118812	MORN repeat containing 4	protein-coding	-0.123784	0.0690547	0.179371	0.0104844	0.740899	0.851745
ZNF711	1	4	4.3775e-05	7	0.00111376	20271.8	0	0.166643	2.75592	0.00585274	0.0542974	158.248	-1.22685	0.120592	5.02413e-25	2.12002e-23	7552	zinc finger protein 711	protein-coding
ETV2	1	3	7.09023e-05	12	0.00190931	14302	0	0.0544793	2.02433	0.0429361	0.234189	103.764	0.317634	0.103507	0.000638077	0.00133011	2116	ETS variant transcription factor 2	protein-coding	0.335196	0.0022007	0.012662
ZNF687	1	3	5.07556e-05	9	0.00143198	21025.7	0	0.149631	7.29618	2.96046e-13	1.46093e-10	1911.57	0.272763	0.0538208	1.6578e-07	5.95981e-07	57592	zinc finger protein 687	protein-coding	0.00157047	0.392013	0.588012
ASPHD1	1	3	7.04949e-05	12	0.00190931	21875.3	2.02558e-07	0.377612	3.82275	0.000131972	0.00275821	314.579	0.637075	0.147103	1.62383e-06	5.09322e-06	253982	aspartate beta-hydroxylase domain containing 1	protein-coding	0.0516533	0.416705	0.609943	-0.0564317	0.578137	0.743022
NCKAP5	1	3	3.75153e-05	4	0.000636436	13790.1	0	0	2.82833	0.00467918	0.0455108	230.677	-0.311353	0.125692	0.00416949	0.0075189	344148	NCK associated protein 5	protein-coding	-0.167058	0.0462703	0.133667
ZSCAN29	1	4	6.1808e-05	5	0.000795545	9902.5	2.02558e-07	0.0653892	2.18413	0.028953	0.177922	838.571	-0.1572	0.0480178	0.000810378	0.00165754	146050	zinc finger and SCAN domain containing 29	protein-coding	-0.0248655	0.081995	0.202494	0.0613305	0.1689	0.337827
PMF1-BGLAP	1	3	5.71204e-05	13	0.00206842	136303	0	0.429636	4.19404	2.74025e-05	0.000781517									-0.130415	0.0656179	0.152838	-0.0387424	0.346593	0.528838
GSG2	1	2	9.3269e-05	42	0.00668258	41415.1	0	0.388598
EXD3	1	3	8.86502e-05	25	0.00397772	16654.6	0	0.133117	4.87604	1.08235e-06	5.5696e-05	939.066	0.0392151	0.0905941	0.640776	0.693937	54932	exonuclease 3'-5' domain containing 3	protein-coding	-0.12468	0.0524602	0.146667	0.126913	0.219827	0.331937
SOX11	1	3	3.97224e-05	7	0.00111376	24257.9	0	0.364129	2.69499	0.00703914	0.0624603	6.67974	0.285877	0.258043	0.108385	0.146517	6664	SRY-box transcription factor 11	protein-coding	-0.0706491	0.528524	0.700958
STOX2	1	4	2.83394e-05	2	0.000318218	12265.3	0	0	2.1065	0.0351609	0.204087	205.617	-0.937313	0.116754	2.67736e-16	3.15531e-15	56977	storkhead box 2	protein-coding	-0.0655031	0.212327	0.394432	0.0238512	0.221606	0.404212
H1FX	1	3	4.82376e-05	10	0.00159109	43842.4	0	0.243955
FOXG1	1	3	0.000116377	29	0.00461416	61505.2	0	0.121471	2.12648	0.0334632	0.196994	2.37643	-0.978586	0.516549	0.00305466	0.00564521	2290	forkhead box G1	protein-coding	0.291005	0.00541622	0.0257716
ZIC2	1	3	6.771e-05	13	0.00206842	20067	0	0.10897	2.38023	0.0173019	0.121618	189.958	1.26835	0.226628	3.0174e-09	1.35831e-08	7546	Zic family member 2	protein-coding	-0.15698	0.0174217	0.0625445	0.494036	0.000160004	0.00156584
MTFR2	1	3	9.5902e-05	38	0.00604614	21595.4	0.000318218	0.641939	2.82514	0.00472604	0.0458486	25.4347	-0.256146	0.123279	0.016695	0.0269676	113115	mitochondrial fission regulator 2	protein-coding	-0.0416023	0.51737	0.696361	-0.0209946	0.673534	0.811498
CKAP2L	1	2	0.000167108	84	0.0133652	42420.6	0	0.563771	3.10498	0.00190289	0.0228431	63.0686	0.00822392	0.129726	0.941365	0.952586	150468	cytoskeleton associated protein 2 like	protein-coding	-0.0362296	0.273256	0.462449	-0.111678	0.0782322	0.196355
BOD1	1	2	7.09778e-05	17	0.00270485	48522.4	0.000318167	0.323307	4.18882	2.80408e-05	0.000795825	1822.31	0.0577702	0.0471225	0.210754	0.265349	91272	biorientation of chromosomes in cell division 1	protein-coding	-0.00725464	0.654558	0.797327	0.0790303	0.0533874	0.148583
CNPPD1	1	3	8.94371e-05	28	0.00445505	21344.7	0	0.324639	3.73582	0.000187107	0.00364336	4966.07	0.285492	0.0515351	1.13751e-08	4.77053e-08	27013	cyclin Pas1/PHO80 domain containing 1	protein-coding
ZNF280D	1	4	5.78883e-05	7	0.00111376	15327	0	0.117889	2.50739	0.0121627	0.0942728	965.865	-0.230574	0.052431	5.94424e-06	1.71585e-05	54816	zinc finger protein 280D	protein-coding	-0.0233092	0.514037	0.693746	0.0735	0.272932	0.466061
HAVCR2	1	2	0.000198171	61	0.00970565	165821	0.000947663	0.20632	2.57483	0.0100289	0.0816803	230.827	-0.367597	0.0976444	3.4179e-05	8.78374e-05	84868	hepatitis A virus cellular receptor 2	protein-coding	-0.0669204	0.0904917	0.217935	-0.143684	0.120357	0.266625
TWIST2	1	3	5.85314e-05	12	0.00190931	28698.8	0	0.211136	2.61951	0.00880575	0.0737977	268.913	-1.37927	0.121299	7.46057e-31	9.89691e-29	117581	twist family bHLH transcription factor 2	protein-coding	-0.107359	0.262373	0.45048
SUV420H2	1	3	7.75997e-05	27	0.00429594	24688.1	0	0.21598
JMJD1C	1	4	5.47722e-05	14	0.00222753	36890.8	0	0.233799	3.397	0.000681288	0.0101006	3113.87	-0.136885	0.075316	0.0549854	0.0794738	221037	jumonji domain containing 1C	protein-coding	-0.0536843	0.327316	0.521959
JMJD8	1	4	5.31787e-05	7	0.00111376	15861.8	0	0.0955114	1.98534	0.0471072	0.249948	896.28	0.000764555	0.0474862	0.986885	0.989589	339123	jumonji domain containing 8	protein-coding	-0.104941	0.142972	0.300988
TBX6	1	3	7.51021e-05	13	0.00206842	14927.6	0	0.117372	3.49963	0.000465903	0.00749028	70.8725	-0.581337	0.0938163	5.92706e-11	3.40373e-10	6911	T-box transcription factor 6	protein-coding	0.230519	0.0171847	0.0631776	0.290909	8.77478e-05	0.000970144
SLC45A1	1	4	3.72345e-05	3	0.000477327	10882.6	0	0.176128	3.81118	0.000138303	0.0028554	279.442	0.516129	0.0925923	2.43739e-09	1.1116e-08	50651	solute carrier family 45 member 1	protein-coding	-0.120623	0.0726528	0.185876	0.00318229	0.157841	0.322426
SPSB3	1	3	7.37083e-05	16	0.00254574	32111.3	0	0.53105	2.97398	0.0029396	0.0318796	8.08177	0.0377563	0.110189	0.702195	0.748649	90864	splA/ryanodine receptor domain and SOCS box containing 3	protein-coding	-0.196145	0.00212757	0.0123252
PRDM10	1	4	0.000116391	4	0.000636436	9490.4	0.000636385	0	2.00381	0.0450909	0.242351	625.344	0.104104	0.0551581	0.0520707	0.0756728	56980	PR/SET domain 10	protein-coding	0.0159327	0.105748	0.243385	0.015391	0.137741	0.268644
RAI1	1	4	4.95353e-05	8	0.00127287	48676.9	0	0.110536	3.04894	0.00229648	0.0264089	1991.67	-0.08628	0.0693662	0.19324	0.245776	10743	retinoic acid induced 1	protein-coding	-0.0292659	0.263018	0.454712	-0.179963	0.07721	0.194404
CEP57	1	2	5.90515e-05	11	0.0017502	33680.7	0	0.16243	3.02585	0.00247932	0.028029	1730.59	-0.0975454	0.0449022	0.0268146	0.0414947	9702	centrosomal protein 57	protein-coding	-0.0267405	0.583017	0.746643	-0.0974766	0.0317318	0.100903
MINA	1	4	6.81893e-05	8	0.00127287	13098.9	0	0.167387
TBX20	1	3	6.0739e-05	8	0.00127287	34752.5	0	0.0241789	3.83809	0.000123997	0.00263146									-0.00869167	0.849439	0.920976
FAM178A	1	4	5.79217e-05	9	0.00143198	49916.9	0.000338854	0.190148
NFKBID	1	3	3.70787e-05	5	0.000795545	25903.3	0	0.289943	2.28501	0.0223121	0.147332	161.054	-0.763356	0.10803	3.11533e-13	2.4212e-12	84807	NFKB inhibitor delta	protein-coding	-0.0278947	0.481164	0.660436	-0.0272805	0.37537	0.537085
STK17A	1	4	2.6145e-05	1	0.000159109	10560.1	0	0	2.02838	0.0425218	0.232659	825.804	-0.337291	0.0586733	2.21578e-09	1.01752e-08	9263	serine/threonine kinase 17a	protein-coding	-0.0437291	0.409172	0.603079	-0.218488	0.358175	0.426476
TMEM179B	1	4	3.52931e-05	3	0.000477327	12550.2	0	0.189439	3.24657	0.00116805	0.015496	1482.72	0.378605	0.0451194	8.17392e-18	1.16125e-16	374395	transmembrane protein 179B	protein-coding	-0.0516008	0.317205	0.513683
MAGED1	1	3	5.37822e-05	10	0.00159109	46888	0	0.038264	2.3372	0.0194289	0.132568	17924.4	0.771794	0.0661179	4.33127e-32	7.01766e-30	9500	MAGE family member D1	protein-coding
BRAT1	1	3	3.76983e-05	6	0.000954654	164816	0	0.190114	4.81597	1.46486e-06	7.09873e-05	3754.99	0.082671	0.0690544	0.210688	0.265282	221927	BRCA1 associated ATM activator 1	protein-coding	-0.00434553	0.591096	0.752606	0.00823337	0.641002	0.788712
HDGFRP2	1	4	4.00968e-05	7	0.00111376	15170.5	0	0.101026
HOXB6	1	4	8.22666e-05	7	0.00111376	13492.6	1.01279e-07	0.209059	1.99679	0.0458483	0.244906	13.5263	-0.34724	0.182333	0.0155422	0.0252455	3216	homeobox B6	protein-coding	0.0682984	0.574548	0.740052	0.11806	0.253123	0.443443
ZNF627	1	4	2.73451e-05	1	0.000159109	13860	0	0	2.18333	0.0290115	0.17809	1039.02	0.0504753	0.0548727	0.344218	0.407248	199692	zinc finger protein 627	protein-coding	-0.0368137	0.372575	0.569419	-0.0552707	0.156191	0.320029
ZNF181	1	4	2.92646e-05	2	0.000318218	13700.3	0	0	5.5163	3.46203e-08	3.23612e-06	663.656	0.0655617	0.0486362	0.168199	0.21693	339318	zinc finger protein 181	protein-coding	0.0450006	0.403596	0.598711
TMEM39B	1	3	4.62191e-05	7	0.00111376	13036.8	0	0.296003	2.76565	0.00568094	0.0530538	587.386	-0.139478	0.0468212	0.00234076	0.00441428	55116	transmembrane protein 39B	protein-coding	0.0023755	0.880087	0.938207	0.237418	0.000109525	0.00115774
ZSWIM5	1	4	4.5712e-05	8	0.00127287	14466.4	0	0.667259	2.40324	0.0162505	0.11615	613.878	0.0615448	0.0601569	0.290048	0.351084	57643	zinc finger SWIM-type containing 5	protein-coding	-0.0116969	0.309466	0.503359	-0.0443912	0.614629	0.769967
ZBTB4	1	4	3.20931e-05	3	0.000477327	13657.3	0	0.183322	2.61699	0.00887088	0.0742214									-0.0364699	0.48104	0.666374	0.0221896	0.29987	0.49521
C17orf64	1	3	5.09869e-05	12	0.00190931	22347.3	0	0.140601	3.35472	0.000794443	0.0113925
TAOK2	1	3	7.51145e-05	15	0.00238663	41982.7	0	0.224622	3.3623	0.000772947	0.011147	3203.21	0.319189	0.049393	2.95059e-11	1.76661e-10	9344	TAO kinase 2	protein-coding	-0.0217372	0.252241	0.44238
CCNDBP1	1	3	5.0764e-05	10	0.00159109	24275.7	0	0.093403	1.98514	0.0471286	0.249997	2141.68	0.0374893	0.0402035	0.343885	0.406922	23582	cyclin D1 binding protein 1	protein-coding	-0.0118796	0.37846	0.573212
KIAA1683	1	4	4.42629e-05	3	0.000477327	11136.2	0	0.187265
RNASEK-C17orf49	1	4	2.56787e-05	1	0.000159109	11234.7	0	0	5.75872	8.47556e-09	9.78531e-07									-0.0785528	0.223584	0.408111
LRRC71	1	4	2.8316e-05	1	0.000159109	10042.8	0	0	1.96154	0.0498163	0.259457	12.0936	0.259083	0.20912	0.0950101	0.130144	149499	leucine rich repeat containing 71	protein-coding	0.0243489	0.188326	0.363811
ZNF225	1	4	3.13346e-05	1	0.000159109	7543.54	0	0	3.23422	0.00121975	0.0160617	266.539	-0.164948	0.0444639	0.000154603	0.000357029	7768	zinc finger protein 225	protein-coding	-0.0442319	0.15473	0.31797
PLCXD3	1	4	2.74349e-05	1	0.000159109	11803.9	0	0	2.342	0.0191809	0.131249	79.2594	-0.0371518	0.139811	0.75273	0.793321	345557	phosphatidylinositol specific phospholipase C X domain containing 3	protein-coding	0.065421	0.515838	0.695169	-0.760789	5.05739e-05	0.000626944
KY	1	4	2.93349e-05	2	0.000318218	11181.1	0	0	2.23782	0.0252326	0.161056	32.2592	-2.0438	0.180274	1.70119e-32	2.95965e-30	339855	kyphoscoliosis peptidase	protein-coding	0.0272103	0.49608	0.679145	0.170977	0.171771	0.270712
LRRC75B	1	4	2.82957e-05	1	0.000159109	11207.7	0	0	2.64016	0.00828665	0.0705647	2301.7	-0.0754456	0.103163	0.420216	0.484733	388886	leucine rich repeat containing 75B	protein-coding	0.17406	0.0780626	0.196052	0.0332738	0.532962	0.708787
ZNF200	1	4	2.60326e-05	1	0.000159109	19394.6	0	0	2.39729	0.0165171	0.117581	393.982	-0.00355586	0.0417207	0.930985	0.944829	7752	zinc finger protein 200	protein-coding	-0.0351022	0.41683	0.610562	-0.0050624	0.896898	0.947394
FOXA3	1	4	3.3405e-05	2	0.000318218	61417.3	0	0	2.66902	0.00760738	0.0661628	64.0881	-0.419793	0.177035	0.00326054	0.0059954	3171	forkhead box A3	protein-coding	-0.0366163	0.475827	0.662099	-0.252461	0.000571536	0.00432882
LYPD6B	1	4	3.41557e-05	2	0.000318218	11073.8	0	0	2.08845	0.0367573	0.209986	327.29	0.16415	0.123147	0.125854	0.167487	130576	LY6/PLAUR domain containing 6B	protein-coding	-0.138263	0.0069868	0.0305891	0.00892064	0.889879	0.9437
WBP5	1	4	9.44321e-05	4	0.000636436	12674.6	0.000318218	0
ZNF862	1	4	4.05422e-05	3	0.000477327	10693.5	0	0	2.13933	0.032409	0.192456	1109.58	-0.379281	0.0857541	1.78475e-06	5.55282e-06	643641	zinc finger protein 862	protein-coding	-0.0181295	0.42957	0.602448	0.0231793	0.531414	0.707485
C4orf46	1	4	2.56473e-05	1	0.000159109	7736.54	0	0	2.03339	0.0420132	0.230699	330.873	-0.0778142	0.0609141	0.186013	0.237366	201725	chromosome 4 open reading frame 46	protein-coding	-0.0701935	0.258165	0.446596
PCNXL4	1	4	3.10464e-05	2	0.000318218	14107.1	0	0
ZNF444	1	4	0.000133787	9	0.00143198	14433.2	0.000635575	0.10981	2.14225	0.0321735	0.19156	2293.61	0.0432555	0.0724576	0.530948	0.59222	55311	zinc finger protein 444	protein-coding	0.0224318	0.379127	0.575861	-0.0148522	0.246935	0.436084
ZNF3	1	4	3.18188e-05	2	0.000318218	13392	0	0	3.25038	0.00115252	0.0153199	1858.97	0.0820201	0.0454421	0.0657347	0.0934132	7551	zinc finger protein 3	protein-coding	-0.0329603	0.167678	0.310071	-0.0355852	0.540219	0.677049
ZNF879	1	4	2.64309e-05	1	0.000159109	11866.2	0	0	1.96844	0.0490179	0.256349	162.505	-0.338346	0.0632105	2.1233e-08	8.61372e-08	345462	zinc finger protein 879	protein-coding	-0.0588273	0.215813	0.398709	-0.201543	0.0163154	0.0607254
RAET1G	1	3	6.57229e-05	3	0.000477327	51568.1	0	0.900859	2.10639	0.0351706	0.204087	17.5294	-0.0436992	0.100061	0.632357	0.686571	353091	retinoic acid early transcript 1G	protein-coding	-0.00936192	0.780871	0.88033	-0.113986	0.0271754	0.0896971
RAET1L	1	3	6.56334e-05	3	0.000477327	53157.8	0	0.900443	2.10263	0.0354983	0.205385									-0.0168404	0.407743	0.602459
RAET1E	1	3	6.62186e-05	3	0.000477327	54413.5	0	0.903829	2.00177	0.0453091	0.243122	32.3564	0.347804	0.122936	0.00115065	0.00229535	135250	retinoic acid early transcript 1E	protein-coding	0.454151	2.88188e-05	0.000402707
ZNF233	1	6	5.79601e-05	1	0.000159109	5216.2	0	0	3.70985	0.000207379	0.00396423	265.977	0.157537	0.0711121	0.0199479	0.0316959	353355	zinc finger protein 233	protein-coding	-0.403309	0.0187758	0.0580266	0.0681301	0.0567404	0.155345
GOLGA8T	1	5	4.94283e-05	1	0.000159109	5528.36	0	0	2.35228	0.0186586	0.128742
GOLGA8O	1	5	4.87593e-05	1	0.000159109	5460.2	0	0	2.29993	0.0214524	0.143256
BTBD7	1	5	5.5803e-05	1	0.000159109	5268.54	0	0	2.03711	0.0416389	0.229107									-0.0599321	0.291048	0.485512	0.031146	0.717309	0.840324
HOXC5	1	4	6.51321e-05	3	0.000477327	12530.5	0	0.844879	2.70248	0.00688243	0.0614175									-0.0898002	0.0525987	0.146939
HOXD4	1	4	6.88454e-05	4	0.000636436	11956.2	0	0.638154	4.04367	5.26205e-05	0.00132461									0.33445	7.0565e-06	0.000134753	0.235145	3.45021e-05	0.000464109
NBL1	1	4	2.94082e-05	1	0.000159109	16248.4	0	0
ATF7-NPFF	1	4	2.53955e-05	1	0.000159109	10974.7	0	0	5.04229	4.59999e-07	2.72489e-05	18.2998	-1.20348	0.167832	1.39526e-13	1.13032e-12	114108587	ATF7-NPFF readthrough	protein-coding	-0.0461954	0.00874942	0.037525
PIK3IP1	1	4	3.62822e-05	2	0.000318218	11789.5	0	0	3.03069	0.00243999	0.0276842	2162.24	-0.145774	0.0628898	0.0160079	0.0259444	113791	phosphoinositide-3-kinase interacting protein 1	protein-coding	-0.00469484	0.648975	0.79435	-0.0164266	0.778148	0.878685
FAM19A1	1	4	7.61844e-05	2	0.000318218	9008.77	0.000318218	0
ZSCAN12	1	4	5.25778e-05	3	0.000477327	8908.02	1.51918e-07	0.17966	2.17735	0.0294543	0.179999	653.072	0.0332489	0.0754681	0.642476	0.69553	9753	zinc finger and SCAN domain containing 12	protein-coding	0.496938	0.000788709	0.00486341	-0.285186	0.00014873	0.0014764
ZNF174	1	5	7.81682e-05	4	0.000636436	9718.47	0	0.507935	2.95472	0.00312953	0.0335025	504.311	0.104913	0.0343595	0.00201604	0.00384909	7727	zinc finger protein 174	protein-coding	-0.0521112	0.336454	0.533518	-0.000465745	0.993286	0.996679
ZKSCAN3	1	3	8.20557e-05	5	0.000795545	10744.2	0	0.304936	2.34174	0.0191939	0.131316	372.423	-0.130627	0.0452871	0.00325898	0.00599357	80317	zinc finger with KRAB and SCAN domains 3	protein-coding	0.0322919	0.336605	0.518993	-0.0691977	0.459083	0.64794
N4BP2L2	1	4	2.83115e-05	1	0.000159109	8706.18	0	0	2.04088	0.0412627	0.227682	3737.56	-0.365171	0.0684164	1.86159e-08	7.59706e-08	10443	NEDD4 binding protein 2 like 2	protein-coding	-0.107164	0.0991401	0.231422
INSL6	1	5	4.53823e-05	1	0.000159109	7127.46	0	0	1.99217	0.0463526	0.246715	6.47019	-0.682404	0.216658	0.000176259	0.000402963	11172	insulin like 6	protein-coding	-0.503392	3.03794e-07	1.25674e-05	-0.356239	0.00477323	0.0202694
TRIM6	1	4	2.63182e-05	1	0.000159109	10561.9	0	0	2.19067	0.0284758	0.175785	96.1402	-0.913683	0.101911	8.67324e-20	1.62911e-18	117854	tripartite motif containing 6	protein-coding	0.181935	0.00700012	0.0315174
HOXB3	1	4	3.87522e-05	3	0.000477327	10986.2	0	0.212448	2.14101	0.0322729	0.191965	221.954	-0.994772	0.130139	5.5023e-15	5.35717e-14	3213	homeobox B3	protein-coding	0.125228	0.0616774	0.163273	-0.0566964	0.508445	0.627534
FAIM3	1	3	2.77579e-05	1	0.000159109	11774.4	0	0
FAM199X	1	4	2.94915e-05	2	0.000318218	32734	0	0.719131	3.16	0.00157768	0.0196391	2720.29	0.232163	0.0466189	3.43948e-07	1.1882e-06	139231	family with sequence similarity 199, X-linked	protein-coding
NBPF12	1	4	4.01522e-05	3	0.000477327	25939.2	0	0	2.54959	0.010785	0.0862242	344.264	-0.364683	0.0822269	1.87033e-06	5.80123e-06	149013	NBPF member 12	protein-coding
ZNF213	1	4	7.60129e-05	7	0.00111376	11186.7	0	0.103974	2.36617	0.0179731	0.125191	1305.43	0.0708096	0.0535547	0.174458	0.224131	7760	zinc finger protein 213	protein-coding	-0.0251477	0.38925	0.585408
HOXC11	1	3	4.97294e-05	5	0.000795545	16894.2	0	0.203069	2.61099	0.0090281	0.0751512	13.8709	0.256128	0.247518	0.137443	0.181251	3227	homeobox C11	protein-coding	0.42643	0.00242087	0.0125977
ZNF524	1	3	4.12458e-05	5	0.000795545	11992.3	0	0.387582	6.0758	1.23373e-09	1.84855e-07	1181.07	0.0600472	0.0861279	0.455393	0.519495	147807	zinc finger protein 524	protein-coding	-0.017537	0.478184	0.664048
RLF	1	4	3.52643e-05	3	0.000477327	13060.7	0	0	2.52278	0.0116431	0.0911298	1010.2	-0.119633	0.0552183	0.0257044	0.0399513	6018	RLF zinc finger	protein-coding	-0.0493755	0.259129	0.448282	-0.0111859	0.865147	0.929878
TENM1	1	3	8.37151e-05	9	0.00143198	16606.2	0.000318218	0.0162617	2.91252	0.00358523	0.0369914	1260.83	0.174842	0.18555	0.219818	0.275584	10178	teneurin transmembrane protein 1	protein-coding
C17orf104	1	3	3.27457e-05	4	0.000636436	12851.6	0	0.202952
C1QTNF6	1	4	4.93578e-05	4	0.000636436	10322.5	0	0.0898301	2.04243	0.0411089	0.227018	383.018	-0.48704	0.100952	1.49649e-07	5.41568e-07	114904	C1q and TNF related 6	protein-coding	0.00459911	0.283167	0.476673	-0.124331	0.155475	0.277066
FBRS	1	4	3.01227e-05	3	0.000477327	21898.2	0	0.505559	2.39156	0.0167771	0.118913	4202.4	0.0506436	0.0423183	0.223696	0.279999	64319	fibrosin	protein-coding	-0.018291	0.504074	0.685685	0.0442678	0.418707	0.612509
CCRL2	1	2	0.000103425	29	0.00461416	63193.7	0	0.539758	2.03615	0.0417353	0.229544	58.5039	-0.289002	0.091731	0.000589894	0.0012372	9034	C-C motif chemokine receptor like 2	protein-coding	0.188191	0.0245777	0.0831075
IL17RE	1	4	3.41717e-05	1	0.000159109	8563.84	0	0	2.45752	0.0139901	0.103645	427.177	-1.13288	0.135911	1.75229e-17	2.39796e-16	132014	interleukin 17 receptor E	protein-coding	0.602673	0.000124145	0.00111014
ATXN7L2	1	4	2.74895e-05	2	0.000318218	13361.8	0	0.682327	2.46131	0.0138432	0.102857	190.669	-0.480407	0.073794	7.50344e-12	4.88679e-11	127002	ataxin 7 like 2	protein-coding	0.0534611	0.141815	0.298346
ZSCAN32	1	4	0.000198612	12	0.00190931	11761.2	0.000320345	0.188142	2.4846	0.0129699	0.0983289	14.9393	-0.295582	0.107385	0.00204797	0.00390375	54925	zinc finger and SCAN domain containing 32	protein-coding	-0.00387827	0.920971	0.960088	0.0414571	0.317799	0.514307
NOG	1	3	6.60614e-05	16	0.00254574	54420.1	0	0.232909	2.04613	0.040744	0.225638	22.6582	-1.13304	0.141292	2.38889e-16	2.82948e-15	9241	noggin	protein-coding	-0.0630535	0.147658	0.298056	-0.00565942	0.942286	0.971216
HAND2	1	3	0.000100518	21	0.00334129	36731.5	0	0.127782	2.34442	0.0190567	0.130596	16.4561	-1.02542	0.214634	3.05957e-07	1.06493e-06	9464	heart and neural crest derivatives expressed 2	protein-coding	0.192963	0.186383	0.360932
C19orf60	1	4	4.75743e-05	2	0.000318218	8788.74	0	0
ATOH1	1	3	7.24084e-05	14	0.00222753	50419.1	0.000318117	0.19918	2.15242	0.0313645	0.188118	62.3233	2.19642	0.380904	3.79253e-12	2.57177e-11	474	atonal bHLH transcription factor 1	protein-coding	-0.236499	0.106317	0.236957	0.16017	0.242738	0.340743
ZSCAN9	1	4	2.63134e-05	1	0.000159109	11265.4	0	0	2.93758	0.00330781	0.0348706	560.039	-0.168349	0.0439907	9.54947e-05	0.000228303	7746	zinc finger and SCAN domain containing 9	protein-coding	-0.0331511	0.632924	0.783048	-0.0970378	0.271793	0.376289
PAX7	1	3	9.91144e-05	23	0.00365951	91194.5	0	0.157847	4.07521	4.59737e-05	0.00118586									0.186568	0.0186065	0.0672249	0.289904	0.0295078	0.0954772
HOXC10	1	3	5.81424e-05	7	0.00111376	15503.8	0	0.156233	2.1811	0.0291762	0.178836	10.3517	-1.37428	0.227802	1.71253e-10	9.23954e-10	3226	homeobox C10	protein-coding	0.021486	0.055798	0.14831
BACH2	1	3	5.64848e-05	13	0.00206842	73707	0	0.0647069	3.16185	0.00156768	0.0195384	159.654	-1.26809	0.100216	1.90792e-37	1.12645e-34	60468	BTB domain and CNC homolog 2	protein-coding	0.453394	0.000109738	0.0011595	0.157558	0.0700649	0.181267
MESP2	1	3	5.17506e-05	7	0.00111376	23443.1	0	0.0703569	1.97616	0.0481364	0.253626	73.5269	0.34228	0.153264	0.00684549	0.0118958	145873	mesoderm posterior bHLH transcription factor 2	protein-coding	0.0620119	0.261156	0.443057	-0.104515	0.157766	0.271068
PROCA1	1	3	6.00258e-05	7	0.00111376	15953.3	0	0.147517	2.55927	0.0104891	0.0844665	88.5058	-0.571515	0.108329	1.33304e-08	5.54455e-08	147011	protein interacting with cyclin A1	protein-coding	0.103808	0.0459743	0.133062	0.143745	0.0885734	0.176425
SPAG7	1	5	5.28126e-05	2	0.000318218	8401.01	5.06394e-08	0	4.16812	3.07119e-05	0.000859069	2460.49	0.256389	0.0635049	2.47913e-05	6.50346e-05	9552	sperm associated antigen 7	protein-coding	-0.0750817	0.110197	0.250653	0.159653	0.0075742	0.0335264
MESP1	1	4	4.04384e-05	5	0.000795545	15284.9	0	0.198763	2.2038	0.0275382	0.171268	2897.26	0.629828	0.175653	3.60107e-05	9.21098e-05	55897	mesoderm posterior bHLH transcription factor 1	protein-coding	-0.0111832	0.858388	0.925244
ZKSCAN2	1	4	2.56736e-05	1	0.000159109	9776.25	0	0	5.45075	5.01591e-08	4.45367e-06	376.342	-0.078055	0.0492874	0.105216	0.142752	342357	zinc finger with KRAB and SCAN domains 2	protein-coding	0.02826	0.160645	0.326403	0.0186019	0.640286	0.788228
RFX7	1	4	4.86568e-05	3	0.000477327	67566.7	0	0	2.40107	0.0163472	0.116698	1013.27	-0.217863	0.0656874	0.000524176	0.0011089	64864	regulatory factor X7	protein-coding	0.295986	0.00121173	0.00787166	0.0747624	0.0622246	0.16624
TIGIT	1	2	7.65667e-05	17	0.00270485	28704.5	0	0.582203	2.50752	0.0121583	0.0942577	118.054	-1.15784	0.155774	2.21893e-14	1.98135e-13	201633	T cell immunoreceptor with Ig and ITIM domains	protein-coding	-0.0768538	0.248911	0.438258	-0.0163189	0.805494	0.895306
ZSCAN20	1	4	0.000145618	11	0.0017502	12220.3	5.06394e-07	0.145273	2.49284	0.0126727	0.0968318	75.3016	-0.27402	0.114223	0.00654974	0.0114324	7579	zinc finger and SCAN domain containing 20	protein-coding	0.140045	0.380676	0.562513	-0.300954	0.0213891	0.0747656
MDFIC	1	3	3.55068e-05	4	0.000636436	41311.2	0	0	1.97875	0.0478447	0.252572	814.661	-0.517887	0.091966	1.74768e-09	8.15445e-09	29969	MyoD family inhibitor domain containing	protein-coding	0.0415041	0.163537	0.328883	-0.0261546	0.748369	0.86016
C12orf57	1	4	2.87557e-05	2	0.000318218	11712	0	0	2.53235	0.0113302	0.08935	2058.84	-0.0790265	0.119451	0.451929	0.515932	113246	chromosome 12 open reading frame 57	protein-coding	-0.0337779	0.307717	0.503534
KBTBD4	1	4	2.67817e-05	1	0.000159109	18248.6	0	0	6.67452	2.48036e-11	6.5641e-09									0.0130342	0.724071	0.844636
FSD1L	1	3	3.345e-05	4	0.000636436	15479.8	0	0.103544	3.48492	0.000492286	0.00780453	243.829	-0.0400123	0.0806448	0.598405	0.65489	83856	fibronectin type III and SPRY domain containing 1 like	protein-coding	0.142702	0.161647	0.327785
ZBTB7B	1	3	5.54344e-05	10	0.00159109	21482.5	0	0.0996051	2.30035	0.0214283	0.143118	5784.55	0.356178	0.064085	5.76888e-09	2.51426e-08	51043	zinc finger and BTB domain containing 7B	protein-coding	-0.0536111	0.47743	0.663405	0.0878002	0.161395	0.327445
BARX2	1	3	3.1705e-05	4	0.000636436	15934.4	0	0.129786	2.25269	0.024279	0.15654	401.036	-0.168211	0.114609	0.0973138	0.13301	8538	BARX homeobox 2	protein-coding	-0.0679915	0.366475	0.563538	0.151502	0.0195399	0.0693914
NUDT16L1	1	3	2.63129e-05	1	0.000159109	83899.1	0	0	2.32559	0.0200406	0.135696	2401.34	0.468352	0.0628852	9.55389e-15	8.94887e-14	84309	nudix hydrolase 16 like 1	protein-coding	-0.00961074	0.518687	0.69611	-0.148278	0.110556	0.203101
SCAI	1	3	4.03515e-05	5	0.000795545	37381.7	0	0	3.91968	8.86684e-05	0.00200426	562.395	-0.118195	0.0544609	0.0255712	0.039756	286205	suppressor of cancer cell invasion	protein-coding	-0.0221562	0.416112	0.564532
SCUBE3	1	4	2.78265e-05	2	0.000318218	16009.5	0	0.617543	2.1752	0.0296152	0.180618	261.944	-1.33293	0.120281	2.25526e-29	2.16597e-27	222663	signal peptide, CUB domain and EGF like domain containing 3	protein-coding	0.21491	0.0335929	0.105267	0.0268162	0.737629	0.850811
ZMYM6	1	3	3.37087e-05	3	0.000477327	15844.5	0	0.21768	2.141	0.0322744	0.191965	580.637	-0.0650092	0.0398192	0.0975404	0.133284	9204	zinc finger MYM-type containing 6	protein-coding
TSNAXIP1	1	4	3.23952e-05	3	0.000477327	27849.6	0	0	3.17794	0.00148327	0.0187095	66.7249	-0.228604	0.108278	0.0180946	0.0289986	55815	translin associated factor X interacting protein 1	protein-coding	-0.00728816	0.491548	0.675413
ZBED9	1	5	9.49523e-05	5	0.000795545	10503.1	5.57033e-07	0.304789	2.67339	0.00750881	0.0654032	21.5185	-0.0161966	0.144653	0.893291	0.913471	114821	zinc finger BED-type containing 9	protein-coding	0.0487201	0.151495	0.313347	0.0383889	0.388579	0.584755
SETD5	1	3	9.83464e-05	19	0.00302307	32391.1	0.000952983	0.108442	5.4435	5.22426e-08	4.61854e-06	4326.62	0.0596774	0.0594169	0.299353	0.360969	55209	SET domain containing 5	protein-coding	-0.084537	0.145461	0.304253	-0.0253476	0.531636	0.65988
POGZ	1	3	0.000100012	21	0.00334129	70124.3	0.000635778	0.139579	2.81356	0.00489958	0.0472063	4130.2	-0.0873971	0.0560253	0.108143	0.146218	23126	pogo transposable element derived with ZNF domain	protein-coding	-0.0202704	0.233895	0.41903	-0.364638	0.00135282	0.00859034
EBF3	1	3	3.42084e-05	4	0.000636436	16123.6	0	0.127032	3.95574	7.62976e-05	0.00178502	129.181	0.0719672	0.113192	0.47525	0.538702	253738	EBF transcription factor 3	protein-coding	-0.0202919	0.0721748	0.185182	-0.048337	0.674526	0.812161
SUN2	1	3	0.000129931	52	0.00827367	148045	1.26474e-05	0.335356	2.26727	0.0233739	0.152222	5654.98	-0.0504927	0.0651424	0.420175	0.484712	25777	Sad1 and UNC84 domain containing 2	protein-coding	-0.0158093	0.240384	0.428062
SGOL1	1	2	0.000242368	112	0.0178202	238982	0.00027049	0.442081
SYCE2	1	3	5.16466e-05	11	0.0017502	30069.3	0	0.390677	2.50451	0.0122623	0.094775	33.4388	-0.13677	0.0857081	0.0870533	0.120278	256126	synaptonemal complex central element protein 2	protein-coding
SUN1	1	2	0.000146833	58	0.00922832	152021	0.000299038	0.290403	2.85714	0.00427479	0.0423834	4757.48	-0.026699	0.0456584	0.551108	0.611079	23353	Sad1 and UNC84 domain containing 1	protein-coding	0.0547842	0.187408	0.359101	0.0226921	0.603419	0.761647
MAU2	1	3	6.73373e-05	22	0.0035004	197800	0	0.396468	2.61875	0.00882522	0.0739457	2841.61	-0.0544977	0.0443122	0.210399	0.265012	23383	MAU2 sister chromatid cohesion factor	protein-coding	-0.026249	0.433481	0.625547	-0.0420889	0.421847	0.615212
LMNB1	1	2	0.000310936	152	0.0241846	170852	0.0052991	0.197593	2.80565	0.00502159	0.0481803	607.735	0.0852643	0.108167	0.380461	0.444528	4001	lamin B1	protein-coding	-0.0395094	0.43434	0.622418	0.0842142	0.0629942	0.167704
NSMCE4A	1	3	8.45357e-05	20	0.00318218	235398	0.000318167	0.301068	3.42193	0.000621786	0.00943093	1730.02	-0.00334012	0.0545494	0.949823	0.95936	54780	NSE4 homolog A, SMC5-SMC6 complex component	protein-coding	0.00762061	0.663763	0.804814
SIX4	1	4	5.4013e-05	10	0.00159109	24345.3	0	0.0557329	2.04399	0.0409546	0.226473	988.869	0.221473	0.0703269	0.000919486	0.00186475	51804	SIX homeobox 4	protein-coding	-0.0859848	0.163392	0.330155	0.0969971	0.0174849	0.0640374
SGOL2	1	2	0.000134544	64	0.010183	92570.5	0	0.442586
PHF19	1	3	9.09305e-05	35	0.00556881	289449	0.0012675	0.526986	2.12785	0.0333498	0.196526	846.991	-0.600099	0.0570074	7.56704e-27	4.47383e-25	26147	PHD finger protein 19	protein-coding	0.0501148	0.439414	0.630986	0.130685	0.0225513	0.0778256
AEBP2	1	3	0.000127549	49	0.00779634	331183	0	0.476099	2.33147	0.0197286	0.134096	1493.08	-0.0895505	0.0495616	0.0644452	0.091765	121536	AE binding protein 2	protein-coding	0.0124469	0.672476	0.806233
PCGF2	1	3	0.000209931	82	0.0130469	178239	5.57033e-07	0.323962	2.53929	0.0111079	0.0881088									-0.0626647	0.219354	0.366361
ZNFX1	1	3	7.67471e-05	18	0.00286396	41035	0	0.203786	2.37731	0.0174395	0.12229	2520.02	0.0351086	0.0570308	0.525851	0.587338	57169	zinc finger NFX1-type containing 1	protein-coding				0.0781262	0.229896	0.367691
SAP130	1	3	0.000140777	53	0.00843278	71989.8	0	0.451247	2.52281	0.0116422	0.0911298	1481.73	0.212494	0.0436554	6.83244e-07	2.26132e-06	79595	Sin3A associated protein 130	protein-coding	-0.0215757	0.437791	0.629516	0.0284812	0.62156	0.753355
TGIF1	1	3	5.11952e-05	9	0.00143198	174888	0	0.573974	2.32425	0.020112	0.136157	3090.07	-0.110559	0.0590377	0.0529042	0.0767526	7050	TGFB induced factor homeobox 1	protein-coding	0.0120828	0.282798	0.47669
CDK2AP1	1	3	8.03294e-05	20	0.00318218	92979.7	0	0.427175	2.5081	0.0121383	0.094174	2532.31	0.497994	0.0628351	2.12802e-16	2.54176e-15	8099	cyclin dependent kinase 2 associated protein 1	protein-coding	-0.0403493	0.0164007	0.0609686
LMNA	1	3	0.0003237	132	0.0210024	167767	0.00252697	0.142227	3.89648	9.76008e-05	0.00217243	10023.6	-0.161347	0.0861492	0.0442373	0.0653128	4000	lamin A/C	protein-coding	0.103174	0.115084	0.258056	0.0451443	0.253142	0.443203
MIS12	1	3	0.000109901	34	0.00540971	214632	2.02558e-07	0.325822	4.14657	3.37497e-05	0.000926243	867.697	-0.0154042	0.0507126	0.755778	0.79598	79003	MIS12 kinetochore complex component	protein-coding	-0.0563677	0.216292	0.399319
ANAPC13	1	3	0.000131012	48	0.00763723	302036	5.6266e-09	0.551425	3.50314	0.000459816	0.00741291	3105.23	0.198324	0.0521085	9.08938e-05	0.000218114	25847	anaphase promoting complex subunit 13	protein-coding	-0.0378215	0.494877	0.669023	0.708816	7.59112e-06	0.000142347
DSN1	1	3	0.000138428	58	0.00922832	229947	0.000471216	0.335743	3.25385	0.00113852	0.0152082	592.636	0.0478047	0.0490419	0.318902	0.381292	79980	DSN1 component of MIS12 kinetochore complex	protein-coding	-0.0515757	0.21128	0.39312	0.0256904	0.25255	0.433925
FAM64A	1	2	0.000168254	83	0.013206	43840.3	0	0.651856
ARHGAP11A	1	2	0.000207502	102	0.0162291	60654.6	0.000315615	0.560976	2.59828	0.00936917	0.07728
CKAP2	1	2	0.000179441	88	0.0140016	91597.8	0	0.605591	2.49621	0.0125527	0.0961084	732.546	-0.0558246	0.081055	0.464348	0.528318	26586	cytoskeleton associated protein 2	protein-coding	-0.0396323	0.334445	0.531468
FAM83D	1	2	0.000153487	80	0.0127287	54376.4	0	0.611524	2.68006	0.00736099	0.0644503	520.712	-0.580293	0.160081	3.07205e-05	7.94834e-05	81610	family with sequence similarity 83 member D	protein-coding	-0.0640078	0.272614	0.465684	-0.00822439	0.868688	0.931856
KIF18B	1	2	0.000192576	94	0.0149562	62323.9	0	0.49064	2.88435	0.00392226	0.0396153	75.57	0.0128147	0.136261	0.911901	0.928793	146909	kinesin family member 18B	protein-coding	0.0297827	0.608873	0.765611
KNSTRN	1	2	0.000139012	72	0.0114558	57857.7	0	0.467916	3.65281	0.000259382	0.00472769	664.717	0.100545	0.0663114	0.11402	0.153373	90417	kinetochore localized astrin (SPAG5) binding protein	protein-coding	-0.113387	0.0360607	0.11105	-0.0479534	0.273982	0.467265
ARHGAP11B	1	2	0.000115173	56	0.0089101	28242	0	0.586893
E2F8	1	2	0.000162641	78	0.0124105	63892.5	0	0.543899	2.0351	0.0418405	0.229937	35.4648	-0.467065	0.161539	0.000540369	0.00114009	79733	E2F transcription factor 8	protein-coding	-0.0158997	0.433877	0.625968
KIF22	1	2	0.000250601	117	0.0186158	49949.8	0	0.35844	2.51738	0.011823	0.0921492	2255.55	0.0263669	0.08443	0.738867	0.78096	3835	kinesin family member 22	protein-coding	0.00995663	0.40117	0.591727
CDCA2	1	2	0.000223222	118	0.0187749	172451	0	0.494698	4.32578	1.51995e-05	0.000480949	47.2091	-0.166701	0.127293	0.129436	0.171769	157313	cell division cycle associated 2	protein-coding	-0.0182205	0.584741	0.747937
SMARCD2	1	3	0.000133232	43	0.00684169	349823	1.26598e-08	0.398072	5.73731	9.61925e-09	1.09029e-06	6786.67	0.207336	0.0499359	2.03396e-05	5.39836e-05	6603	SWI/SNF related, matrix associated, actin dependent regulator of chromatin, subfamily d, member 2	protein-coding	-0.0497733	0.316462	0.512904
ZNF362	1	3	5.18232e-05	11	0.0017502	21289.6	0	0.154443	2.47538	0.0133094	0.100207	2088.41	-0.106129	0.0405992	0.0079219	0.0135928	149076	zinc finger protein 362	protein-coding	-0.0518261	0.250578	0.440032	0.274485	0.48989	0.495168
HDGF	1	2	6.18053e-05	16	0.00254574	36578.7	0	0.123515	3.68242	0.000231026	0.00431794	8873.69	0.232791	0.0503083	1.99049e-06	6.14384e-06	3068	heparin binding growth factor	protein-coding	-0.0288718	0.452304	0.642159
BCORL1	1	3	8.00106e-05	26	0.00413683	168673	0	0.185439	4.15571	3.24277e-05	0.00089843	816.875	0.080456	0.0635417	0.188559	0.240345	63035	BCL6 corepressor like 1	protein-coding
MAD1L1	1	3	0.00012742	49	0.00779634	294967	0	0.248471	2.60478	0.0091932	0.0762607	1599.18	0.243166	0.0952036	0.00516353	0.00916583	8379	mitotic arrest deficient 1 like 1	protein-coding	0.0217711	0.113793	0.255627	0.0552714	0.20427	0.384132
KIF18A	1	2	0.000269241	131	0.0208433	100434	0.000317712	0.40585	2.52328	0.0116266	0.0910533	51.8855	-0.132021	0.0992339	0.144623	0.189729	81930	kinesin family member 18A	protein-coding	-0.0182439	0.174352	0.345233
SPC24	1	2	0.000167724	82	0.0130469	293359	0.000149272	0.500096	2.69202	0.00710208	0.0628411	134.706	0.197647	0.130169	0.0767695	0.107327	147841	SPC24 component of NDC80 kinetochore complex	protein-coding	-0.0279319	0.219643	0.403396	-0.0271644	0.658685	0.78252
ZNF219	1	3	8.51902e-05	20	0.00318218	32839.9	0	0.349904	2.62979	0.0085437	0.0720908	982.135	-0.598528	0.0798114	7.06575e-15	6.75238e-14	51222	zinc finger protein 219	protein-coding	-0.0372204	0.18498	0.353138	0.0178803	0.495558	0.675071
PWWP2A	1	3	4.68058e-05	7	0.00111376	16661.1	0	0.192032	2.67609	0.0074487	0.0650326	1097.34	-0.0859601	0.0441581	0.0474073	0.0696154	114825	PWWP domain containing 2A	protein-coding	-0.0583419	0.164981	0.332374
HMGXB4	1	3	7.07522e-05	17	0.00270485	111800	0	0.132088	2.64966	0.00805729	0.0690588	1534.62	0.203074	0.0563106	0.000194558	0.000441467	10042	HMG-box containing 4	protein-coding	-0.0587725	0.203508	0.383327
LIN52	1	2	8.80797e-05	26	0.00413683	287541	0.00158125	0.390764	3.39295	0.000691436	0.0102211	546.561	0.0409404	0.0421825	0.323814	0.386338	91750	lin-52 DREAM MuvB core complex component	protein-coding	-0.0483141	0.442046	0.632592	0.0720765	0.216684	0.399793
AKIRIN2	1	3	6.38991e-05	17	0.00270485	29544.4	0	0.0725596	2.97401	0.00293931	0.0318796	1047.8	-0.24427	0.0454879	3.96049e-08	1.55095e-07	55122	akirin 2	protein-coding	0.0376256	0.457861	0.646793
PHF20	1	3	0.000155743	50	0.00795545	193344	2.37545e-07	0.242193	2.78073	0.00542376	0.0511442	2529.18	0.174351	0.0384528	4.17816e-06	1.231e-05	51230	PHD finger protein 20	protein-coding	-0.0505364	0.24708	0.417385	-0.089099	0.312394	0.508569
CENPO	1	3	0.000123144	58	0.00922832	261400	1.17061e-06	0.517312	2.69243	0.00709329	0.062804	255.005	0.277304	0.0622239	3.30791e-06	9.91674e-06	79172	centromere protein O	protein-coding	-0.0576727	0.281701	0.475676	0.0805696	0.179853	0.352503
CENPQ	1	2	0.000110602	50	0.00795545	261493	1.85678e-07	0.606396	2.94353	0.00324495	0.034359	194.052	-0.0348636	0.0517737	0.49004	0.552721	55166	centromere protein Q	protein-coding	-0.0986488	0.200028	0.378893	-0.0501533	0.418266	0.612126
ITFG1	1	3	5.19135e-05	7	0.00111376	19782.6	0	0.0608849	2.74958	0.00596711	0.0551201	2799.44	0.309968	0.0541191	3.14987e-09	1.41434e-08	81533	integrin alpha FG-GAP repeat containing 1	protein-coding
CENPC	1	2	0.000180501	78	0.0124105	264152	1.32954e-05	0.360641	2.83799	0.00453991	0.0444235	1094.38	-0.195259	0.0451228	9.91862e-06	2.7624e-05	1060	centromere protein C	protein-coding	-0.0789787	0.296264	0.491309
CENPK	1	2	0.000203534	110	0.017502	183385	0	0.40134	3.13035	0.00174596	0.0213491	62.9234	-0.331776	0.117914	0.00133582	0.00263648	64105	centromere protein K	protein-coding
E2F6	1	3	0.000211163	82	0.0130469	221460	6.88641e-07	0.215703	3.77903	0.000157444	0.00316713	430.036	0.0417041	0.0373214	0.257668	0.316841	1876	E2F transcription factor 6	protein-coding	-0.0136473	0.404497	0.599544
CASC5	1	2	0.000324656	153	0.0243437	303473	0.00692187	0.298027
CENPL	1	3	0.000134619	54	0.00859189	195761	0	0.504748	3.8125	0.000137569	0.00284312	185.287	0.17517	0.061825	0.0032467	0.00597255	91687	centromere protein L	protein-coding	-0.142423	0.00148419	0.00925129
MIS18A	1	2	0.000102916	47	0.00747812	185650	0.000318218	0.635342	4.13921	3.48505e-05	0.000953884	440.224	0.0367875	0.0512921	0.462433	0.526478	54069	MIS18 kinetochore protein A	protein-coding	0.0188795	0.475743	0.661215	0.00721871	0.767381	0.872124
CFDP1	1	3	8.3327e-05	19	0.00302307	132787	0.000318167	0.339493	4.05081	5.10413e-05	0.00129256	1694.55	-0.0653097	0.0671289	0.310372	0.372414	10428	craniofacial development protein 1	protein-coding	-0.0368236	0.36977	0.552165
CENPP	1	2	0.000142434	69	0.0109785	261882	2.10997e-07	0.438183	6.09362	1.10387e-09	1.67867e-07	129.399	-0.202463	0.0704384	0.00250611	0.00470104	401541	centromere protein P	protein-coding	-0.00591835	0.38959	0.531349	-0.00187236	0.973193	0.98691
ZBED1	1	3	7.21038e-05	14	0.00222753	55068.4	0.000318066	0.0724808	2.55236	0.0106996	0.0857377
CENPW	1	3	0.000185448	92	0.014638	240434	0.000302672	0.41467	2.35149	0.0186982	0.128898	136.376	-0.352876	0.0909414	2.3559e-05	6.19628e-05	387103	centromere protein W	protein-coding	-0.100053	0.135047	0.279255
LRR1	1	3	0.000129253	45	0.0071599	49670	1.01279e-07	0.227587	2.91053	0.00360813	0.0371712	236.395	0.0362695	0.0531594	0.483737	0.546978	122769	leucine rich repeat protein 1	protein-coding	-0.0256592	0.686537	0.820034	0.0883579	0.0471813	0.135637
CENPT	1	3	0.000150053	68	0.0108194	262442	0.000939212	0.435962	3.82641	0.000130027	0.00272175	1130.21	-0.382111	0.0976986	1.6969e-05	4.5562e-05	80152	centromere protein T	protein-coding	-0.00749983	0.32508	0.521775
CDKN2C	1	3	5.92524e-05	18	0.00286396	335451	0	0.301171	2.62853	0.00857556	0.0723296	537.302	0.00899127	0.0920801	0.915985	0.932192	1031	cyclin dependent kinase inhibitor 2C	protein-coding	-0.0338041	0.4343	0.626285
TONSL	1	3	6.9141e-05	24	0.00381862	91407.5	0	0.253838	2.58405	0.00976479	0.0799767	401.168	0.0847468	0.0831949	0.27735	0.338022	4796	tonsoku like, DNA repair protein	protein-coding	-0.0426493	0.720412	0.842297	-0.0818555	0.15946	0.324733
SIX3	1	3	8.03087e-05	13	0.00206842	135460	0.000954148	0.154673	4.55618	5.20913e-06	0.000198595									0.0865574	0.118651	0.250938
STIL	1	2	0.000191764	83	0.013206	93365.6	0.000790764	0.413728	3.66473	0.000247604	0.0045558	378.752	0.0299213	0.0822496	0.698713	0.745722	6491	STIL centriolar assembly protein	protein-coding	-0.0504971	0.250421	0.440218
PCGF6	1	3	0.000171006	58	0.00922832	212926	0.000317631	0.403559	3.64196	0.000270567	0.00489652	284.416	-0.15848	0.0513187	0.00152673	0.00298442	84108	polycomb group ring finger 6	protein-coding	-0.0507336	0.383812	0.567298
LIN37	1	2	0.000105026	32	0.00509149	262094	4.69569e-05	0.282704	3.99751	6.40112e-05	0.00155173	41.9793	-0.412026	0.114286	4.96143e-05	0.000124153	55957	lin-37 DREAM MuvB core complex component	protein-coding	-0.00840364	0.740173	0.855078
MTF2	1	3	0.000103263	45	0.0071599	242218	0	0.486751	6.28849	3.20563e-10	5.46633e-08	763.497	-0.251356	0.0492801	1.62287e-07	5.84117e-07	22823	metal response element binding transcription factor 2	protein-coding	-0.00876179	0.621438	0.774892	0.0764621	0.15084	0.312493
ASXL3	1	3	6.85527e-05	25	0.00397772	78335.1	0	0.536484	4.58626	4.51256e-06	0.000176666	102.924	-1.19223	0.134096	1.23902e-19	2.2868e-18	80816	ASXL transcriptional regulator 3	protein-coding	-0.0153147	0.37119	0.568123
BRD3	1	3	8.51209e-05	31	0.00493238	46888.8	0	0.224369	2.01313	0.0441007	0.238783	2336.44	0.224469	0.0714243	0.000923645	0.00187207	8019	bromodomain containing 3	protein-coding	-0.00910439	0.662349	0.792483	-0.0642038	0.0371193	0.113462
WHSC1L1	1	3	0.000129003	48	0.00763723	239228	0	0.21084
HEXIM2	1	3	4.15531e-05	8	0.00127287	78748.6	0	0.634564	5.26408	1.40893e-07	1.03461e-05	114.633	0.124768	0.0850889	0.116386	0.156249	124790	HEXIM P-TEFb complex subunit 2	protein-coding	0.00384886	0.44031	0.631772	0.194803	0.020799	0.0723175
BCL7B	1	3	9.63122e-05	28	0.00445505	69304.2	0.00031756	0.333005	5.11934	3.06606e-07	1.97774e-05	2100.08	-0.00770391	0.0439341	0.858335	0.884162	9275	BAF chromatin remodeling complex subunit BCL7B	protein-coding	-0.0741256	0.0743455	0.189255	-0.0366773	0.505919	0.646921
PPM1D	1	3	6.64383e-05	19	0.00302307	111331	0.000318167	0.170123	2.07101	0.0383575	0.216282	653.236	-0.023111	0.0404994	0.562359	0.621411	8493	protein phosphatase, Mg2+/Mn2+ dependent 1D	protein-coding	0.00617959	0.333226	0.530225
CDYL2	1	3	5.94438e-05	18	0.00286396	27916.3	0	0.0935504	2.00196	0.0452887	0.243052	3616.33	0.533168	0.0833175	1.49356e-11	9.266e-11	124359	chromodomain Y like 2	protein-coding	0.0558156	0.357953	0.55522	0.051193	0.44865	0.635242
FLI1	1	3	8.99558e-05	35	0.00556881	49920.9	0	0.25948	2.16917	0.0300696	0.182609	520.632	-0.602149	0.108213	2.80199e-09	1.26698e-08	2313	Fli-1 proto-oncogene, ETS transcription factor	protein-coding	0.0847405	0.363986	0.561144	-0.306036	0.0360138	0.110064
UBAP2L	1	3	0.000136363	45	0.0071599	45446.2	0	0.193858	3.33724	0.000846152	0.0119989	6257.09	0.188158	0.0490773	8.52443e-05	0.00020551	9898	ubiquitin associated protein 2 like	protein-coding	-0.0568659	0.185762	0.360206
VCPKMT	1	3	7.74784e-05	11	0.0017502	198495	0.000372481	0.283563	2.15067	0.0315022	0.188694	284.547	-0.240251	0.0585584	2.08213e-05	5.51656e-05	79609	valosin containing protein lysine methyltransferase	protein-coding	-0.139445	0.00883454	0.0378112	0.0220845	0.652619	0.790267
FAM83A	1	3	6.3755e-05	8	0.00127287	26635.9	0.000317458	0.152728	1.96922	0.0489273	0.256105	8.07163	-0.467052	0.257468	0.012816	0.0211706	84985	family with sequence similarity 83 member A	protein-coding	0.253027	0.00425395	0.0213061	-0.0684834	0.346375	0.429124
HOXB9	1	3	2.66035e-05	2	0.000318218	12155.3	0	0.690722	1.98239	0.0474351	0.251165	43.0871	0.538071	0.185503	0.000447195	0.000956923	3219	homeobox B9	protein-coding	-0.0181934	0.534019	0.70472	0.307897	1.65071e-05	0.000260736
LRWD1	1	3	6.66995e-05	21	0.00334129	239048	0	0.315452	3.55463	0.000378518	0.00639573	706.589	0.159583	0.0627599	0.00821527	0.0140462	222229	leucine rich repeats and WD repeat domain containing 1	protein-coding	0.0316787	0.490416	0.674178	0.0277054	0.544318	0.717586
TICRR	1	3	0.000164021	90	0.0143198	261923	0	0.438993	4.00344	6.24268e-05	0.00152256	74.5382	-0.202507	0.115789	0.047356	0.0695448	90381	TOPBP1 interacting checkpoint and replication regulator	protein-coding	-0.0106579	0.443382	0.634366	-0.00409211	0.54513	0.71824
TFAP4	1	3	5.01688e-05	11	0.0017502	49021.1	0	0.0452662	3.66659	0.000245803	0.00452879	712.932	0.0179464	0.0639766	0.770845	0.809119	7023	transcription factor AP-4	protein-coding	-0.0174446	0.604263	0.762194
OXSR1	1	4	3.84559e-05	4	0.000636436	14801.9	0	0	2.68805	0.00718716	0.0633188	2502.98	0.0811584	0.0376037	0.0287371	0.0441733	9943	oxidative stress responsive kinase 1	protein-coding	-0.0133097	0.602401	0.757667	0.040437	0.499132	0.681676
DPF2	1	3	9.53148e-05	25	0.00397772	305609	0.000953742	0.545866	3.79706	0.000146424	0.00299574	2410.98	-0.106735	0.0309764	0.000506429	0.00107447	5977	double PHD fingers 2	protein-coding	0.00939723	0.627268	0.778566
PHF10	1	3	0.000124494	31	0.00493238	256704	0.000605794	0.414754	3.27086	0.00107221	0.0145128	4221.72	0.0956329	0.0351819	0.00595511	0.0104711	55274	PHD finger protein 10	protein-coding
C4orf27	1	3	4.54115e-05	9	0.00143198	46606.9	0	0.228472
PA1	1	3	8.49652e-05	19	0.00302307	217588	0.000617041	0.322449
SRBD1	1	3	8.91035e-05	20	0.00318218	19454.3	5.06394e-08	0.0901344	2.21575	0.0267086	0.167695	1001.57	0.264041	0.0487106	2.6136e-08	1.04794e-07	55133	S1 RNA binding domain 1	protein-coding	-0.0387454	0.469906	0.657103	0.0627417	0.509482	0.690099
SKA2	1	2	7.82423e-05	24	0.00381862	185921	0	0.397049	3.4814	0.000498796	0.00788229	1061.87	-0.0801073	0.0497894	0.0996184	0.135817	348235	spindle and kinetochore associated complex subunit 2	protein-coding	0.14519	0.221939	0.406142
GZF1	1	4	2.8402e-05	2	0.000318218	13467.5	0	0.596824	2.30338	0.0212574	0.142303	821.415	0.0847885	0.0325993	0.00861285	0.0146727	64412	GDNF inducible zinc finger protein 1	protein-coding	-0.0344875	0.256381	0.447255	-0.149982	0.0261802	0.0838098
TMEM242	1	3	4.63424e-05	8	0.00127287	21869.6	0	0.1211	6.35728	2.05358e-10	3.75522e-08	815.057	0.0350819	0.0401074	0.374655	0.438613	729515	transmembrane protein 242	protein-coding	-0.056067	0.438329	0.622544	-0.00777112	0.825383	0.907141
GTF3C4	1	3	8.63034e-05	28	0.00445505	217387	2.53197e-08	0.631806	1.96846	0.0490155	0.256349	2155.69	0.143568	0.0495923	0.00302411	0.00559264	9329	general transcription factor IIIC subunit 4	protein-coding	-0.0232203	0.242391	0.377192
NFIX	1	3	7.14389e-05	20	0.00318218	39154.5	0	0.606774	2.45465	0.0141022	0.104289	17290.2	0.189187	0.0628421	0.00173079	0.0033445	4784	nuclear factor I X	protein-coding	-0.0113918	0.524473	0.702023	0.135497	0.106606	0.244207
GTF3C5	1	3	0.000122744	39	0.00620525	254495	0.00143036	0.356117	2.91204	0.00359081	0.0370271	2545.35	0.0998266	0.054285	0.0586425	0.0842713	9328	general transcription factor IIIC subunit 5	protein-coding	0.00429644	0.545779	0.71284
GTF3C2	1	3	8.88341e-05	28	0.00445505	191007	0	0.615941	3.85648	0.000115034	0.00248579	1983.32	0.0410319	0.0314942	0.188562	0.240345	2976	general transcription factor IIIC subunit 2	protein-coding
BRF2	1	3	9.99195e-05	33	0.0052506	252481	0	0.579686	4.39395	1.11311e-05	0.000374296	248.834	-0.0410139	0.066643	0.521424	0.583152	55290	BRF2 RNA polymerase III transcription initiation factor subunit	protein-coding	-0.0834565	0.573964	0.658521	0.0883219	0.145777	0.244182
SETD6	1	3	5.47795e-05	14	0.00222753	12721.6	0	0.12215	2.5576	0.0105397	0.0847398	808.797	0.052797	0.0545086	0.31943	0.381772	79918	SET domain containing 6, protein lysine methyltransferase	protein-coding	-0.050027	0.476592	0.662752
TET3	1	3	6.18376e-05	17	0.00270485	38310.5	0	0.330375	3.57832	0.000345816	0.00593921	1647.09	-0.120055	0.079041	0.107094	0.144948	200424	tet methylcytosine dioxygenase 3	protein-coding	-0.059025	0.319389	0.509168	-0.00331774	0.682832	0.811607
TRDMT1	1	3	7.24363e-05	22	0.0035004	46094.7	0	0.171082	4.45557	8.36694e-06	0.000296775	358.529	0.0309547	0.0549887	0.562697	0.621656	1787	tRNA aspartic acid methyltransferase 1	protein-coding	0.00146794	0.640504	0.788357	0.0146981	0.808427	0.89711
TASP1	1	3	8.56809e-05	20	0.00318218	24038.1	5.06394e-08	0.0936108	2.28307	0.0224265	0.147847	436.556	-0.0368065	0.0364382	0.30651	0.368447	55617	taspase 1	protein-coding	-0.0323631	0.16376	0.330669
NUDT1	1	3	5.94523e-05	16	0.00254574	23941.8	0	0.137158	3.54496	0.000392672	0.00658437	409.808	-0.021333	0.0923194	0.802775	0.836447	4521	nudix hydrolase 1	protein-coding	-0.0339176	0.318884	0.499472	0.054222	0.380369	0.577038
ZNF106	1	4	3.96425e-05	6	0.000954654	20646.7	0	0.0865137	2.64514	0.00816571	0.0697826	4642.25	-0.101202	0.0718744	0.139373	0.183511	64397	zinc finger protein 106	protein-coding	0.789616	4.58641e-05	0.000580704	0.62638	8.90768e-07	2.80648e-05
ADPRHL2	1	3	9.49738e-05	20	0.00318218	54929.6	0.000318117	0.107163
TBX15	1	3	6.65219e-05	12	0.00190931	13727.8	0	0.063669	2.43911	0.0147236	0.107788	39.952	-0.596119	0.201285	0.000341921	0.000746403	6913	T-box transcription factor 15	protein-coding	0.227362	0.0177668	0.0648359	-0.0486742	0.285118	0.426452
C9orf43	1	4	2.92236e-05	3	0.000477327	11394.6	0	0.369132	3.95941	7.51344e-05	0.00176388	50.4227	0.187898	0.0741191	0.00741156	0.0128009	257169	chromosome 9 open reading frame 43	protein-coding	-0.0488571	0.280581	0.474465
ESRRG	1	3	5.35e-05	7	0.00111376	42812	0	0.167354	2.20247	0.0276318	0.171693	636.531	-0.0381287	0.111158	0.70137	0.748107	2104	estrogen related receptor gamma	protein-coding	0.192122	0.0343106	0.106951
PMF1	1	3	7.02061e-05	18	0.00286396	199296	0	0.429384	2.23122	0.0256668	0.163038	908.006	-0.0122644	0.0721533	0.858493	0.884282	11243	polyamine modulated factor 1	protein-coding	0.00821491	0.350031	0.5261	-0.0552951	0.22393	0.408529
CNTD1	1	3	3.54982e-05	7	0.00111376	12560.2	0	0.0885308	4.18382	2.86648e-05	0.000810712	150.305	0.694598	0.115257	2.39816e-10	1.27316e-09	124817	cyclin N-terminal domain containing 1	protein-coding	-0.0395534	0.505848	0.686954	-0.0268292	0.551546	0.72313
SATB2	1	3	8.3118e-05	15	0.00238663	106332	0	0.111693	2.24183	0.0249726	0.159824	474.947	0.0951292	0.0730037	0.170746	0.219934	23314	SATB homeobox 2	protein-coding	-0.103805	0.0939169	0.220927	-0.000266435	0.783176	0.879677
ZNF350	1	3	4.28635e-05	8	0.00127287	283334	0	0.285954	2.36209	0.0181721	0.126297	3365.78	0.104842	0.0686357	0.110282	0.148835	59348	zinc finger protein 350	protein-coding	-0.0179015	0.670579	0.8094
MBD1	1	3	5.77824e-05	10	0.00159109	73166.7	0	0.221436	2.69297	0.00708187	0.0627302	2301.78	-0.124891	0.0380514	0.000873762	0.0017781	4152	methyl-CpG binding domain protein 1	protein-coding	-0.0536474	0.268392	0.460935	0.0340688	0.687382	0.820621
L3MBTL2	1	3	9.14022e-05	29	0.00461416	177964	1.01279e-07	0.268222	2.66017	0.00781003	0.0675361	1655	0.177557	0.0401904	7.09886e-06	2.02436e-05	83746	L3MBTL histone methyl-lysine binding protein 2	protein-coding	-0.019121	0.296566	0.490739
TCF4	1	3	0.0001197	24	0.00381862	365446	0.00127211	0.164469	3.28677	0.00101345	0.013888	2080.4	-0.538603	0.0770281	2.57561e-13	2.01502e-12	6925	transcription factor 4	protein-coding	-0.0143527	0.435682	0.623784
ZNF131	1	3	5.49632e-05	12	0.00190931	52453.3	0	0.0858781	4.22966	2.34049e-05	0.000685743	1262.42	-0.0866579	0.0425826	0.0384479	0.0575215	7690	zinc finger protein 131	protein-coding	0.00512667	0.587573	0.750004
MNT	1	3	6.40479e-05	14	0.00222753	28836.8	0	0.107555	2.50469	0.0122559	0.094775	1094.79	-0.0208378	0.0507012	0.673874	0.723579	4335	MAX network transcriptional repressor	protein-coding	0.00910597	0.541794	0.715635
ETV3	1	3	7.48201e-05	10	0.00159109	75367.7	0.000318218	0.268754	2.95209	0.00315631	0.0336964	1543.28	0.0427985	0.062492	0.477704	0.541107	2117	ETS variant transcription factor 3	protein-coding	0.049508	0.335208	0.532229	0.0486908	0.0921138	0.217625
TCF20	1	3	7.10965e-05	18	0.00286396	28476.5	0	0.108409	4.10003	4.13096e-05	0.00109252									-0.014928	0.587993	0.749808	0.177909	0.274788	0.362754
TRPS1	1	3	5.84229e-05	11	0.0017502	27349.3	0	0.11787	2.53044	0.011392	0.0897157	1244.44	-0.648452	0.0871086	1.29671e-14	1.19404e-13	7227	transcriptional repressor GATA binding 1	protein-coding	-0.0200077	0.361398	0.547385	-0.0594449	0.176967	0.348758
IKZF2	1	3	7.9342e-05	7	0.00111376	17546.4	0.000318218	0.0307112	3.91747	8.94833e-05	0.00201709	885.724	-0.242582	0.0881885	0.00291136	0.00540059	22807	IKAROS family zinc finger 2	protein-coding	0.0262475	0.0518031	0.145294
FSBP	1	3	5.73751e-05	9	0.00143198	15208.8	0	0.218051	2.72723	0.00638685	0.0581018	9.3727	-0.775148	0.13279	9.32451e-10	4.52062e-09	100861412	fibrinogen silencer binding protein	protein-coding
PRDM7	1	3	3.40048e-05	4	0.000636436	13972.4	0	0.123712	1.99071	0.046513	0.247182									0.214633	0.105173	0.242445
REPIN1	1	3	5.27748e-05	13	0.00206842	46935.3	0	0.225878	2.79921	0.00512281	0.0489063	6295.39	0.0628153	0.0541917	0.233574	0.290803	29803	replication initiator 1	protein-coding	-0.00941414	0.410312	0.604796	0.342238	0.0123308	0.0489236
WDR5B	1	4	4.90961e-05	11	0.0017502	43027.1	0	0.828967	2.07096	0.0383627	0.216282	774.26	0.108974	0.052529	0.0331985	0.0503709	54554	WD repeat domain 5B	protein-coding	0.00777722	0.368912	0.547138
ANKRD11	1	3	3.9485e-05	8	0.00127287	19035.4	0	0.21888	3.05721	0.00223405	0.0258588	3436.89	-0.116277	0.062033	0.0518497	0.0753929	29123	ankyrin repeat domain containing 11	protein-coding	-0.00646104	0.189738	0.365661	-0.0195501	0.162498	0.32898
HMGXB3	1	3	3.53075e-05	3	0.000477327	14692.8	0	0	2.94229	0.00325794	0.0344608	4842.07	0.272001	0.050381	2.78575e-08	1.11163e-07	22993	HMG-box containing 3	protein-coding	-0.00794091	0.737959	0.853726	0.0267995	0.591618	0.753005
ESRRA	1	3	9.52893e-05	29	0.00461416	56772	0	0.148627	1.9924	0.046327	0.246644	1532.46	0.313446	0.0714555	3.47063e-06	1.03636e-05	2101	estrogen related receptor alpha	protein-coding	0.0437136	0.336304	0.533354
YY1AP1	1	3	3.16104e-05	3	0.000477327	40369.3	0	0	4.56359	5.02872e-06	0.000193163	1638.79	-0.0738418	0.0437853	0.0859909	0.119004	55249	YY1 associated protein 1	protein-coding	0.0249869	0.682687	0.817496
PRDM9	1	3	0.000134441	47	0.00747812	62359.8	0.000317914	0.376093	2.61576	0.00890282	0.0744123									-0.436083	0.00689258	0.0311417
HIST1H2AE	1	3	0.00015206	59	0.00938743	158443	0.00193073	0.336279
BCL9L	1	3	0.000128979	43	0.00684169	317609	0	0.419626	3.13046	0.00174532	0.0213477	1905.44	-0.146303	0.0926211	0.0866098	0.119762	283149	BCL9 like	protein-coding	0.505294	1.24093e-06	3.60906e-05	0.209428	0.129838	0.226027
HIST3H2BB	1	3	8.10615e-05	26	0.00413683	95778.9	0	0.6567
NFATC2IP	1	3	8.77647e-05	28	0.00445505	56763	0	0.116116	3.63886	0.000273844	0.00494047	1461.81	-0.156728	0.0446693	0.00034548	0.000753552	84901	nuclear factor of activated T cells 2 interacting protein	protein-coding	-0.0675878	0.298156	0.493329	-0.0405925	0.47374	0.645457
PRMT6	1	3	0.000160602	81	0.0128878	42078.2	0	0.226553	1.96566	0.0493377	0.257558	1685.11	0.445483	0.0710681	4.15722e-11	2.43951e-10	55170	protein arginine methyltransferase 6	protein-coding	-0.000685726	0.259839	0.45117	0.15546	0.0738343	0.181296
PRMT7	1	3	6.52574e-05	21	0.00334129	98361.2	0.000317712	0.189474	4.4006	1.0795e-05	0.000363897	1787.62	0.0609172	0.0649466	0.329381	0.39201	54496	protein arginine methyltransferase 7	protein-coding	-0.0207852	0.48805	0.672542	-0.0560436	0.34145	0.538668
ZZZ3	1	3	0.000134326	30	0.00477327	132469	0.000954451	0.317442	4.50289	6.70341e-06	0.000246791	2170.43	0.0175569	0.0456196	0.694837	0.742594	26009	zinc finger ZZ-type containing 3	protein-coding	-0.0414277	0.20089	0.379418	-0.0090088	0.894089	0.946025
TADA1	1	4	8.72255e-05	23	0.00365951	211308	0	0.596568	4.53208	5.84071e-06	0.000219778	633.132	0.0342029	0.0454396	0.442967	0.507118	117143	transcriptional adaptor 1	protein-coding	-0.0598009	0.265715	0.457839
SUPT7L	1	3	0.000122976	33	0.0052506	189225	0.00063593	0.350488	6.32621	2.51255e-10	4.43286e-08	1585.18	-0.128873	0.0378877	0.000562658	0.00118406	9913	SPT7 like, STAGA complex subunit gamma	protein-coding	-0.539225	0.000715354	0.00466633
TAF6L	1	4	0.000135564	37	0.00588703	273775	0.00061511	0.373408	4.48813	7.18522e-06	0.000260993	482.632	0.21997	0.0503604	7.24544e-06	2.06311e-05	10629	TATA-box binding protein associated factor 6 like	protein-coding	-0.0240939	0.261824	0.453422
PHF23	1	4	5.66094e-05	15	0.00238663	27225.4	0	0.167138	4.85257	1.21874e-06	6.07952e-05	2434.63	0.344902	0.0564861	2.35403e-10	1.25098e-09	79142	PHD finger protein 23	protein-coding	-0.0300704	0.501638	0.683747
HECW2	1	3	5.48128e-05	14	0.00222753	13788.9	0	0.0998213	2.654	0.00795445	0.0684398	176.721	0.491615	0.121814	6.12461e-06	1.76408e-05	57520	HECT, C2 and WW domain containing E3 ubiquitin protein ligase 2	protein-coding	-0.0799801	0.537183	0.712031	0.167285	0.108688	0.248201
PHRF1	1	3	5.16042e-05	8	0.00127287	14353.6	0	0.046451	3.24971	0.00115524	0.0153511	8.63135	0.375679	0.387004	0.103018	0.140021	57661	PHD and ring finger domains 1	protein-coding	-0.0229655	0.572249	0.736471	-0.0273634	0.656824	0.800032
LRRC37A3	1	4	3.48882e-05	2	0.000318218	14271.7	0	0	3.67144	0.000241186	0.00445826	248.334	-0.0174792	0.0886516	0.832233	0.862095	374819	leucine rich repeat containing 37 member A3	protein-coding				-0.0106329	0.800628	0.892454
BCL7C	1	3	9.60369e-05	26	0.00413683	67265.9	0	0.526324	2.10428	0.0353543	0.204785	1018.36	-0.146954	0.0735192	0.0352055	0.053169	9274	BAF chromatin remodeling complex subunit BCL7C	protein-coding	-0.0320158	0.616818	0.771494	0.00291552	0.482819	0.643748
COPRS	1	3	0.000100085	38	0.00604614	246110	0	0.311078	2.46764	0.0136006	0.101612	2724.64	0.0897547	0.0661748	0.157612	0.20487	55352	coordinator of PRMT5 and differentiation stimulator	protein-coding	-0.0132408	0.445501	0.636285	0.0166186	0.161369	0.327268
BAZ2A	1	3	0.000127752	49	0.00779634	264926	0.00144008	0.422593	2.6393	0.00830771	0.0706182	4889.59	0.0875503	0.0674736	0.175729	0.225559	11176	bromodomain adjacent to zinc finger domain 2A	protein-coding	0.0388005	0.53309	0.708142	-0.00378854	0.628326	0.778789
PRR11	1	2	7.8189e-05	35	0.00556881	32422.6	0	0.483637	2.76293	0.00572852	0.0533758	96.324	-0.0275155	0.104115	0.77062	0.808962	55771	proline rich 11	protein-coding	-0.0404715	0.299311	0.492315
H2AFY	1	3	0.000145065	60	0.00954654	109847	0	0.312527
NPM3	1	2	5.77319e-05	16	0.00254574	38740.7	0	0.160238	2.0629	0.0391218	0.219555	931.191	0.178128	0.103354	0.0564278	0.0813421	10360	nucleophosmin/nucleoplasmin 3	protein-coding	-0.0611871	0.497903	0.67891
TRIM11	1	4	4.69528e-05	8	0.00127287	25144.6	0	0	2.29469	0.0217508	0.144774	1274.32	0.135559	0.0583966	0.0164349	0.0265756	81559	tripartite motif containing 11	protein-coding	-0.116407	0.0504489	0.135372	-0.0481206	0.459513	0.648288
FOXD3	1	4	3.9771e-05	6	0.000954654	20992.4	0	0.249839	2.25292	0.0242643	0.15647	55.0668	0.64646	0.206727	0.000190835	0.000433715	27022	forkhead box D3	protein-coding	-0.0184097	0.568998	0.731383
T	1	3	5.10081e-05	12	0.00190931	19646	0	0.291498
BMP10	1	3	5.33919e-05	8	0.00127287	71998.4	0	0.116101	5.0842	3.69184e-07	2.30769e-05									-0.162738	0.186275	0.285767	-0.165224	0.143133	0.298381
ADNP	1	3	8.74721e-05	30	0.00477327	40556.6	0	0.144847	4.58269	4.59034e-06	0.000179195	5897.39	0.0602221	0.0428022	0.152386	0.198881	23394	activity dependent neuroprotector homeobox	protein-coding	-0.00661013	0.203224	0.37191	0.153788	0.0146965	0.0558247
TSHZ3	1	4	4.15466e-05	3	0.000477327	21300	0	0	4.08837	4.34409e-05	0.00113489	880.057	-0.805216	0.0902124	1.08897e-19	2.02216e-18	57616	teashirt zinc finger homeobox 3	protein-coding	-0.111997	0.0490894	0.139678	0.0477797	0.30187	0.497397
VRK3	1	4	3.55286e-05	6	0.000954654	46130.5	0	0.0945881	2.82987	0.00465666	0.0453265	1865.02	0.213272	0.0457958	1.92846e-06	5.97104e-06	51231	VRK serine/threonine kinase 3	protein-coding	-0.0687109	0.375869	0.451194	0.17295	0.000874064	0.0060662
C14orf169	1	3	7.76839e-05	14	0.00222753	103096	0.00094959	0.112092
ZNF48	1	4	2.6952e-05	2	0.000318218	10616.4	0	0	3.61026	0.000305887	0.00538042	659.953	0.240985	0.0632027	6.94446e-05	0.000170066	197407	zinc finger protein 48	protein-coding	0.0193399	0.453546	0.643277
CHD2	1	3	8.24972e-05	26	0.00413683	29169.2	0	0.252812	4.64209	3.44905e-06	0.000140848	4614.63	-0.088182	0.052469	0.0845837	0.117217	1106	chromodomain helicase DNA binding protein 2	protein-coding	-0.121751	0.0667904	0.175054	-0.0546259	0.339129	0.536295
ANP32A	1	3	0.000107696	29	0.00461416	190198	0.000964269	0.120432	3.28828	0.00100801	0.0138275	7128.05	0.254757	0.0517113	3.91502e-07	1.34416e-06	8125	acidic nuclear phosphoprotein 32 family member A	protein-coding	-0.0246254	0.0382048	0.115931	-0.0234949	0.764743	0.870496
MED12L	1	3	0.000105443	28	0.00445505	220986	0	0.58069	3.04154	0.0023537	0.0268999	114.504	0.239826	0.154617	0.0579478	0.0833577	116931	mediator complex subunit 12L	protein-coding	-0.052365	0.211062	0.392844	0.0346799	0.0596417	0.161153
KLF3	1	4	8.3529e-05	15	0.00238663	87954.2	0.00030933	0.064429	2.13581	0.0326949	0.193702	4455.15	0.148018	0.0567244	0.00708732	0.0122799	51274	KLF transcription factor 3	protein-coding	0.00278845	0.661477	0.80317	-0.0482623	0.428837	0.620723
DRAP1	1	3	7.40751e-05	17	0.00270485	102033	0.000318218	0.121408	3.41173	0.00064551	0.0097256	3285.72	0.18937	0.075576	0.00799195	0.0136997	10589	DR1 associated protein 1	protein-coding	-0.0532254	0.348876	0.540938
KLF12	1	4	5.09583e-05	7	0.00111376	66813.8	0	0.0567783	3.4937	0.000476382	0.00762267	482.629	-0.951915	0.0979167	7.02426e-23	2.06782e-21	11278	KLF transcription factor 12	protein-coding	0.208985	0.231674	0.413661	0.0542265	0.317113	0.513594
ZNF768	1	4	3.54919e-05	6	0.000954654	12745.8	0	0.121067	2.62167	0.0087501	0.0734976	2260.63	0.113508	0.0725123	0.0999247	0.136191	79724	zinc finger protein 768	protein-coding	0.035585	0.459492	0.64754
PYGO2	1	3	0.000106481	36	0.00572792	108058	0	0.627964	2.08294	0.0372563	0.211828	3408.25	0.227419	0.038366	1.7208e-09	8.03433e-09	90780	pygopus family PHD finger 2	protein-coding	-0.0246578	0.638224	0.786748
PYGO1	1	3	0.000110221	38	0.00604614	93457.3	0	0.57207	2.31101	0.020832	0.140101	970.003	-0.217514	0.0937376	0.0113701	0.0189517	26108	pygopus family PHD finger 1	protein-coding	0.0323503	0.47915	0.664874
HDAC8	1	3	0.000213258	89	0.0141607	152042	0	0.278959	6.80905	9.82436e-12	3.05643e-09	555.933	0.0141495	0.0624905	0.81444	0.846589	55869	histone deacetylase 8	protein-coding
PHF12	1	3	0.000104777	30	0.00477327	335354	0.00034686	0.291575	6.46389	1.02044e-10	2.13271e-08	5847.72	0.654221	0.0656834	3.38341e-24	1.22032e-22	57649	PHD finger protein 12	protein-coding	-0.100116	0.210282	0.390281	-0.647241	9.802e-08	4.54526e-06
CETN2	1	2	0.000332745	133	0.0211615	288282	0.00121615	0.178454	2.36263	0.0181457	0.126156	2508.55	0.0184477	0.0556345	0.732977	0.7757	1069	centrin 2	protein-coding
SMARCA2	1	3	0.00030246	137	0.0217979	320780	1.26598e-08	0.180136	2.7433	0.0060826	0.0559652	6450.36	0.273259	0.0568519	6.29891e-07	2.09388e-06	6595	SWI/SNF related, matrix associated, actin dependent regulator of chromatin, subfamily a, member 2	protein-coding	-0.043706	0.134164	0.287844	0.0611177	0.277601	0.471234
GP1BA	1	3	0.000164944	55	0.00875099	328573	0.00631483	0.358708	2.06589	0.0388392	0.218239	35.5517	-0.573856	0.100759	1.24333e-09	5.9356e-09	2811	glycoprotein Ib platelet subunit alpha	protein-coding	0.0125132	0.0550114	0.143255	0.114658	0.0834309	0.205624
MED31	1	3	0.00017564	60	0.00954654	196325	0.000318117	0.360561	2.94405	0.00323946	0.0343366	158.754	0.0719097	0.0613491	0.224766	0.281222	51003	mediator complex subunit 31	protein-coding	-0.0955168	0.429547	0.540685
SNAPC2	1	3	0.000104389	46	0.00731901	53310.3	0.000636056	0.51676	2.77068	0.005594	0.0524703	1628.25	0.122679	0.0694483	0.0643784	0.0916945	6618	small nuclear RNA activating complex polypeptide 2	protein-coding	-0.0175486	0.635303	0.784692
MDC1	1	2	0.000321365	154	0.0245028	384652	0.00609103	0.269164	4.17911	2.92656e-05	0.000823702									-0.0253292	0.424024	0.617207
GMNN	1	2	0.000379311	168	0.0267303	298674	0.00285328	0.279944	5.03127	4.87238e-07	2.84898e-05	1549.46	0.661043	0.113864	8.11355e-10	3.97255e-09	51053	geminin DNA replication inhibitor	protein-coding	-0.0887403	0.0328292	0.10347
TAF1L	1	3	0.000188812	83	0.013206	353508	0	0.276907	3.06897	0.00214798	0.0251121									-0.269992	0.00681019	0.030843
INTS4	1	3	0.000113983	37	0.00588703	70427.8	0.00255446	0.469221	3.36642	0.000761499	0.0110092	849.84	0.0364002	0.0400989	0.356873	0.420462	92105	integrator complex subunit 4	protein-coding	0.00423659	0.613618	0.769111	0.257173	0.000689729	0.00502736
PAXIP1	1	3	0.000253877	122	0.0194113	357974	0.0195444	0.303923	3.36856	0.00075562	0.0109514	696.921	-0.0214723	0.0631981	0.724482	0.768473	22976	PAX interacting protein 1	protein-coding	0.00862079	0.430137	0.622728
ZNF143	1	3	0.000125492	56	0.0089101	33003.9	0	0.35384	3.25313	0.0011414	0.0152317	643.915	-0.0317461	0.0354451	0.364889	0.428622	7702	zinc finger protein 143	protein-coding	-0.0154974	0.392847	0.584217
CCNB1	1	2	0.000821324	364	0.0579157	380150	0.0250569	0.182305	5.16082	2.45873e-07	1.66732e-05	525.374	0.247018	0.0919034	0.00341935	0.00626193	891	cyclin B1	protein-coding	0.00180381	0.394705	0.590505	0.00205777	0.971143	0.985977
HERC2	1	3	0.0001795	76	0.0120923	97625.3	0.000317458	0.283902	4.77772	1.77297e-06	8.25801e-05	409.155	0.164583	0.124346	0.127631	0.169575	8924	HECT and RLD domain containing E3 ubiquitin protein ligase 2	protein-coding	-0.0387093	0.54645	0.623377	-0.0220516	0.274661	0.468039
ANAPC5	1	2	0.000165735	69	0.0109785	307034	5.87195e-06	0.449325	6.41658	1.3937e-10	2.75729e-08	6612.42	0.277685	0.0481229	3.15631e-09	1.41634e-08	51433	anaphase promoting complex subunit 5	protein-coding	-0.0509242	0.249534	0.439171
RFC5	1	3	0.000390569	197	0.0313445	334348	0	0.300747	4.04948	5.13306e-05	0.00129775	509.901	0.00470376	0.0417429	0.908837	0.926472	5985	replication factor C subunit 5	protein-coding	-0.0470497	0.367026	0.564084	0.0425248	0.355453	0.552716
RBBP5	1	3	0.000419143	172	0.0273667	289553	0.00238143	0.223849	6.40334	1.52015e-10	2.92234e-08	1155.56	0.158715	0.0407686	7.56362e-05	0.000183871	5929	RB binding protein 5, histone lysine methyltransferase complex subunit	protein-coding	-0.0327184	0.349642	0.546931
HIST1H2BA	1	2	0.000540469	269	0.0428003	78025.4	0.000317053	0.162387
KIAA0101	1	2	0.000322202	164	0.0260939	330789	0	0.43444
CDT1	1	2	0.000377563	184	0.0292761	343736	0.00450923	0.335473	4.4459	8.75243e-06	0.000306711	213.398	0.17114	0.128185	0.121422	0.162302	81620	chromatin licensing and DNA replication factor 1	protein-coding	0.0400308	0.181598	0.354785	0.0222991	0.618028	0.772364
MCM7	1	2	0.000474163	237	0.0377088	337589	0.000453963	0.268292	4.47577	7.61364e-06	0.000273869	3383.45	-0.0651952	0.0672346	0.31192	0.374039	4176	minichromosome maintenance complex component 7	protein-coding	-0.165773	0.135278	0.233581
TCEB2	1	3	0.000364027	142	0.0225935	340509	0.00477405	0.171568
POLR1D	1	3	0.000374832	189	0.0300716	301286	0.000318576	0.266951	2.93166	0.00337152	0.0353776	4753.07	0.0204724	0.0514781	0.683631	0.732646	51082	RNA polymerase I and III subunit D	protein-coding	-0.0177459	0.331659	0.526666	-0.0777312	0.0148766	0.0529068
TCEB1	1	3	0.000324447	132	0.0210024	334454	0.00032006	0.2039
POLE3	1	3	0.00032768	150	0.0238663	276151	6.73374e-06	0.275922	3.99583	6.44685e-05	0.00155829	2454.59	0.013459	0.0462159	0.766465	0.805438	54107	DNA polymerase epsilon 3, accessory subunit	protein-coding	-0.0732712	0.0416378	0.123597
BABAM1	1	3	0.000131487	59	0.00938743	370721	0.018449	0.4886	4.87346	1.09661e-06	5.6069e-05	1074.07	0.06795	0.0817906	0.376822	0.440761	29086	BRISC and BRCA1 A complex member 1	protein-coding	0.0121432	0.577944	0.742851	0.376038	0.0247772	0.0836279
H2AFX	1	2	0.000659322	318	0.0505967	377003	0.00405024	0.172855
GTF2F2	1	3	0.000307989	141	0.0224344	333033	1.67023e-05	0.26413	2.63955	0.00830173	0.0706182	963.862	0.045694	0.051493	0.363131	0.426888	2963	general transcription factor IIF subunit 2	protein-coding	-0.0518008	0.403866	0.598958	0.0807836	0.545815	0.679266
UIMC1	1	3	0.00016382	72	0.0114558	377614	0.0105287	0.452536	4.07786	4.54512e-05	0.00117685	914.525	-0.0953415	0.0345075	0.00520283	0.00923252	51720	ubiquitin interaction motif containing 1	protein-coding	-0.0556758	0.289235	0.483684	-0.168793	0.273295	0.466468
MORF4L2	1	3	0.000209849	65	0.0103421	296723	0.000317914	0.329868	3.85603	0.000115242	0.00248897	10351.4	0.148339	0.0430014	0.000443329	0.000949033	9643	mortality factor 4 like 2	protein-coding
MAD2L2	1	3	0.000236344	104	0.0165473	225664	0.00164965	0.249371	3.45255	0.00055531	0.00864133	1485.77	0.286095	0.0824929	0.000193922	0.00044012	10459	mitotic arrest deficient 2 like 2	protein-coding	0.0533804	0.180196	0.352988	-0.0910585	0.0917493	0.220065
RAD51C	1	3	0.000315253	145	0.0230708	238617	0.000645254	0.367489	3.32862	0.000872778	0.0123122	978.221	0.231817	0.0434458	5.17082e-08	1.9951e-07	5889	RAD51 paralog C	protein-coding	-0.0311049	0.265968	0.451184
POT1	1	3	0.000184917	94	0.0149562	247058	0	0.350398	2.98589	0.00282755	0.030961	1116.42	0.203247	0.0549567	0.000136032	0.000316589	25913	protection of telomeres 1	protein-coding	-0.13414	0.0959185	0.22711	-0.0623568	0.416542	0.610631
C11orf30	1	3	8.5053e-05	26	0.00413683	194026	0	0.190758
HCFC1	1	3	0.00033221	108	0.0171838	262124	0.00579804	0.152661	5.04255	4.59368e-07	2.72489e-05	5074.21	0.00752042	0.0607389	0.898081	0.917181	3054	host cell factor C1	protein-coding
RECQL4	1	2	0.000286402	147	0.023389	208285	0	0.275004	3.43859	0.000584745	0.00898615	745.84	-0.26246	0.129866	0.0184352	0.0295021	9401	RecQ like helicase 4	protein-coding	-0.0737779	0.190282	0.366387
FAM175A	1	3	0.000141003	63	0.0100239	369589	0	0.5
SPIDR	1	3	0.000101132	33	0.0052506	57718.5	0	0.446949	2.52522	0.0115624	0.0906554	3167.65	-0.0190583	0.0553579	0.723248	0.767547	23514	scaffold protein involved in DNA repair	protein-coding	-0.0105784	0.472138	0.658918	-0.261118	0.0169524	0.0550383
RNF8	1	2	0.000218342	94	0.0149562	358364	0.00622082	0.349565	2.04666	0.0406917	0.225539	775.679	-0.0385512	0.0332169	0.241002	0.298842	9025	ring finger protein 8	protein-coding	-0.00741061	0.2408	0.428683	-0.350403	0.00131599	0.00840584
NSMCE2	1	3	0.000126231	52	0.00827367	278944	0.00512366	0.323685	5.28233	1.27551e-07	9.50336e-06	802.5	0.0626705	0.0603059	0.282421	0.343164	286053	NSE2 (MMS21) homolog, SMC5-SMC6 complex SUMO ligase	protein-coding	-0.0436192	0.398252	0.593795
UBE2I	1	3	0.000671153	258	0.0410501	413695	0.0237392	0.128611	4.84392	1.27304e-06	6.2847e-05	3053.31	-0.0561207	0.0480684	0.23294	0.290167	7329	ubiquitin conjugating enzyme E2 I	protein-coding	-0.0261565	0.407219	0.599322	-0.0424731	0.382793	0.579284
SWI5	1	3	5.24884e-05	12	0.00190931	41548.2	0	0.160813	2.73292	0.00627764	0.0573002	1472.43	0.119839	0.0794424	0.109314	0.147698	375757	SWI5 homologous recombination repair protein	protein-coding	-0.07446	0.0717508	0.18081
SMC6	1	3	0.000186109	84	0.0133652	256780	0.00465232	0.318809	2.10981	0.0348747	0.202988	790.247	-0.1912	0.0500482	8.87971e-05	0.000213493	79677	structural maintenance of chromosomes 6	protein-coding	-0.0571163	0.174295	0.29812
WDR73	1	3	8.92762e-05	28	0.00445505	26848.2	0	0.11063	5.05455	4.31407e-07	2.59321e-05	196.172	-0.248896	0.0747348	0.000413371	0.000889207	84942	WD repeat domain 73	protein-coding	-0.0253291	0.44941	0.639686
APITD1	1	2	0.000212815	101	0.01607	329744	0.00126462	0.333757
MORF4L1	1	3	0.00030738	116	0.0184566	372418	0.00363904	0.201109	3.05128	0.00227866	0.0262484	8186.88	0.137495	0.0372414	0.000182396	0.000415738	10933	mortality factor 4 like 1	protein-coding	-0.0253518	0.242491	0.430788
CDK12	1	3	0.000183271	83	0.013206	125811	0	0.265671	4.6487	3.34038e-06	0.000137651	2583.93	0.157503	0.0594503	0.00608872	0.0106963	51755	cyclin dependent kinase 12	protein-coding	-0.0431385	0.411942	0.604525	-0.0471158	0.277571	0.471195
POLE2	1	3	0.000376578	186	0.0295943	298996	0.000295435	0.360101	4.0037	6.23602e-05	0.00152185	119.159	-0.125358	0.0671672	0.0513479	0.074735	5427	DNA polymerase epsilon 2, accessory subunit	protein-coding	0.0393181	0.19579	0.373572
POLD1	1	2	0.000474612	223	0.0354813	337934	0.00228857	0.265325	3.06007	0.00221284	0.0256862	501.07	-0.103847	0.0684946	0.113034	0.152162	5424	DNA polymerase delta 1, catalytic subunit	protein-coding	0.0130093	0.403068	0.598141	0.0330436	0.322431	0.519089
HIST1H2BO	1	2	0.00051505	258	0.0410501	113379	5.57033e-07	0.196848
HIST1H2BN	1	2	0.000506435	254	0.0404137	56198.4	0	0.179403
MCM3	1	2	0.000473467	234	0.0372315	334406	0.00137555	0.27742	4.63491	3.57086e-06	0.000144806	2400.13	-0.0624395	0.045596	0.162671	0.210569	4172	minichromosome maintenance complex component 3	protein-coding	-0.0277801	0.475185	0.661398	-0.151416	0.109752	0.249935
SETD1B	1	3	0.000225032	94	0.0149562	261871	6.58312e-07	0.257011	4.29015	1.7855e-05	0.000544262	2747.17	-0.115997	0.0539973	0.0271868	0.0420093	23067	SET domain containing 1B, histone lysine methyltransferase	protein-coding	-0.0423084	0.295831	0.490869	-0.0324306	0.231275	0.417469
EHMT1	1	3	0.000206605	90	0.0143198	100806	0	0.24851	4.44329	8.85937e-06	0.00030913	2907.25	0.0165728	0.0425827	0.692294	0.740212	79813	euchromatic histone lysine methyltransferase 1	protein-coding	-0.0180354	0.167984	0.336574	-0.0535161	0.204819	0.384974
SUMO2	1	3	0.000489863	216	0.0343675	355653	0.000810645	0.150148	5.63156	1.78583e-08	1.83792e-06	5258.8	0.229156	0.0529334	8.19454e-06	2.31566e-05	6613	small ubiquitin like modifier 2	protein-coding	-0.0164473	0.620748	0.771217
HIST1H2BJ	1	2	0.000539434	267	0.0424821	140159	0.000661533	0.179947
BAP1	1	3	0.000156665	58	0.00922832	243809	0.00190667	0.293334	4.74046	2.13234e-06	9.63412e-05	3886.8	0.219009	0.0444649	4.91363e-07	1.66228e-06	8314	BRCA1 associated protein 1	protein-coding				0.179044	0.00238637	0.0135013
KDM4B	1	3	0.000163716	71	0.0112967	105005	0.000318167	0.33071	3.80345	0.000142695	0.00293122	5303.83	0.174035	0.0610017	0.00306915	0.00567034	23030	lysine demethylase 4B	protein-coding	-0.10954	0.0183589	0.0665239	-0.0396173	0.289735	0.484216
CDC6	1	2	0.000597337	280	0.0445505	377660	0.0111904	0.254843	4.04585	5.21326e-05	0.0013164	231.445	0.298038	0.110263	0.00234284	0.0044178	990	cell division cycle 6	protein-coding	-0.0855678	0.0822849	0.203608	-0.272565	0.00275915	0.0151501
ORC6	1	3	0.000197237	89	0.0141607	327062	1.42474e-06	0.407272	3.85081	0.000117729	0.00253194	93.0576	-0.0919511	0.107318	0.341108	0.404042	23594	origin recognition complex subunit 6	protein-coding	-0.00940038	0.484128	0.668156
PAF1	1	3	0.000146844	61	0.00970565	327725	0	0.433738	3.99647	6.42933e-05	0.00155598	4092.08	0.366192	0.070145	3.50602e-08	1.38344e-07	54623	PAF1 homolog, Paf1/RNA polymerase II complex component	protein-coding	-0.0689091	0.312672	0.497319
POLR2L	1	3	0.000605365	293	0.0466189	337740	0.00142538	0.145663	3.5381	0.000403014	0.00669581	4576.65	0.318704	0.082916	3.5235e-05	9.03542e-05	5441	RNA polymerase II, I and III subunit L	protein-coding
HIST1H4F	1	3	0.000671968	317	0.0504375	369895	0.0130851	0.130593
USP22	1	3	0.000168327	60	0.00954654	295375	0.000752887	0.287036	3.67781	0.000235249	0.00437789	7938.24	0.296564	0.0716188	1.18803e-05	3.26842e-05	23326	ubiquitin specific peptidase 22	protein-coding	-0.0190893	0.597695	0.756863	-0.241081	0.256217	0.352845
SETD1A	1	3	0.000322207	141	0.0224344	263222	0.000325262	0.219903	3.54102	0.000398586	0.00665481	1829.92	-0.0132402	0.0434184	0.756346	0.796499	9739	SET domain containing 1A, histone lysine methyltransferase	protein-coding	-0.0407064	0.284653	0.478826	-0.0267459	0.46123	0.649774
MCM6	1	2	0.000386237	198	0.0315036	333392	0.000315215	0.336488	3.5498	0.000385525	0.00649919	918.059	-0.145668	0.0587109	0.0102942	0.0172983	4175	minichromosome maintenance complex component 6	protein-coding	-0.0365826	0.605714	0.762813
UBE2S	1	2	0.000316931	127	0.0202068	283748	0	0.243454	3.68678	0.000227112	0.00426935	597.562	0.591532	0.118359	6.01114e-08	2.29927e-07	27338	ubiquitin conjugating enzyme E2 S	protein-coding	-0.0972356	0.178909	0.342507	0.368688	0.00158288	0.00973681
MCM2	1	2	0.000473182	229	0.036436	338604	0.00499127	0.324526	3.9974	6.40415e-05	0.00155173	570.698	0.0790723	0.0951593	0.366429	0.430265	4171	minichromosome maintenance complex component 2	protein-coding	-0.0578511	0.163259	0.329979	0.0540033	0.269052	0.460201
POLR2D	1	3	0.000468269	229	0.036436	334918	0	0.193845	3.70614	0.000210442	0.00401149	1477.64	0.294455	0.0467714	1.07394e-10	5.94535e-10	5433	RNA polymerase II subunit D	protein-coding	-0.049652	0.277896	0.452106
HIST1H2BM	1	2	0.00051058	259	0.0412092	64914.5	0	0.193633
POLR2K	1	3	0.000522613	259	0.0412092	335418	1.01279e-07	0.174927	3.61937	0.000295318	0.0052443	2033.37	0.166162	0.06001	0.00411239	0.00742224	5440	RNA polymerase II, I and III subunit K	protein-coding	-0.0304153	0.60194	0.760449
ANAPC7	1	2	0.000180016	72	0.0114558	335777	4.56395e-05	0.405356	5.3307	9.78352e-08	7.66784e-06	1989.31	0.0253277	0.0413489	0.533767	0.594764	51434	anaphase promoting complex subunit 7	protein-coding	-0.0654796	0.155174	0.318593	-0.0172112	0.376918	0.560593
HIST2H2AC	1	2	0.000704943	319	0.0507558	249952	0.00223617	0.16297
HIST2H3D	1	3	0.000257491	103	0.0163882	220460	0.000317956	0.288195
ANAPC1	1	2	0.000202012	79	0.0125696	335777	0.000363655	0.349007	5.51659	3.45632e-08	3.23612e-06	730.6	0.198485	0.068939	0.00251962	0.00472346	64682	anaphase promoting complex subunit 1	protein-coding	-0.0294154	0.468745	0.656082
BRCA1	1	2	0.000941459	425	0.0676213	440243	0.105115	0.138892	3.37063	0.000749955	0.0108925	271.461	-0.00157311	0.0778965	0.982967	0.986593	672	BRCA1 DNA repair associated	protein-coding	-0.0574071	0.410986	0.605418	0.00710586	0.89173	0.944658
HIST1H2AD	1	2	0.000503333	237	0.0377088	104519	8.1023e-07	0.185006
TRRAP	1	3	0.000473057	182	0.0289578	388153	0.00518028	0.158067	5.39418	6.88358e-08	5.74877e-06	4136.49	0.0954816	0.0669283	0.136766	0.180459	8295	transformation/transcription domain associated protein	protein-coding	0.0253194	0.629552	0.78064	0.000970261	0.391422	0.587383
CDC16	1	2	0.000242617	93	0.0147971	343274	0.00147475	0.303175	5.03053	4.89134e-07	2.85597e-05	3045.62	0.10304	0.0366613	0.00441766	0.00793049	8881	cell division cycle 16	protein-coding	-0.105102	0.224083	0.40791
NELFE	1	2	0.000159854	66	0.0105012	192874	0.000123045	0.399903	3.00534	0.00265286	0.029491									-0.0411522	0.423032	0.579201	-0.0209699	0.165305	0.332831
TP53	1	2	0.00173851	665	0.105807	497390	0.431094	0.0634381	3.81586	0.000135707	0.0028132	2864.42	0.0387393	0.0663706	0.543277	0.603846	7157	tumor protein p53	protein-coding	0.0595051	0.174105	0.344884
HIST1H2AJ	1	2	0.000554455	255	0.0405728	125822	0.000634613	0.187966
CDC73	1	3	0.000236251	104	0.0165473	380843	0.0149721	0.24437	4.437	9.12199e-06	0.000316937	3163.88	0.00135723	0.0626318	0.982077	0.985979	79577	cell division cycle 73	protein-coding	-0.00751398	0.512515	0.68507
BUB3	1	2	0.000321052	159	0.0252983	332749	0.0015906	0.202496	4.39358	1.11499e-05	0.00037462	3345.79	0.159975	0.0383532	2.31054e-05	6.08376e-05	9184	BUB3 mitotic checkpoint protein	protein-coding	-0.0273732	0.424905	0.617947	-0.00810627	0.868683	0.928033
ITGB3BP	1	3	0.000139145	62	0.00986476	260520	0	0.435367	6.13666	8.42726e-10	1.32097e-07	535.26	-0.104072	0.0772918	0.154388	0.20111	23421	integrin subunit beta 3 binding protein	protein-coding	-4.12226e-05	0.748367	0.844884
UBE2A	1	3	0.000265964	106	0.0168656	287578	0.000953591	0.21678	5.18181	2.19747e-07	1.50517e-05	2328.95	0.138353	0.034014	3.89351e-05	9.90765e-05	7319	ubiquitin conjugating enzyme E2 A	protein-coding
COPS7B	1	3	0.000194146	65	0.0103421	353016	0	0.501026	4.96742	6.78491e-07	3.78275e-05	1547.8	-0.0281369	0.0405073	0.480683	0.543988	64708	COP9 signalosome subunit 7B	protein-coding	-0.0301	0.522227	0.692427
HIST1H2BL	1	2	0.000518653	263	0.0418457	54452.1	0	0.194893
MCM8	1	3	0.000198251	93	0.0147971	164961	0	0.459824	4.54837	5.40627e-06	0.000205342	552.739	-0.210242	0.0580811	0.000177894	0.000406349	84515	minichromosome maintenance 8 homologous recombination repair factor	protein-coding	-0.0186088	0.353708	0.550092	0.234604	0.207352	0.388212
SUMO1	1	2	0.000617411	270	0.0429594	414667	0.0220602	0.131253	5.44554	5.1648e-08	4.5759e-06	4502.64	0.252808	0.0458246	1.64231e-08	6.75412e-08	7341	small ubiquitin like modifier 1	protein-coding	-0.0138414	0.60517	0.746855
CDC23	1	2	0.000199681	84	0.0133652	342441	0.000708679	0.35945	4.51088	6.45607e-06	0.000239646	1414.71	-0.0112475	0.0408142	0.779603	0.816696	8697	cell division cycle 23	protein-coding	0.0121114	0.672164	0.810516	0.0154091	0.470828	0.649795
CUL7	1	3	0.000166451	61	0.00970565	358520	0.000974189	0.359012	5.27325	1.34032e-07	9.94984e-06	2835.01	0.430542	0.0584666	2.12863e-14	1.90554e-13	9820	cullin 7	protein-coding	-0.122047	0.0849944	0.208422
POLR2E	1	3	0.000664614	320	0.0509149	342705	0.00755449	0.140355	3.66855	0.000243929	0.0044963	5726.9	0.265606	0.0597515	3.79444e-06	1.12529e-05	5434	RNA polymerase II, I and III subunit E	protein-coding	-0.036301	0.502103	0.683786	0.109625	0.0219734	0.0763073
CCNE1	1	2	0.000348095	164	0.0260939	367682	0.00065761	0.202279	1.96047	0.0499404	0.259906	71.5532	0.13947	0.0808684	0.0663731	0.0942447	898	cyclin E1	protein-coding	-0.000773023	0.432784	0.598577	-0.005118	0.895235	0.946561
MED12	1	3	0.000185043	61	0.00970565	321295	0.00876534	0.216672	4.39023	1.1323e-05	0.000379186	2579.66	-0.00762768	0.0642147	0.901814	0.920541	9968	mediator complex subunit 12	protein-coding
STRA13	1	3	0.000187709	86	0.0136834	326062	7.14081e-07	0.368381
KIF11	1	2	0.000597214	271	0.0431185	291226	0.00667579	0.243046	3.48917	0.000484523	0.00771533	336.574	0.0898326	0.0990254	0.320759	0.383189	3832	kinesin family member 11	protein-coding	-0.0384552	0.242898	0.431268
HMGN1	1	3	0.000149523	59	0.00938743	49869.1	0.000636078	0.464386	3.36005	0.000779289	0.0112186	5266.81	0.109774	0.055912	0.0431231	0.0638365	3150	high mobility group nucleosome binding domain 1	protein-coding	-0.000173416	0.848137	0.91363	-0.0669211	0.039912	0.119757
CENPE	1	2	0.000421926	196	0.0311854	300039	0.000647293	0.31674	3.29429	0.000986694	0.0135854	169.742	0.0368651	0.106809	0.701937	0.748488	1062	centromere protein E	protein-coding	-0.0633527	0.1719	0.341939	0.0129489	0.750945	0.861735
RFC1	1	3	0.000279111	139	0.0221161	334348	0	0.360515	3.30748	0.000941386	0.0130809	2933.23	0.221174	0.0600718	0.00013164	0.000307342	5981	replication factor C subunit 1	protein-coding	0.0189504	0.606926	0.764218
POLR2F	1	3	0.000601494	304	0.0483691	336686	0.000203407	0.14797	3.20889	0.00133248	0.0172234	1746.42	0.145828	0.0685871	0.0260638	0.0404421	5435	RNA polymerase II, I and III subunit F	protein-coding	-0.0216254	0.531546	0.70501	0.0814709	0.102496	0.238054
POLR2J	1	3	0.000485891	238	0.0378679	334924	0.00524298	0.186449	3.329	0.000871599	0.0122999	1887.29	0.0981301	0.0845891	0.214911	0.270022	5439	RNA polymerase II subunit J	protein-coding				0.0664611	0.333457	0.530482
POLR2G	1	3	0.000511106	243	0.0386635	336710	0.00192344	0.181507	3.2461	0.00116996	0.0155113	2631.38	0.128757	0.0574422	0.0206802	0.0327884	5436	RNA polymerase II subunit G	protein-coding	-0.077411	0.0473566	0.135994
GTF2A1	1	3	0.000225467	84	0.0133652	354008	0	0.357695	2.02541	0.0428254	0.233796	2272.98	0.129239	0.0569228	0.0191636	0.0305366	2957	general transcription factor IIA subunit 1	protein-coding	0.104166	0.13527	0.278027
ELL3	1	3	8.81382e-05	32	0.00509149	20153.2	0.000316901	0.555271	2.01301	0.044114	0.238824	12.0659	-0.263657	0.133087	0.0201198	0.0319523	80237	elongation factor for RNA polymerase II 3	protein-coding	-0.0353452	0.635504	0.784832
SUPT6H	1	2	0.000306372	140	0.0222753	329785	0.00130459	0.166445	2.04699	0.0406591	0.225389	6100.64	0.190277	0.0427769	5.83271e-06	1.6848e-05	6830	SPT6 homolog, histone chaperone and transcription elongation factor	protein-coding	-0.000248205	0.549154	0.715196	0.0112543	0.842197	0.916903
POLR2M	1	3	8.08907e-05	28	0.00445505	183846	0	0.474235	2.02537	0.0428296	0.233796	1939.68	0.128609	0.062312	0.0321689	0.0489346	81488	RNA polymerase II subunit M	protein-coding	-0.0102722	0.330645	0.527511
PKNOX1	1	3	0.000111985	52	0.00827367	43133.6	0	0.414893	1.97442	0.0483339	0.254076	1037.23	-0.0683752	0.0267984	0.0102105	0.0171698	5316	PBX/knotted 1 homeobox 1	protein-coding	0.0148407	0.196318	0.374216	-0.0159693	0.696729	0.826779
RRN3	1	3	0.000151837	62	0.00986476	224265	0	0.289751	1.9754	0.0482233	0.253953									-0.00160577	0.972631	0.98667
RPAP2	1	3	0.000197584	76	0.0120923	208130	0.00127226	0.333374	2.05775	0.0396142	0.221283	1162.83	0.126928	0.0486119	0.00755877	0.0130223	79871	RNA polymerase II associated protein 2	protein-coding	-0.0845131	0.116679	0.260244	0.0178757	0.688529	0.821453
POLR2J3	1	3	9.73968e-05	40	0.00636436	125936	0	0.522677	2.1677	0.0301813	0.183092	9.51132	-1.67447	0.205529	1.22217e-17	1.69767e-16	548644	RNA polymerase II subunit J3	protein-coding
H2AFJ	1	2	0.000422871	202	0.03214	123839	0	0.227782
CRCP	1	3	0.000139853	56	0.0089101	245582	0	0.371452	2.15592	0.0310901	0.18703	2010.49	0.126248	0.0476276	0.00674306	0.0117274	27297	CGRP receptor component	protein-coding	-0.077414	0.188011	0.363379	0.0421144	0.551685	0.723244
TOP2A	1	2	0.000607103	293	0.0466189	255890	0.000318167	0.236093	3.36703	0.000759825	0.0109938	784.947	0.138092	0.134805	0.22885	0.28576	7153	DNA topoisomerase II alpha	protein-coding	-0.0803908	0.097637	0.222887
KDM6A	1	3	0.000389203	169	0.0268894	317825	0.00584602	0.187722	2.22707	0.0259425	0.164328	1611.91	0.212414	0.0739265	0.00238356	0.004491	7403	lysine demethylase 6A	protein-coding
RFC3	1	2	0.000461615	239	0.038027	341783	0.000285175	0.26427	3.3648	0.000765993	0.0110663	602.578	-0.024243	0.0846271	0.7597	0.799542	5983	replication factor C subunit 3	protein-coding	-0.110952	0.144651	0.303461
POLD2	1	2	0.000310133	139	0.0221161	333631	0.00201424	0.311304	3.02694	0.00247043	0.0279595	6311.35	0.335012	0.0755414	2.34571e-06	7.17608e-06	5425	DNA polymerase delta 2, accessory subunit	protein-coding	0.0123928	0.598718	0.758089	0.0477068	0.251319	0.441303
TCEA1	1	3	0.000301318	128	0.020366	363020	0.00158967	0.297587	3.36735	0.000758955	0.0109919	3158.75	0.256758	0.0573659	3.4986e-06	1.04427e-05	6917	transcription elongation factor A1	protein-coding	-0.023687	0.46871	0.656011	-0.0542468	0.367972	0.486419
COMMD3-BMI1	1	2	0.000195808	75	0.0119332	240546	0	0.283082	2.26976	0.0232222	0.151491									0.0360332	0.551497	0.723095
TOPBP1	1	2	0.000290246	134	0.0213206	374322	0.00364229	0.384275	3.42449	0.000615956	0.00935643	1332.81	-0.0930545	0.0531672	0.0722655	0.101693	11073	DNA topoisomerase II binding protein 1	protein-coding	-0.0365073	0.500252	0.682597	-0.0111106	0.838215	0.91454
RAD17	1	3	0.000257565	120	0.0190931	339758	0.00115811	0.433505	3.43576	0.000590893	0.00905929	43.2352	0.187459	0.134008	0.100499	0.136912	5884	RAD17 checkpoint clamp loader component	protein-coding	-0.0461998	0.173224	0.343722
HUS1	1	3	0.000256361	109	0.0173429	299222	0.000988497	0.378144	3.4081	0.000654161	0.00981242	854.08	0.318662	0.0503783	7.25806e-11	4.11355e-10	3364	HUS1 checkpoint clamp component	protein-coding	0.0443831	0.262572	0.438698	-0.0377503	0.474689	0.661002
USP1	1	3	0.00020586	95	0.0151154	285057	0	0.320925	3.01078	0.00260578	0.0290716	1846.72	0.0103811	0.047538	0.823564	0.854683	7398	ubiquitin specific peptidase 1	protein-coding	-0.0127052	0.685033	0.818509
XRCC1	1	2	0.000240426	106	0.0168656	258687	0.00598516	0.407849	3.39302	0.000691255	0.0102211	1080.12	0.040575	0.0493212	0.400141	0.464327	7515	X-ray repair cross complementing 1	protein-coding	-0.0218092	0.680207	0.815923
PMS2	1	2	0.000177537	81	0.0128878	286838	0	0.404096	3.1275	0.001763	0.021493	475.654	0.209123	0.0718131	0.00214749	0.00407696	5395	PMS1 homolog 2, mismatch repair system component	protein-coding	-0.0157483	0.872821	0.934114	0.321152	0.000163025	0.00158913
TP53BP1	1	2	0.000527407	237	0.0377088	420007	0.0338392	0.212071	3.06177	0.00220034	0.0255922	1859.08	0.230289	0.0798102	0.00207038	0.00394221	7158	tumor protein p53 binding protein 1	protein-coding	-0.0479628	0.2767	0.470065	-0.290211	1.05526e-09	2.00834e-07
FANCC	1	3	0.000199993	86	0.0136834	326607	7.17391e-08	0.446481	3.0188	0.00253777	0.0285001									-0.0227874	0.240671	0.405148
C17orf70	1	3	0.000139221	55	0.00875099	328074	1.17872e-06	0.723
CDK2	1	2	0.000591379	260	0.0413683	431294	0.0496242	0.186843	3.20367	0.00135687	0.0174446	812.64	-0.24215	0.0416333	3.07709e-09	1.38313e-08	1017	cyclin dependent kinase 2	protein-coding	-0.0248985	0.456256	0.645501
FANCE	1	3	0.00016789	63	0.0100239	327038	5.07005e-06	0.602593	3.27377	0.00106124	0.0143881	276.071	-0.117497	0.0494605	0.0150232	0.0244811	2178	FA complementation group E	protein-coding	-0.0596999	0.165254	0.306673
CUL4A	1	3	0.000410492	181	0.0287987	336858	0.00152468	0.197095	3.48606	0.000490193	0.00777952	4327.93	0.185697	0.0374449	4.88392e-07	1.65329e-06	8451	cullin 4A	protein-coding	-0.0158034	0.447538	0.63797	0.0830022	0.210976	0.387089
POLE	1	2	0.000453984	211	0.033572	304694	0.00128389	0.2745	3.03342	0.00241796	0.0274648	1731.27	-0.0604946	0.0548356	0.256612	0.315708	5426	DNA polymerase epsilon, catalytic subunit	protein-coding	0.0382584	0.405454	0.600409	0.00254679	0.281239	0.475153
TOP3A	1	2	0.000300616	131	0.0208433	327405	0.000337312	0.39886	4.08666	4.37628e-05	0.00114184									-0.0555884	0.530329	0.706624	0.150624	0.00809679	0.0353332
POLD3	1	3	0.000274205	130	0.0206842	333996	0.000532349	0.387467	3.28977	0.00100268	0.0137729	604.214	-0.134754	0.0366884	0.000198195	0.000449049	10714	DNA polymerase delta 3, accessory subunit	protein-coding	-0.010762	0.415265	0.607061	-0.0159583	0.698219	0.827731
UBE2T	1	3	0.000292753	145	0.0230708	289350	0	0.353479	3.2038	0.00135625	0.0174446	196.256	0.185449	0.0999318	0.0411066	0.0611156	29089	ubiquitin conjugating enzyme E2 T	protein-coding	-0.114789	0.120406	0.266693
RAD51	1	2	0.000686441	337	0.0536197	378526	0.00601085	0.198416	3.97518	7.03254e-05	0.00166538									-0.00245782	0.33493	0.531969	0.0228156	0.583152	0.746744
TERF2	1	3	0.000216306	103	0.0163882	265726	0.00151902	0.300767	3.09336	0.00197903	0.0235284	1304.7	0.0774454	0.0390494	0.0442425	0.065316	7014	telomeric repeat binding factor 2	protein-coding	-0.019272	0.505371	0.686774
CHEK1	1	2	0.000608241	303	0.04821	367697	0.00338411	0.240809	3.23267	0.0012264	0.0161389	344.826	-0.0589886	0.0695329	0.374982	0.438882	1111	checkpoint kinase 1	protein-coding	0.00148509	0.076493	0.193181
POLK	1	3	0.000171668	81	0.0128878	135771	0	0.490298	3.08868	0.00201051	0.0238331	800.134	-0.0109195	0.0741543	0.876923	0.899482	51426	DNA polymerase kappa	protein-coding	-0.0474096	0.368604	0.565631
CDK7	1	3	0.000341269	153	0.0243437	337268	0.00286676	0.242437	3.32324	0.000889798	0.0124918									-0.0745744	0.0904195	0.217749
RPRD1B	1	3	0.000173752	66	0.0105012	165883	0.000313149	0.325295	2.23593	0.0253565	0.161621	2349.17	0.125215	0.0569769	0.0233791	0.0366567	58490	regulation of nuclear pre-mRNA domain containing 1B	protein-coding	-0.120738	0.146273	0.252003	0.0517652	0.323086	0.519785
TAF3	1	3	0.000208307	80	0.0127287	361348	0.000318167	0.277317	2.20153	0.0276983	0.172027	480.225	-0.127854	0.0433581	0.00267524	0.00499533	83860	TATA-box binding protein associated factor 3	protein-coding	-0.0852705	0.0592998	0.143287	0.00647728	0.409874	0.601415
NELFB	1	3	0.000147324	59	0.00938743	190954	0	0.468872	2.18102	0.0291822	0.178845	4035.1	0.270787	0.0618798	5.03009e-06	1.46674e-05	25920	negative elongation factor complex member B	protein-coding	-0.0623561	0.142456	0.275065	0.0665131	0.356755	0.440045
RPA1	1	3	0.000576267	277	0.0440732	412946	0.0111802	0.224438	3.71403	0.000203987	0.00391962	4112.43	0.0907874	0.0367989	0.0124605	0.0206315	6117	replication protein A1	protein-coding	-0.0810883	0.139653	0.296075	-0.0275868	0.409044	0.602273
PAX6	1	3	0.000252133	92	0.014638	138007	0.000318066	0.187072	2.72339	0.00646162	0.0586119									0.192557	0.0956208	0.226606
FANCI	1	2	0.000387622	199	0.0316627	323030	0	0.351842	4.06324	4.83957e-05	0.00124048	443.069	-0.0746529	0.0705649	0.267828	0.327758	55215	FA complementation group I	protein-coding	-0.00785799	0.334939	0.515406	0.0230087	0.774025	0.875314
RECQL5	1	3	0.00014859	73	0.011615	194786	0	0.33579	3.38603	0.000709115	0.0104144	1268.11	-0.0272964	0.0637922	0.656881	0.708091	9400	RecQ like helicase 5	protein-coding	0.0445902	0.0935784	0.22314	-0.0149137	0.513789	0.693543
IKZF3	1	3	0.000110947	31	0.00493238	54261.3	0	0.171088	2.16919	0.0300681	0.182609	362.876	-1.10553	0.13506	6.42086e-17	8.195e-16	22806	IKAROS family zinc finger 3	protein-coding	-0.19315	0.153762	0.316615	-0.191657	0.024478	0.082867
RBBP7	1	3	0.000628164	278	0.0442323	376428	0.00316499	0.147603	2.88552	0.00390771	0.0395085	5527.31	-0.207611	0.0392296	7.51953e-08	2.83737e-07	5931	RB binding protein 7, chromatin remodeling factor	protein-coding
MRE11A	1	3	0.000389198	185	0.0294352	360225	7.78503e-05	0.303784
RAD9B	1	3	0.000118636	48	0.00763723	176499	0	0.614592	4.05814	4.94642e-05	0.00126073	31.2151	-0.3504	0.0681533	6.07827e-08	2.32411e-07	144715	RAD9 checkpoint clamp component B	protein-coding	-0.0476863	0.407626	0.60236	0.0980152	0.111048	0.252019
AGO1	1	2	0.00035884	156	0.024821	276205	3.93145e-06	0.148074	2.79366	0.00521158	0.0496257	3064.99	0.0859748	0.0383497	0.0230211	0.0361435	26523	argonaute RISC component 1	protein-coding	-0.0190317	0.126215	0.275764	-0.0123073	0.825099	0.906998
PRKDC	1	3	0.000412136	206	0.0327765	353027	0.00515708	0.180231	4.06192	4.86706e-05	0.00124314	6876.45	0.336631	0.0844411	1.69943e-05	4.56241e-05	5591	protein kinase, DNA-activated, catalytic subunit	protein-coding	-0.0244059	0.263444	0.455206	-0.0948582	0.256739	0.44765
RPRD2	1	3	0.000145222	55	0.00875099	64857.7	0.000318218	0.409112	2.69163	0.00711043	0.0628738	3068.51	-0.0235572	0.0554887	0.662294	0.713165	23248	regulation of nuclear pre-mRNA domain containing 2	protein-coding	-0.0732555	0.143176	0.295907	0.0472827	0.488361	0.672801
PARP1	1	2	0.000474723	203	0.0322991	237081	0.00317916	0.191591	3.8297	0.000128298	0.00269665	7381.76	0.322405	0.0514674	1.04303e-10	5.7863e-10	142	poly(ADP-ribose) polymerase 1	protein-coding	-0.0351572	0.445533	0.5968	-0.0367304	0.479427	0.665141
RPA3	1	3	0.000458153	236	0.0375497	350533	0	0.232266	3.86967	0.000108982	0.00237772	656.781	0.058372	0.0638081	0.342125	0.405133	6119	replication protein A3	protein-coding	-0.000769478	0.671262	0.809874
POLR3H	1	3	0.000146282	58	0.00922832	272455	0.000227825	0.453291	2.63921	0.00830991	0.0706182	1994.71	0.181526	0.0529832	0.0004242	0.000910748	171568	RNA polymerase III subunit H	protein-coding	-0.0339231	0.153102	0.315684	-0.000707283	0.98535	0.992842
CCNH	1	3	0.000294825	132	0.0210024	331929	0.00236669	0.283121	3.81307	0.00013725	0.00283797	1412.35	0.470062	0.0752577	4.36874e-11	2.55586e-10	902	cyclin H	protein-coding	-0.0164922	0.63345	0.783426
EME2	1	3	0.000179349	81	0.0128878	228550	0	0.34002	3.67159	0.000241049	0.00445826	879.65	-0.0480337	0.120111	0.649075	0.701278	197342	essential meiotic structure-specific endonuclease subunit 2	protein-coding	-0.0242092	0.291033	0.484762
GTF2H2	1	3	0.000274076	129	0.0205251	305642	1.0151e-05	0.320214	3.38584	0.000709598	0.0104177
TYMS	1	2	0.000508671	222	0.0353222	154912	0.00447833	0.252288	3.79557	0.000147307	0.00300927	94.0319	-0.255183	0.0845657	0.00115856	0.0023094	7298	thymidylate synthetase	protein-coding	-0.0366715	0.467345	0.653866	-0.0360127	0.537222	0.600895
POLR2I	1	3	0.000489139	234	0.0372315	335418	0.000318269	0.191269	4.14971	3.32898e-05	0.000917946	319.356	-0.280128	0.1214	0.00806193	0.0138118	5438	RNA polymerase II subunit I	protein-coding	-0.0333679	0.0894726	0.179371
CD3EAP	1	3	0.0001496	65	0.0103421	185024	0	0.498319
RPA2	1	3	0.000508903	242	0.0385044	354959	0.00153857	0.250884	3.65571	0.000256469	0.00468718	1975.69	0.0153727	0.0447905	0.72663	0.77025	6118	replication protein A2	protein-coding	-0.0522488	0.261256	0.452756	0.0295055	0.531081	0.704195
UBE2B	1	3	0.000265651	116	0.0184566	290798	0.00158841	0.234092	3.99016	6.6029e-05	0.00158668	2863.55	0.0370032	0.0496193	0.445531	0.509752	7320	ubiquitin conjugating enzyme E2 B	protein-coding	-0.0328011	0.558728	0.724741	0.191635	0.000510394	0.00395446
XRCC4	1	3	0.000163821	70	0.0111376	315352	0.00785244	0.466021	4.27559	1.90635e-05	0.000575506	217.85	-0.0649563	0.0478676	0.165671	0.213994	7518	X-ray repair cross complementing 4	protein-coding	-0.00234689	0.590187	0.751925
TBPL1	1	3	0.000125841	53	0.00843278	235667	0	0.298222	2.52657	0.0115183	0.0903788	1445.6	0.0252605	0.079786	0.737149	0.779377	9519	TATA-box binding protein like 1	protein-coding	0.0369013	0.114406	0.257349	0.207528	0.00313939	0.0167762
MED19	1	3	0.00015193	46	0.00731901	185442	0.000275035	0.334904	2.2337	0.0255028	0.162274	705.028	0.202001	0.0480022	1.6343e-05	4.39981e-05	219541	mediator complex subunit 19	protein-coding	-0.0145238	0.718095	0.838661	-0.202583	0.0839015	0.206498
RPAP1	1	3	8.81451e-05	31	0.00493238	47183.5	0	0.346052	2.14536	0.0319241	0.19049	1410.63	0.100809	0.0471154	0.028883	0.0443751	26015	RNA polymerase II associated protein 1	protein-coding	-0.0267864	0.1354	0.289712
KMT2D	1	3	0.000300866	127	0.0202068	318327	0.00633864	0.275124	2.06852	0.0385913	0.217236	4509.84	-0.0609686	0.0873864	0.454173	0.518298	8085	lysine methyltransferase 2D	protein-coding	-0.0357196	0.146271	0.305832
MED7	1	3	0.000179143	58	0.00922832	209337	0.000636828	0.421269	2.108	0.0350314	0.203529	626.299	-0.00103396	0.0490551	0.982807	0.986479	9443	mediator complex subunit 7	protein-coding
MSH2	1	2	0.000408074	202	0.03214	298697	0.000804096	0.255635	3.65047	0.000261766	0.00476688	1151.32	0.190564	0.0559545	0.000438406	0.000939252	4436	mutS homolog 2	protein-coding	-0.0061059	0.489127	0.673404	0.0317374	0.181751	0.354999
MSH6	1	2	0.000337078	166	0.0264121	317763	0.00118916	0.298094	3.69731	0.000217899	0.00412279	1918.43	0.0708583	0.0505556	0.151173	0.197443	2956	mutS homolog 6	protein-coding	-0.046773	0.488102	0.669877
MEIS1	1	3	0.0001776	60	0.00954654	73322.4	0.00222459	0.353755	2.26445	0.0235467	0.153029	998.011	-1.36489	0.108053	1.91058e-37	1.12645e-34	4211	Meis homeobox 1	protein-coding	0.307317	0.0197895	0.0704671
XRCC5	1	2	0.000453217	233	0.0370724	312805	0.000317813	0.16878	3.93663	8.2633e-05	0.00189944	11981.4	0.222859	0.0366232	6.69242e-10	3.31343e-09	7520	X-ray repair cross complementing 5	protein-coding	-0.0552724	0.205843	0.383275	0.0989447	0.134052	0.286265
SKA1	1	2	0.000199405	101	0.01607	196870	0.00127201	0.487105	3.34015	0.000837346	0.0118865									-0.0191929	0.368152	0.501865
MSH3	1	3	0.000192424	88	0.0140016	267970	0	0.415592	3.6659	0.000246473	0.00453801	962.334	0.258472	0.0620839	1.42037e-05	3.86803e-05	4437	mutS homolog 3	protein-coding	-0.0355155	0.332279	0.529183
CCNT1	1	3	0.000272663	113	0.0179793	225973	0.0010341	0.244612	2.12893	0.0332599	0.196086	1701.29	0.0635769	0.0458071	0.156984	0.204128	904	cyclin T1	protein-coding	-0.0747226	0.0865637	0.211165	-0.0159522	0.242786	0.428558
NELFCD	1	2	0.000146794	63	0.0100239	190954	0	0.38062	2.40401	0.0162165	0.115968	4156.23	0.0966779	0.0448141	0.0279033	0.0430037	51497	negative elongation factor complex member C/D	protein-coding	-0.0687947	0.489636	0.673797	0.0295951	0.571483	0.738112
RMI2	1	3	0.000257414	135	0.0214797	289872	0	0.385243	3.07118	0.00213212	0.0250056	205.396	-0.134263	0.0917723	0.113182	0.152343	116028	RecQ mediated genome instability 2	protein-coding	-0.0452019	0.258479	0.449592
SNAPC3	1	3	0.00012597	55	0.00875099	51099.2	1.01279e-07	0.377578	2.36916	0.0178286	0.124419	1608.55	0.209976	0.0411042	1.99475e-07	7.10022e-07	6619	small nuclear RNA activating complex polypeptide 3	protein-coding	0.00793051	0.648381	0.793989	-0.121165	0.0110667	0.044995
CDK9	1	3	0.000321072	139	0.0221161	230081	0.00127691	0.205255	2.34338	0.01911	0.130852	2560.76	0.208171	0.052071	3.92134e-05	9.9701e-05	1025	cyclin dependent kinase 9	protein-coding	-0.0535677	0.164946	0.332321	-0.0856641	0.139743	0.296204
TAF8	1	3	0.000139447	54	0.00859189	361848	0	0.530837	2.54079	0.0110601	0.0878496	1260.2	0.0475983	0.0354931	0.174845	0.224561	129685	TATA-box binding protein associated factor 8	protein-coding	-0.0770718	0.0611639	0.161095	0.0902652	0.0294105	0.0952338
GTF2B	1	3	0.000354744	143	0.0227526	368990	0.00594344	0.200545	2.35368	0.0185886	0.128381	1212.18	-0.0349185	0.0478271	0.455863	0.519919	2959	general transcription factor IIB	protein-coding	-0.0947428	0.0775442	0.195077	-0.0108593	0.813907	0.900315
TAF13	1	3	0.000151011	57	0.00906921	362348	3.37596e-08	0.552979	2.42405	0.0153485	0.111245	1152.24	0.427183	0.0583738	3.05998e-14	2.69718e-13	6884	TATA-box binding protein associated factor 13	protein-coding	-0.0168402	0.54332	0.716793
LIG4	1	3	0.000191708	89	0.0141607	311144	0	0.449364	3.66095	0.000251278	0.00460469	577.023	0.0689875	0.0578304	0.218454	0.274003	3981	DNA ligase 4	protein-coding	-0.0530862	0.127243	0.27428
ICE1	1	3	8.74204e-05	32	0.00509149	16836.7	1.01279e-07	0.533385	2.4699	0.0135152	0.101267	1791.94	-0.0913103	0.0514292	0.0687268	0.097216	23379	interactor of little elongation complex ELL subunit 1	protein-coding	0.0101223	0.619715	0.759355	0.0332593	0.422703	0.615997
SUPT4H1	1	2	0.00017548	72	0.0114558	328966	0.000136414	0.460789	2.19187	0.0283892	0.175421									-0.136889	0.0965623	0.227508
EPCAM	1	1	0.00011997	36	0.00572792	74210.1	0.00095278	0.247486	2.43354	0.0149521	0.109011	12939.6	0.625141	0.086567	6.18727e-14	5.2279e-13	4072	epithelial cell adhesion molecule	protein-coding	-0.106545	0.0576253	0.152765
PCNA	1	2	0.000649604	309	0.0491647	387440	0.0138217	0.201392	4.25699	2.072e-05	0.000617284	2141.65	0.175545	0.0551389	0.00103017	0.00207137	5111	proliferating cell nuclear antigen	protein-coding	-0.0116406	0.441085	0.628675
HIST1H2BD	1	2	0.000522607	262	0.0416866	75555.9	0	0.19617
UBB	1	2	0.00142402	592	0.0941925	255914	0.000636461	0.0795893	7.25365	4.057e-13	1.9005e-10	8932.95	0.366842	0.058149	5.39218e-11	3.11172e-10	7314	ubiquitin B	protein-coding	-0.062487	0.263501	0.455267
INTS3	1	3	0.000134546	48	0.00763723	85803.2	0.00492892	0.352311	4.07808	4.54089e-05	0.00117661									0.0015038	0.262204	0.453831	0.0208888	0.689894	0.82236
CUL5	1	3	0.000212347	71	0.0112967	344720	0.00155509	0.298785	2.56585	0.0102924	0.0832603	1992.39	0.105576	0.043433	0.0133332	0.0219411	8065	cullin 5	protein-coding	0.0230297	0.54052	0.714724
H2AFV	1	2	0.000517187	249	0.0396181	132627	0.000317306	0.190637
NCOR2	1	3	0.000284469	93	0.0147971	392184	0.00573277	0.267687	2.47045	0.0134942	0.101225	9919.62	-0.106323	0.0651635	0.0894211	0.1231	9612	nuclear receptor corepressor 2	protein-coding	-0.00883437	0.127974	0.278493	0.0100165	0.371411	0.568316
NBN	1	3	0.000334713	158	0.0251392	375697	0.002041	0.346887	2.93571	0.00332781	0.0350181	2802.44	0.0857016	0.0609686	0.145538	0.190835	4683	nibrin	protein-coding	-0.00659898	0.357734	0.544418
IWS1	1	3	0.00014769	58	0.00922832	291111	0	0.356804	3.76726	0.000165049	0.00328287	2093.42	0.196362	0.0417653	1.69261e-06	5.28784e-06	55677	interacts with SUPT6H, CTD assembly factor 1	protein-coding	-0.059397	0.260291	0.451056	-0.0115883	0.848684	0.920556
HIRIP3	1	3	9.82738e-05	29	0.00461416	19107.4	5.06394e-08	0.149561	4.13131	3.60698e-05	0.000978798	815.744	0.0214981	0.0587606	0.705676	0.751831	8479	HIRA interacting protein 3	protein-coding	-0.0167152	0.550005	0.697702
CDC27	1	2	0.000258594	114	0.0181384	343540	0.00132278	0.27109	2.3015	0.0213635	0.142709	1986.83	0.145421	0.0381326	0.000109575	0.000259105	996	cell division cycle 27	protein-coding	-0.0778119	0.240029	0.425903	-0.021367	0.210973	0.387505
YY1	1	2	0.000457723	187	0.0297534	382005	0.00144556	0.175677	3.82925	0.000128535	0.00269988	5127.72	0.00978809	0.0339555	0.770793	0.809104	7528	YY1 transcription factor	protein-coding	-0.0200082	0.493396	0.676675
ASUN	1	3	9.23378e-05	30	0.00477327	60335.7	7.08952e-07	0.671669
SUPT16H	1	2	0.000425693	188	0.0299125	250062	0.00103388	0.139816	4.28783	1.80425e-05	0.000549159	4819.96	0.108271	0.0348546	0.00167495	0.00324664	11198	SPT16 homolog, facilitates chromatin remodeling subunit	protein-coding	-0.0128613	0.0775481	0.195128
NELFA	1	3	0.000164404	64	0.010183	200948	0.0008759	0.380421	5.43614	5.44487e-08	4.75173e-06	1641.37	0.152724	0.0470625	0.000910968	0.00184961	7469	negative elongation factor complex member A	protein-coding	-0.0221638	0.380914	0.577507	0.0480387	0.183739	0.357687
SETD2	1	3	0.000352649	156	0.024821	328276	0	0.145101	4.35758	1.31508e-05	0.000428707	4107.3	0.0796389	0.0529772	0.122766	0.163871	29072	SET domain containing 2, histone lysine methyltransferase	protein-coding	0.0263946	0.342197	0.53943	0.081374	0.134025	0.287644
TAF1	1	3	0.000271764	112	0.0178202	362848	0.000145739	0.236539	6.11998	9.35888e-10	1.45027e-07	1869.54	0.0288356	0.0623038	0.631468	0.685851	6872	TATA-box binding protein associated factor 1	protein-coding
RNF4	1	3	0.000215549	88	0.0140016	313075	0.000636284	0.288385	2.45052	0.0142652	0.10517	2832.81	0.272653	0.0377275	2.05706e-13	1.63158e-12	6047	ring finger protein 4	protein-coding	-0.0247553	0.408072	0.601677
RUVBL2	1	2	0.000520172	218	0.0346858	405144	0.00527413	0.115363	4.45232	8.49488e-06	0.000300492	3820.68	0.234454	0.0711217	0.00051069	0.00108275	10856	RuvB like AAA ATPase 2	protein-coding	-0.00667524	0.757639	0.86601
H2AFB1	1	2	0.000397739	193	0.030708	123764	0	0.22303
INTS12	1	3	0.000119412	40	0.00636436	61833.9	0.000318015	0.427779	8.07388	6.81004e-16	6.60817e-13	632.982	-0.0920567	0.0442332	0.0340138	0.0515084	57117	integrator complex subunit 12	protein-coding	-0.00855782	0.125269	0.2743
UBC	1	2	0.00157444	621	0.0988067	368204	0.0655181	0.0756145	6.5015	7.9522e-11	1.76137e-08	23305.8	0.12522	0.0479486	0.007586	0.0130682	7316	ubiquitin C	protein-coding	0.0476867	0.375706	0.572541
EHMT2	1	3	0.000386365	157	0.0249801	224671	0.00285619	0.215149	2.42211	0.0154305	0.111595									-0.0179972	0.52535	0.702656	-0.0288468	0.55254	0.723886
RFC4	1	2	0.000600095	302	0.0480509	342833	0.00108769	0.22285	4.29398	1.75502e-05	0.000537384	447.788	-0.153209	0.0610797	0.00927911	0.0157257	5984	replication factor C subunit 4	protein-coding	-0.00413452	0.676254	0.813288	-0.547467	3.15477e-07	1.29242e-05
INTS9	1	3	0.000131436	49	0.00779634	69440.2	1.26598e-07	0.318507	3.86562	0.000110808	0.0024111	759.719	0.0205929	0.0461427	0.649019	0.701254	55756	integrator complex subunit 9	protein-coding	-0.0207592	0.645351	0.791941	-0.0531491	0.303457	0.499104
ORC5	1	3	0.00017925	81	0.0128878	331546	2.14679e-06	0.456604	2.55459	0.0106313	0.0852407	1670.62	0.398007	0.0574479	6.34275e-13	4.747e-12	5001	origin recognition complex subunit 5	protein-coding	0.0286172	0.542031	0.715792	-0.0519836	0.628705	0.766888
BIRC5	1	2	0.000458189	215	0.0342084	316859	0.000350649	0.300127	2.41236	0.0158495	0.114004	343.199	0.108982	0.134891	0.342788	0.40585	332	baculoviral IAP repeat containing 5	protein-coding	-0.06826	0.242957	0.43134	-0.0162661	0.473171	0.659717
CDC25A	1	2	0.000410948	195	0.0310263	333605	0.000233922	0.252538	2.4244	0.0153336	0.111235	213.613	0.112731	0.0905606	0.178937	0.229067	993	cell division cycle 25A	protein-coding	0.0328273	0.290837	0.469493	0.0427687	0.326381	0.523175
PER1	1	3	0.000114184	29	0.00461416	165987	0.000317314	0.170115	2.393	0.016711	0.11863	5012.51	-0.247602	0.119571	0.0178611	0.0286699	5187	period circadian regulator 1	protein-coding	0.0193838	0.519967	0.698426	-0.00908315	0.851663	0.92227
BRIP1	1	3	0.000237619	108	0.0171838	364735	0	0.416132	2.72324	0.00646446	0.0586127	89.1249	-0.27116	0.105758	0.00420527	0.00757762	83990	BRCA1 interacting helicase 1	protein-coding	-0.0299353	0.0338389	0.105837
CUL1	1	2	0.000479198	176	0.0280032	370447	0.00219705	0.13449	2.47486	0.013329	0.100318	2835.72	-0.0255342	0.0285248	0.367111	0.430922	8454	cullin 1	protein-coding	0.277374	0.000138135	0.00138982	0.0244655	0.430399	0.622916
COMMD6	1	3	0.000211388	75	0.0119332	92430.9	0	0.340164	2.52763	0.0114835	0.0902273	3422.68	-0.142523	0.0909735	0.0901483	0.124021	170622	COMM domain containing 6	protein-coding	-0.0407967	0.459401	0.647523	0.0874672	0.0475976	0.136499
CHTF18	1	2	0.000263796	133	0.0211615	301160	0.000307296	0.295931	2.96893	0.00298843	0.032306	635.938	0.0491371	0.100352	0.591474	0.648251	63922	chromosome transmission fidelity factor 18	protein-coding	-0.0823612	0.13694	0.292006
SNAPC5	1	3	0.000130425	53	0.00843278	43043.6	3.03836e-07	0.385988	2.99839	0.0027141	0.0300009	837.786	0.0254323	0.0425073	0.542954	0.60355	10302	small nuclear RNA activating complex polypeptide 5	protein-coding	-0.227766	0.00082383	0.00565132
VWA9	1	3	9.46091e-05	31	0.00493238	58695.9	2.53197e-07	0.653833
SUZ12	1	3	0.000354869	151	0.0240255	332574	0.000323625	0.254729	3.48952	0.000483885	0.00770943	1860.18	0.194314	0.0545203	0.000238831	0.000534218	23512	SUZ12 polycomb repressive complex 2 subunit	protein-coding				-0.0611834	0.357184	0.554417
NEK2	1	2	0.000317848	147	0.023389	330937	0.000367208	0.446886	2.60873	0.00908787	0.0755099	105.856	0.121834	0.142063	0.306569	0.368497	4751	NIMA related kinase 2	protein-coding	0.0119368	0.539381	0.713637
SSRP1	1	2	0.000377924	182	0.0289578	241964	0.000444087	0.148695	3.47528	0.000510321	0.00804259	5566.73	0.145667	0.0489827	0.00233123	0.00439825	6749	structure specific recognition protein 1	protein-coding	0.0141114	0.56584	0.733608
CTCF	1	2	0.000267487	121	0.0192522	250595	1.14529e-05	0.241349	2.98761	0.00281168	0.0308369	2854.29	0.098908	0.0361188	0.00556339	0.0098247	10664	CCCTC-binding factor	protein-coding	-0.00576525	0.509013	0.689735	0.0493313	0.294012	0.487306
SUPT5H	1	3	0.000294997	126	0.0200477	331722	0.00197902	0.215576	3.71831	0.000200562	0.0038652	7581.28	0.279545	0.0506379	1.3285e-08	5.52891e-08	6829	SPT5 homolog, DSIF elongation factor subunit	protein-coding	-0.0498753	0.237752	0.425134
CTDP1	1	3	0.000189068	79	0.0125696	328276	0	0.330688	3.75362	0.000174302	0.0034417	668.102	0.095815	0.0706085	0.155031	0.201849	9150	CTD phosphatase subunit 1	protein-coding	-0.00705621	0.309176	0.496636	-0.0447121	0.453747	0.643447
GTF2A2	1	3	0.000188829	77	0.0122514	354008	0	0.399709	3.91896	8.89332e-05	0.00200802	1991.19	0.286191	0.047912	8.6996e-10	4.23701e-09	2958	general transcription factor IIA subunit 2	protein-coding	-0.0721506	0.139608	0.296007	0.04853	0.372535	0.569383
MAP3K7	1	3	0.000297213	94	0.0149562	319220	0.000954198	0.152754	2.35212	0.0186668	0.128747	1902.92	-0.158204	0.0454068	0.000376529	0.000815425	6885	mitogen-activated protein kinase kinase kinase 7	protein-coding	-0.00634041	0.687287	0.82056	0.0165734	0.746649	0.859128
KDM4A	1	3	0.000192591	81	0.0128878	123101	0.000317914	0.29671	2.32137	0.0202667	0.136999	1001.71	0.18238	0.0479445	9.87576e-05	0.000235388	9682	lysine demethylase 4A	protein-coding	-0.00093635	0.375258	0.572116	0.0401646	0.354453	0.551742
EP300	1	2	0.00109131	423	0.0673031	445103	0.0709508	0.100382	4.70782	2.50384e-06	0.000109725	5140.24	-0.0349935	0.0747101	0.621976	0.677136	2033	E1A binding protein p300	protein-coding	0.0961424	0.187704	0.286263	-0.0128895	0.800431	0.892323
HIST3H3	1	2	0.000379651	175	0.0278441	193570	0.000318328	0.258054
CUL4B	1	3	0.000395419	172	0.0273667	333240	0.000317813	0.195555	5.54832	2.8843e-08	2.7724e-06	3856.6	0.131424	0.0422599	0.0015554	0.00303571	8450	cullin 4B	protein-coding
TTI2	1	3	5.69409e-05	14	0.00222753	104817	0	0.262372	6.57759	4.78129e-11	1.11349e-08	352.428	0.0448172	0.0484934	0.344907	0.407995	80185	TELO2 interacting protein 2	protein-coding	0.0179002	0.385815	0.557421
RBBP4	1	2	0.000574288	248	0.039459	383562	0.0111443	0.182803	6.35719	2.05475e-10	3.75522e-08	6620.08	0.264395	0.0429107	3.17461e-10	1.65231e-09	5928	RB binding protein 4, chromatin remodeling factor	protein-coding	-0.0337168	0.403691	0.598797	0.201998	0.105297	0.219053
TAF10	1	3	0.000216182	86	0.0136834	373754	0.00142551	0.385642	2.27677	0.0227998	0.149438	172.541	-0.909229	0.105687	2.14474e-18	3.3011e-17	6881	TATA-box binding protein associated factor 10	protein-coding	-0.00475118	0.758389	0.866042	-0.213053	0.00838439	0.036303
RECQL	1	3	0.000170709	86	0.0136834	102416	0	0.32291	2.35893	0.0183277	0.127053	473.443	-0.196459	0.0904769	0.0186227	0.0297641	5965	RecQ like helicase	protein-coding	-0.0234582	0.338875	0.532048
USP10	1	3	0.000122278	48	0.00763723	116715	0	0.183701	2.04633	0.0407241	0.225627	3414.56	0.098351	0.0466049	0.0312318	0.0476457	9100	ubiquitin specific peptidase 10	protein-coding	0.172685	0.019864	0.070658
TEN1	1	3	0.00010445	43	0.00684169	277247	0	0.315376	2.50718	0.01217	0.0942943
DYRK2	1	3	7.15476e-05	17	0.00270485	67812.9	0.000318015	0.337095	2.18672	0.0287631	0.177066	1066.46	-0.123023	0.0652918	0.0497061	0.0725843	8445	dual specificity tyrosine phosphorylation regulated kinase 2	protein-coding	0.0615091	0.425349	0.615425	0.0076681	0.588478	0.750603
RAD51AP1	1	2	0.000335845	174	0.027685	325415	0	0.405053	2.48762	0.01286	0.0977561	149.575	-0.0101342	0.0876244	0.901271	0.920085	10635	RAD51 associated protein 1	protein-coding	-0.040514	0.166676	0.334281
MMS19	1	3	0.00022368	82	0.0130469	249615	0.00539244	0.149091	2.90914	0.00362428	0.0373188	2497.49	0.0610401	0.0451324	0.168104	0.216821	64210	MMS19 homolog, cytosolic iron-sulfur assembly component	protein-coding	0.0688754	0.15777	0.269255
SKI	1	3	6.08395e-05	16	0.00254574	176985	0	0.482063	2.1865	0.028779	0.177066	4566.11	-0.170914	0.050848	0.000562045	0.001183	6497	SKI proto-oncogene	protein-coding	-0.074356	0.117307	0.26192	-0.0770487	0.276484	0.46999
TAF9B	1	3	0.000194981	77	0.0122514	315862	0	0.422258	1.97279	0.0485196	0.254494	1860.25	0.065565	0.0429117	0.120104	0.160746	51616	TATA-box binding protein associated factor 9b	protein-coding
PTTG1	1	2	0.000320977	159	0.0252983	332452	0.00108949	0.430229	2.16039	0.0307427	0.185672	226.153	0.16667	0.121886	0.117231	0.157235	9232	PTTG1 regulator of sister chromatid separation, securin	protein-coding	-0.0506834	0.183266	0.35704
SKP2	1	2	0.000281028	124	0.0197295	391054	0.00848231	0.223696	2.01744	0.04365	0.23691	484.529	-0.348014	0.0698548	1.43342e-07	5.19895e-07	6502	S-phase kinase associated protein 2	protein-coding	-0.0453096	0.39899	0.594478	0.0115163	0.786728	0.883979
FBXO18	1	3	0.000178562	83	0.013206	177698	0	0.302159
GEN1	1	2	0.000201865	100	0.0159109	184467	0	0.431929	2.93935	0.00328897	0.0347259	350.749	-0.229842	0.0629343	0.000140477	0.000326324	348654	GEN1 Holliday junction 5' flap endonuclease	protein-coding	-0.0765061	0.149148	0.310054	0.0406896	0.331311	0.528197
XRCC2	1	3	0.000210551	99	0.0157518	174827	0	0.476394	2.75329	0.0059	0.0546487	95.4304	-0.0548348	0.0934382	0.524962	0.586499	7516	X-ray repair cross complementing 2	protein-coding	-0.0304491	0.457439	0.646516
RAD52	1	3	0.000310857	149	0.0237072	361463	0.000746012	0.345096	2.78313	0.0053838	0.0508049	378.199	-0.308668	0.0682905	1.93483e-06	5.98816e-06	5893	RAD52 homolog, DNA repair protein	protein-coding	0.0132628	0.364986	0.55704	0.0306302	0.577405	0.732425
RELB	1	3	0.000137321	43	0.00684169	170470	0.000318117	0.208966	2.02191	0.0431855	0.234955	772.206	0.0112629	0.0867105	0.88935	0.909971	5971	RELB proto-oncogene, NF-kB subunit	protein-coding	-0.235075	0.00696113	0.027281	-0.199867	2.06045e-05	0.00030931
UBE2V2	1	2	0.000386084	172	0.0273667	334780	9.7736e-05	0.193591	2.23102	0.02568	0.163076	2409.67	0.141775	0.0538802	0.00679656	0.0118147	7336	ubiquitin conjugating enzyme E2 V2	protein-coding	-0.067935	0.105766	0.243417
DNA2	1	3	0.000313892	148	0.0235481	285603	0.00014375	0.365037	2.72131	0.0065023	0.0588761	206.741	-0.0939077	0.0883471	0.253077	0.311992	1763	DNA replication helicase/nuclease 2	protein-coding	0.0089952	0.337132	0.531879
UBR5	1	3	0.000176107	65	0.0103421	72227	0.000317762	0.0987354	2.286	0.0222542	0.147044	4593.21	0.0778004	0.0708973	0.250168	0.308871	51366	ubiquitin protein ligase E3 component n-recognin 5	protein-coding	-0.0656411	0.350935	0.418065
BRCA2	1	2	0.000430986	205	0.0326173	371847	0.00582093	0.263281	2.58125	0.00984419	0.0804492	83.2578	-0.355716	0.110206	0.0002851	0.000630011	675	BRCA2 DNA repair associated	protein-coding	0.0153794	0.375459	0.567472
HIST1H2AA	1	3	0.000291601	116	0.0184566	73018.8	1.06343e-06	0.324822
WRN	1	2	0.000396101	188	0.0299125	405726	0.00852986	0.295801	2.08232	0.0373137	0.21205	538.36	-0.150589	0.0726739	0.0291889	0.0448158	7486	WRN RecQ like helicase	protein-coding	0.0160853	0.487075	0.671777
KAT2B	1	3	0.000560002	238	0.0378679	383037	0.00390144	0.17318	2.15977	0.0307906	0.185771	1748.69	-0.157604	0.0682298	0.0156305	0.0253657	8850	lysine acetyltransferase 2B	protein-coding	-0.0407774	0.456334	0.632029	0.054592	0.117754	0.26262
INO80	1	3	0.000186325	69	0.0109785	352752	0.00168947	0.332229	4.69013	2.73028e-06	0.000117749	1592.73	0.0364676	0.0422558	0.380287	0.444348	54617	INO80 complex ATPase subunit	protein-coding	-0.0238203	0.452061	0.641971	0.0221131	0.169837	0.339141
RAD51D	1	2	0.000164023	82	0.0130469	184306	0.000318193	0.446171	4.30605	1.66194e-05	0.000513123	433.394	-0.0233679	0.0389131	0.542556	0.603171	5892	RAD51 paralog D	protein-coding	-0.0810516	0.0399635	0.119883
GTF2E2	1	3	0.000204226	73	0.011615	290226	0.000318455	0.385249	6.06446	1.32396e-09	1.96211e-07	1022.17	0.181364	0.0570774	0.00102563	0.00206283	2961	general transcription factor IIE subunit 2	protein-coding	0.00842041	0.374659	0.571418	-0.00717587	0.848915	0.920706
USP27X	1	3	6.9803e-05	22	0.0035004	35974.8	0	0.396072	2.48494	0.0129573	0.0983195	231.169	-0.168728	0.0585945	0.00288744	0.00536232	389856	ubiquitin specific peptidase 27 X-linked	protein-coding
RUVBL1	1	2	0.000727778	330	0.052506	415560	0.0680751	0.112341	6.0194	1.75059e-09	2.51216e-07	2262.83	0.336344	0.0695467	3.31425e-07	1.14849e-06	8607	RuvB like AAA ATPase 1	protein-coding	2.37105e-05	0.452688	0.642505	0.031027	0.542583	0.716201
POLR3E	1	3	0.000137257	52	0.00827367	271955	0	0.464261	4.49102	7.08838e-06	0.000257935									-0.0324159	0.238038	0.418132	-0.0905957	0.215577	0.398402
H2AFZ	1	2	0.000687851	324	0.0515513	326653	0.00193534	0.152915
SMARCC2	1	3	0.000217713	82	0.0130469	354522	4.07e-05	0.283637	4.3586	1.30899e-05	0.000427341	3851.88	0.0777061	0.0771693	0.287224	0.348422	6601	SWI/SNF related, matrix associated, actin dependent regulator of chromatin subfamily c member 2	protein-coding	-0.0557189	0.21683	0.399986
ATM	1	2	0.000742983	333	0.0529833	427386	0.0361912	0.171556	2.85998	0.00423665	0.042062	2095.16	-0.137269	0.0712704	0.0431383	0.0638532	472	ATM serine/threonine kinase	protein-coding	-0.0342173	0.264898	0.456887	-0.00233631	0.93264	0.966205
NABP2	1	3	0.000129279	40	0.00636436	84159.4	0.000318218	0.361164	6.1497	7.76317e-10	1.22157e-07	1425.46	0.242086	0.050155	7.04943e-07	2.32812e-06	79035	nucleic acid binding protein 2	protein-coding	-0.0896896	0.114866	0.258044
EED	1	3	0.000294104	126	0.0200477	331991	5.05242e-06	0.325637	4.65738	3.20261e-06	0.000134061	735.093	-0.164968	0.0397336	2.46644e-05	6.47257e-05	8726	embryonic ectoderm development	protein-coding	-0.0423207	0.372142	0.568421
ANAPC16	1	2	0.000143101	55	0.00875099	302036	5.6266e-09	0.558126	2.53625	0.0112046	0.0885545	6419.29	0.0364765	0.0533013	0.482352	0.545674	119504	anaphase promoting complex subunit 16	protein-coding	0.0281226	0.613111	0.742017	-0.0453573	0.405152	0.600129
PRIM2	1	3	0.000235402	114	0.0181384	252889	0	0.347269	2.02426	0.0429436	0.234198	2565.89	0.649352	0.174028	2.06435e-05	5.47423e-05	5558	DNA primase subunit 2	protein-coding	-0.00242828	0.846199	0.919206
CREBBP	1	3	0.00070455	266	0.042323	429704	0.0917666	0.123477	4.40316	1.06687e-05	0.000360833	4996.28	-0.174791	0.0570672	0.00155468	0.00303458	1387	CREB binding protein	protein-coding	-0.065898	0.0864989	0.211051	-0.0228096	0.267298	0.459669
RMI1	1	3	0.000241371	109	0.0173429	327472	0.000158076	0.480433	2.63155	0.00849962	0.071808	969.953	0.204899	0.0758834	0.00421372	0.00759092	80010	RecQ mediated genome instability 1	protein-coding	-0.0580035	0.326489	0.523268
ORC2	1	3	0.000177131	80	0.0127287	331546	1.74813e-06	0.455671	2.17144	0.029898	0.181855	1157.9	0.0445087	0.0360064	0.210914	0.265535	4999	origin recognition complex subunit 2	protein-coding	-0.06352	0.171387	0.341248	-0.074593	0.147583	0.307789
RBBP8	1	2	0.000305654	133	0.0211615	371007	0.000481355	0.346215	2.05743	0.039645	0.221395	722.786	-0.225464	0.0556426	2.83146e-05	7.35771e-05	5932	RB binding protein 8, endonuclease	protein-coding	-0.0192405	0.3901	0.586208
DCLRE1B	1	3	0.00014976	62	0.00986476	242722	0.000635271	0.330637	2.07155	0.038307	0.216143	245.954	-0.103725	0.0531901	0.0451719	0.0665815	64858	DNA cross-link repair 1B	protein-coding	0.000135494	0.787575	0.881278	0.0148997	0.858824	0.926362
TIMELESS	1	3	0.000303461	154	0.0245028	291193	0.00126581	0.350294	2.27926	0.0226514	0.148801	948.248	0.333876	0.0670163	1.60492e-07	5.78147e-07	8914	timeless circadian regulator	protein-coding	-0.0609752	0.150965	0.312533
TERF2IP	1	3	0.000188385	93	0.0147971	246030	0	0.324102	2.28097	0.0225505	0.148404									-0.016628	0.512584	0.691458	-0.0292222	0.431663	0.624002
KMT2A	1	3	0.000329776	134	0.0213206	262038	0.00190627	0.218658	2.45422	0.014119	0.104375	3594.34	-0.19264	0.0674259	0.00278021	0.00517813	4297	lysine methyltransferase 2A	protein-coding	0.00795308	0.249937	0.439645
CUL9	1	3	8.24024e-05	24	0.00381862	120067	0	0.45796	2.44339	0.0145501	0.106738	1414.78	-0.0717441	0.0526305	0.16186	0.20966	23113	cullin 9	protein-coding	-0.0257094	0.335957	0.490062	0.0113888	0.762823	0.869313
ATXN7	1	3	0.000183383	66	0.0105012	268832	0.000635322	0.245197	2.87031	0.00410066	0.0409917	25.7907	-0.592801	0.165151	3.52511e-05	9.03737e-05	6314	ataxin 7	protein-coding	-0.0348474	0.524721	0.701837
IRF3	1	3	0.000245127	83	0.013206	376971	0.00554768	0.192227	2.67516	0.00746943	0.0651577	2155.18	-0.173655	0.0801193	0.0209968	0.0332307	3661	interferon regulatory factor 3	protein-coding	-0.0477283	0.143216	0.301346	0.0175515	0.799626	0.891781
INTS7	1	3	0.00010206	34	0.00540971	68467.7	0.000498359	0.557721	3.42717	0.000609897	0.00927822	994.618	0.309384	0.0447469	1.46209e-12	1.047e-11	25896	integrator complex subunit 7	protein-coding	-0.0815097	0.0554801	0.152833
ANAPC4	1	2	0.000203174	86	0.0136834	319461	0.000786422	0.330083	4.03693	5.41556e-05	0.00135406	996.761	-0.425405	0.0543105	5.80173e-16	6.51543e-15	29945	anaphase promoting complex subunit 4	protein-coding	-0.00849562	0.293948	0.488845
ANAPC15	1	2	0.00014033	53	0.00843278	298674	0	0.594989	3.92703	8.60001e-05	0.00195788	298.134	0.0754341	0.0599755	0.193372	0.245916	25906	anaphase promoting complex subunit 15	protein-coding	-0.054652	0.440667	0.630511
ANAPC10	1	2	0.00017281	69	0.0109785	342941	0.00102216	0.458338	3.93621	8.27777e-05	0.00190062	186.607	-0.162294	0.0629214	0.00732133	0.0126533	10393	anaphase promoting complex subunit 10	protein-coding	-0.0484276	0.303264	0.498789
HIST1H2BH	1	2	0.000502799	254	0.0404137	59178.1	0	0.17666
TBP	1	3	0.00052893	214	0.0340493	421864	0.0387779	0.191315	3.75871	0.00017079	0.00338549	613.656	0.00775302	0.030863	0.799944	0.834135	6908	TATA-box binding protein	protein-coding	-0.025169	0.307083	0.502809
HDAC1	1	3	0.00105835	401	0.0638027	449424	0.0707733	0.099794	3.83503	0.000125547	0.00265662	8298.63	0.451486	0.0635768	1.33457e-13	1.08281e-12	3065	histone deacetylase 1	protein-coding	-0.0331338	0.362314	0.557215	0.0272101	0.721487	0.81739
ERCC4	1	2	0.000363392	172	0.0273667	270933	0.000335641	0.331152	4.94363	7.66798e-07	4.17792e-05	529.619	-0.00910513	0.0624085	0.879809	0.901687	2072	ERCC excision repair 4, endonuclease catalytic subunit	protein-coding	-0.0319202	0.440886	0.63225	0.0332624	0.557557	0.727774
ERCC8	1	3	0.000273353	118	0.0187749	296652	0.000318218	0.289598	4.56044	5.10461e-06	0.000195158	272.061	-0.0245491	0.046155	0.587524	0.644554	1161	ERCC excision repair 8, CSA ubiquitin ligase complex subunit	protein-coding	-0.0679247	0.417465	0.550504
ORC3	1	3	0.000178343	83	0.013206	329491	0.000318004	0.365322	3.01962	0.00253095	0.0284392	1079.34	0.0452972	0.0486024	0.3408	0.403699	23595	origin recognition complex subunit 3	protein-coding	-0.0540265	0.193928	0.371166	0.0271863	0.651906	0.796586
MCM4	1	2	0.000481929	237	0.0377088	338073	0.00116881	0.30172	3.23038	0.00123627	0.016252	1242.45	0.0904641	0.0792802	0.226294	0.282951	4173	minichromosome maintenance complex component 4	protein-coding	-0.048558	0.393374	0.589291
AJUBA	1	3	0.000109672	46	0.00731901	69454.7	0	0.336181	3.21013	0.00132674	0.0171654	665.322	-0.804895	0.0948191	5.02425e-18	7.32919e-17	84962	ajuba LIM protein	protein-coding	0.592893	1.09713e-08	1.10228e-06	-0.454702	2.17703e-06	4.66802e-05
PIAS4	1	3	0.000181335	76	0.0120923	349610	0	0.369062	3.13744	0.00170433	0.0209391	1314.43	0.171387	0.0493761	0.000375381	0.000813256	51588	protein inhibitor of activated STAT 4	protein-coding	-0.0318972	0.299794	0.49508	-0.297617	1.95156e-05	0.000296918
AURKB	1	2	0.000666343	318	0.0505967	313778	0.00298521	0.201769	3.2209	0.00127787	0.0166549	107.161	0.0338587	0.126692	0.757959	0.797921	9212	aurora kinase B	protein-coding	-0.119925	0.132005	0.284646	0.0555314	0.232006	0.41831
RNF40	1	3	0.000143466	57	0.00906921	259985	0.000636233	0.315243	3.24426	0.00117755	0.0155865	2702.28	0.319075	0.0750763	6.17276e-06	1.77713e-05	9810	ring finger protein 40	protein-coding	-0.0191319	0.259973	0.451297	-0.204032	0.022768	0.0776408
RLIM	1	3	0.000106465	25	0.00397772	27000.4	0.000318218	0.104439	3.04166	0.00235277	0.0268969	3372.78	0.157214	0.0550999	0.00328364	0.00603527	51132	ring finger protein, LIM domain interacting	protein-coding
ATR	1	2	0.000431618	208	0.0330947	340059	0.000342735	0.276592	5.06448	4.09508e-07	2.49166e-05	1468.81	0.208528	0.0638577	0.000661059	0.0013741	545	ATR serine/threonine kinase	protein-coding	-0.0244333	0.336085	0.533132
FOXK2	1	3	0.000106227	34	0.00540971	105686	0	0.385215	3.43079	0.00060182	0.00918172	2166.45	0.13888	0.0339604	3.53767e-05	9.06192e-05	3607	forkhead box K2	protein-coding	-0.00686376	0.628799	0.779927	-0.0643611	0.0136733	0.052991
DPY30	1	3	0.000177016	71	0.0112967	261871	9.50914e-07	0.325635	3.39987	0.000674177	0.0100249	2095.36	0.229642	0.0591848	5.66652e-05	0.000140636	84661	dpy-30 histone methyltransferase complex regulatory subunit	protein-coding	-0.0108044	0.540201	0.714474
GPS1	1	3	0.000238375	82	0.0130469	353516	1.44684e-08	0.355917	3.78758	0.000152119	0.00308745	6324	0.318425	0.0621047	8.49199e-08	3.18393e-07	2873	G protein pathway suppressor 1	protein-coding	-0.0525512	0.358738	0.555996	0.117321	0.0882874	0.214193
APTX	1	2	0.000175187	67	0.0106603	282535	0.00345677	0.202942	3.70329	0.000212825	0.00404555	1437.76	0.135033	0.043451	0.00154979	0.0030256	54840	aprataxin	protein-coding	-0.0645374	0.164937	0.332313
WHSC1	1	3	0.000200864	91	0.0144789	174072	0	0.280259
FBXL19	1	3	0.00016395	66	0.0105012	94402.6	0	0.149511	3.86455	0.000111295	0.00241911	872.162	0.2113	0.0655765	0.000757554	0.00155926	54620	F-box and leucine rich repeat protein 19	protein-coding	0.0154597	0.570146	0.736287	-0.0273885	0.580952	0.745087
SPRTN	1	3	0.000115929	43	0.00684169	161227	0	0.284307	3.61116	0.000304832	0.00537578	409.326	-0.0834344	0.0471055	0.0705317	0.0995171	83932	SprT-like N-terminal domain	protein-coding	0.0181772	0.341935	0.539155
LEO1	1	3	0.000249539	106	0.0168656	328901	0.000680996	0.20959	3.88148	0.000103822	0.0022847	1297.82	0.33323	0.0531101	8.91939e-11	5.00302e-10	123169	LEO1 homolog, Paf1/RNA polymerase II complex component	protein-coding	-0.0287213	0.61158	0.766311
TADA3	1	3	0.000240454	91	0.0144789	348643	0.00278699	0.269386	3.98301	6.80476e-05	0.00162218	7095.65	0.243979	0.0618102	3.92943e-05	9.98827e-05	10474	transcriptional adaptor 3	protein-coding	-0.484055	2.69552e-11	1.34024e-08	0.276369	2.15142e-05	0.000319865
CKS1B	1	2	0.000285244	144	0.0229117	385850	0.00657034	0.354478	3.83862	0.000123726	0.00263017	355.31	0.154084	0.0647186	0.0131286	0.0216464	1163	CDC28 protein kinase regulatory subunit 1B	protein-coding	-0.0149843	0.372484	0.569327
ANAPC2	1	2	0.000195938	75	0.0119332	341441	0.000858262	0.370367	3.99224	6.5453e-05	0.00157656	2721.74	0.100339	0.0625481	0.0960155	0.131437	29882	anaphase promoting complex subunit 2	protein-coding	-0.0832292	0.00502127	0.0242752
HIST1H2BC	1	3	0.000103153	37	0.00588703	94368.9	2.80849e-05	0.565359
HIST2H2AB	1	3	0.000283822	114	0.0181384	64899.1	0	0.321034
ASH2L	1	3	0.000291348	121	0.0192522	288553	0.00124766	0.319392	4.27121	1.94413e-05	0.000584746	2002.35	-0.0656375	0.0491553	0.172039	0.221331	9070	ASH2 like, histone lysine methyltransferase complex subunit	protein-coding	0.00185372	0.373518	0.570359
BRE	1	3	0.00020593	85	0.0135243	322065	0	0.375687
ATRIP	1	3	0.000243992	105	0.0167064	359297	0.0022407	0.435787	4.32038	1.55763e-05	0.000489978									0.0264754	0.341879	0.53803	-0.238212	0.00809226	0.0353162
POLR2H	1	3	0.00053176	269	0.0428003	337683	0.00123318	0.170194	3.60585	0.00031113	0.00544912	2456.07	0.129437	0.0681724	0.0471358	0.0692598	5437	RNA polymerase II, I and III subunit H	protein-coding	-0.0215559	0.251172	0.441106	0.0829565	0.181118	0.354154
UBE2C	1	2	0.00052203	226	0.0359586	335442	0.000411697	0.297634	3.54192	0.000397233	0.00664309	214.965	0.138799	0.140317	0.239878	0.297656	11065	ubiquitin conjugating enzyme E2 C	protein-coding	-0.0622206	0.29572	0.490745	0.110149	0.233365	0.419951
HIST1H2BK	1	2	0.000521144	261	0.0415274	120194	0.000927101	0.185105
ANAPC11	1	2	0.000228508	89	0.0141607	321836	0.00513284	0.291086	4.01666	5.90294e-05	0.00145714	3730.54	0.353219	0.0841694	6.03952e-06	1.74122e-05	51529	anaphase promoting complex subunit 11	protein-coding	-0.00541976	0.562703	0.73168
DNMT1	1	2	0.000389243	172	0.0273667	380280	0.00516693	0.208491	3.67237	0.000240312	0.00445178	1673.98	0.146733	0.0583403	0.00932353	0.0157934	1786	DNA methyltransferase 1	protein-coding	-0.0430659	0.332087	0.5286	0.0596881	0.155502	0.319056
CTR9	1	3	0.000204118	86	0.0136834	328856	0.000613457	0.276867	3.83977	0.00012315	0.00262224	3013.04	0.297492	0.0425105	8.89132e-13	6.555e-12	9646	CTR9 homolog, Paf1/RNA polymerase II complex component	protein-coding	-0.0904788	0.127308	0.274495	0.226495	0.0019006	0.0110808
CDC20	1	2	0.000570103	265	0.0421639	387703	0.0209325	0.265181	3.52853	0.000417874	0.00688099	240.509	0.158871	0.132293	0.160266	0.207912	991	cell division cycle 20	protein-coding	-0.0532563	0.321677	0.518318
CDC26	1	2	0.000143481	56	0.0089101	305034	1.67914e-06	0.5928	3.93112	8.45519e-05	0.00193251	143.344	0.246808	0.0661066	9.18721e-05	0.000220313	246184	cell division cycle 26	protein-coding	-0.0666098	0.197914	0.376185
HIST1H2AC	1	2	0.000538305	249	0.0396181	81112.9	0.000636892	0.198343
TDP2	1	3	0.000117563	32	0.00509149	145065	0.000636183	0.179705	4.07918	4.51944e-05	0.00117324	3453.51	-0.0280176	0.0648757	0.653489	0.705186	51567	tyrosyl-DNA phosphodiesterase 2	protein-coding	-0.0222353	0.415864	0.610017	0.319517	1.39884e-05	0.000228796
MBD6	1	3	6.74842e-05	18	0.00286396	63980.4	0	0.599889	3.80773	0.000140246	0.00288673	3944.01	-0.0903718	0.0595389	0.116591	0.156495	114785	methyl-CpG binding domain protein 6	protein-coding	-0.0119437	0.405804	0.599625	0.227083	0.307782	0.385328
DDB1	1	2	0.000533692	226	0.0359586	339171	0.00621048	0.15741	4.43703	9.12084e-06	0.000316937	13572.6	0.378785	0.041075	4.92396e-21	1.11182e-19	1642	damage specific DNA binding protein 1	protein-coding	0.0423244	0.282595	0.476684
HIST2H2BE	1	2	0.000688719	320	0.0509149	273285	0.00442389	0.15205
BRCC3	1	2	0.000320615	142	0.0225935	371221	0.0184556	0.238848	3.06808	0.00215441	0.0251584	1354.39	0.219074	0.0470786	1.90126e-06	5.8937e-06	79184	BRCA1/BRCA2-containing complex subunit 3	protein-coding
USP7	1	2	0.000351378	153	0.0243437	412021	0.00805571	0.154254	4.92271	8.53539e-07	4.54125e-05	6595.24	0.220984	0.0366247	9.31061e-10	4.51491e-09	7874	ubiquitin specific peptidase 7	protein-coding	-0.0336048	0.191579	0.368087	-0.102192	0.0435209	0.127719
RAD23A	1	3	0.000347484	145	0.0230708	321337	0	0.209662	4.87538	1.08597e-06	5.57416e-05	3604.6	0.204491	0.0436015	1.72019e-06	5.3677e-06	5886	RAD23 homolog A, nucleotide excision repair protein	protein-coding	-0.00474505	0.217616	0.400922
COPS8	1	3	0.000242014	87	0.0138425	353516	1.44684e-08	0.335384	2.97483	0.00293156	0.0318273	2082.22	0.0873409	0.0336381	0.00868288	0.0147802	10920	COP9 signalosome subunit 8	protein-coding	-0.0230256	0.204942	0.385133
WDR5	1	3	0.000560034	228	0.0362768	291339	0.011618	0.180933	2.96268	0.00304978	0.0328212	2159.17	0.133038	0.0507861	0.00723706	0.0125209	11091	WD repeat domain 5	protein-coding	-0.145908	0.0714147	0.153742	0.0674046	0.2114	0.393278
DTL	1	2	0.000440002	216	0.0343675	318170	0.000550288	0.313537	2.87626	0.00402416	0.0404233	128.127	0.0226026	0.114272	0.823982	0.854916	51514	denticleless E3 ubiquitin protein ligase homolog	protein-coding	-0.0469388	0.467843	0.65535
DAXX	1	3	0.00026667	110	0.017502	419086	0.038819	0.242984	2.80732	0.00499561	0.0479727									-0.0276125	0.286518	0.480688
TRIM27	1	3	7.92754e-05	22	0.0035004	107689	0.00127014	0.25995	2.9701	0.00297698	0.0322078									-0.0611809	0.252718	0.442871	-0.0349339	0.454216	0.643768
RFC2	1	3	0.000404966	190	0.0302307	340458	0.000739128	0.265766	4.72168	2.33906e-06	0.000103505	1018.92	0.0545111	0.0579633	0.33196	0.394682	5982	replication factor C subunit 2	protein-coding	-0.0656703	0.160017	0.325535	0.0040386	0.315814	0.5122
FZR1	1	2	0.000207006	89	0.0141607	337558	0.000469281	0.395189	2.70565	0.006817	0.0610072	2642.56	0.150852	0.0537937	0.00391491	0.00709295	51343	fizzy and cell division cycle 20 related 1	protein-coding	0.00650021	0.512814	0.692705
EXO1	1	2	0.000575868	284	0.045187	320643	0.00154753	0.269226	3.00645	0.00264319	0.0294005	66.1914	-0.0739529	0.13187	0.513135	0.574982	9156	exonuclease 1	protein-coding	-0.0565582	0.46577	0.653548	0.00391077	0.829041	0.90722
KDM7A	1	3	0.000219302	81	0.0128878	46443.5	0	0.153813	2.98152	0.0028682	0.0312943	1627.44	-0.170254	0.0692798	0.00997602	0.0168062	80853	lysine demethylase 7A	protein-coding	-0.0226398	0.452017	0.641943
ERCC6L	1	2	0.00019554	104	0.0165473	323152	0.000635778	0.373003	3.06213	0.00219771	0.0255761	62.741	0.0269186	0.10405	0.775352	0.813125	54821	ERCC excision repair 6 like, spindle assembly checkpoint helicase	protein-coding
MBD5	1	3	9.80555e-05	25	0.00397772	39062.2	0.000318167	0.341015	2.66563	0.00768432	0.0667465	839.092	-0.16325	0.0605317	0.00516963	0.0091759	55777	methyl-CpG binding domain protein 5	protein-coding	-0.0603506	0.294812	0.48753	0.0605309	0.177935	0.350016
ORC4	1	3	0.000171594	76	0.0120923	331046	1.71084e-06	0.401154	2.67984	0.00736566	0.0644733	1630.14	0.0751771	0.0451048	0.0893715	0.123048	5000	origin recognition complex subunit 4	protein-coding	0.000663516	0.623873	0.776615
MIB2	1	3	5.49609e-05	13	0.00206842	53787.3	0	0.357571	2.88387	0.00392816	0.0396268	1668.82	-0.0317625	0.0754689	0.657421	0.708637	142678	MIB E3 ubiquitin protein ligase 2	protein-coding	-0.0260856	0.144221	0.302826
HIST1H2BB	1	2	0.000538757	265	0.0421639	126005	0.000319357	0.193831
OBFC1	1	3	0.000183129	87	0.0138425	308509	0.000636335	0.419793
GTSE1	1	2	0.000228389	103	0.0163882	146108	0.000313722	0.481045	2.80958	0.00496063	0.0477039	113.952	0.340666	0.141211	0.00421093	0.00758654	51512	G2 and S-phase expressed 1	protein-coding	-0.00681228	0.115079	0.257925
TLE3	1	3	0.000194075	51	0.00811456	118133	0.000954401	0.180359	2.61781	0.00884955	0.0740883	6491.46	0.258055	0.0529406	4.98822e-07	1.68564e-06	7090	TLE family member 3, transcriptional corepressor	protein-coding	-0.0172483	0.603791	0.761945	0.0652451	0.257131	0.426212
ZNRD1	1	3	0.000286332	149	0.0237072	299305	0.000133207	0.302804
ASXL2	1	3	0.000119234	45	0.0071599	208851	0.000318167	0.397263	2.78346	0.00537826	0.0507739	1648.56	-0.0712542	0.0737446	0.309513	0.371468	55252	ASXL transcriptional regulator 2	protein-coding	-0.00970757	0.646706	0.792845	0.192239	0.000148908	0.00147775
BUB1B	1	2	0.000552523	261	0.0415274	343400	0.0061846	0.276006	4.21069	2.54594e-05	0.000735363	132.898	0.127042	0.113329	0.207246	0.261445	701	BUB1 mitotic checkpoint serine/threonine kinase B	protein-coding	-0.0308498	0.257575	0.441695
UBE2N	1	3	0.00052271	201	0.0319809	386266	0.0670257	0.162265	2.91642	0.00354076	0.0366253	5531.76	0.330225	0.0488972	3.75493e-12	2.54953e-11	7334	ubiquitin conjugating enzyme E2 N	protein-coding	-0.00363125	0.541896	0.715707
MAD2L1	1	2	0.000579023	269	0.0428003	337244	0.000919229	0.246373	2.88645	0.00389613	0.039411	346.314	0.0805474	0.0820687	0.296133	0.357574	4085	mitotic arrest deficient 2 like 1	protein-coding
ORC1	1	2	0.00039909	193	0.030708	332919	2.93166e-06	0.298738	3.4473	0.000566216	0.00878087	60.8451	-0.045585	0.0957277	0.604626	0.660634	4998	origin recognition complex subunit 1	protein-coding	-0.0957151	0.442994	0.506989
TAF11	1	3	0.000177653	61	0.00970565	362348	0.000318252	0.475289	3.1767	0.0014896	0.0187546	997.609	-0.145828	0.0454316	0.00105527	0.00211783	6882	TATA-box binding protein associated factor 11	protein-coding	0.00531869	0.548172	0.719239	0.0300743	0.580895	0.745053
RAD1	1	3	0.000194504	84	0.0133652	290157	0.000636183	0.47276	4.37546	1.21177e-05	0.000400858	1223.99	0.0927982	0.0392842	0.0165355	0.02673	5810	RAD1 checkpoint DNA exonuclease	protein-coding	-0.0432991	0.367	0.564051
KDM1A	1	3	0.000475989	191	0.0303898	372706	0.00286736	0.185801	7.79321	6.53303e-15	5.48406e-12	4954.02	0.178632	0.043254	2.56773e-05	6.72425e-05	23028	lysine demethylase 1A	protein-coding	-0.0324236	0.382605	0.579132
MLH1	1	2	0.000316322	147	0.023389	292147	0.000773921	0.276277	4.65367	3.26081e-06	0.000135202	1788.56	0.29546	0.0310392	6.11219e-22	1.55927e-20	4292	mutL homolog 1	protein-coding	0.00425837	0.386446	0.582458
GTF2H5	1	3	0.000298026	138	0.021957	297776	0	0.29381	4.34811	1.37317e-05	0.000442399	1914.53	0.301163	0.058646	9.34862e-08	3.47991e-07	404672	general transcription factor IIH subunit 5	protein-coding	-0.0499227	0.356134	0.551098	-0.383153	0.00359328	0.0186618
CXXC1	1	3	0.000122085	41	0.00652347	260762	0.000317889	0.234718	3.03868	0.00237619	0.0271113	2262.88	-0.0647139	0.0653087	0.302586	0.364412	30827	CXXC finger protein 1	protein-coding	-0.0474938	0.230474	0.416217
TAF6	1	3	0.000279643	107	0.0170247	362848	0.000470558	0.258926	3.13065	0.0017442	0.0213468	1010.72	-0.100498	0.0541049	0.0561862	0.0810358	6878	TATA-box binding protein associated factor 6	protein-coding				0.00997125	0.825108	0.906998
BORA	1	2	0.000117613	56	0.0089101	309083	0	0.409088	2.99429	0.00275082	0.0303327	65.3533	-0.270366	0.0759851	0.000154588	0.000357029	79866	BORA aurora kinase A activator	protein-coding	-0.0583159	0.152817	0.315269	-0.00508057	0.355847	0.549058
BPTF	1	3	0.000440376	180	0.0286396	292482	0.00254374	0.107166	2.87419	0.00405068	0.0406014	3546.98	-0.0598024	0.0740403	0.395495	0.459462	2186	bromodomain PHD finger transcription factor	protein-coding	0.0163272	0.585362	0.748373	0.0291001	0.34011	0.537233
SLX4IP	1	3	6.87123e-05	15	0.00238663	51765	0	0.219878	4.95745	7.14241e-07	3.94446e-05	612.845	0.305878	0.0615192	2.11692e-07	7.50486e-07	128710	SLX4 interacting protein	protein-coding	-0.0375019	0.338437	0.535574
UBE2W	1	3	0.000138762	45	0.0071599	180157	0.000632182	0.470287	3.02338	0.00249969	0.02815	1671.38	0.204874	0.057402	0.000222175	0.000499065	55284	ubiquitin conjugating enzyme E2 W	protein-coding	-0.0488569	0.160487	0.32448
ERCC6	1	3	0.00015515	76	0.0120923	140669	0	0.332314	6.46079	1.04155e-10	2.15474e-08	1004	0.0779495	0.0519116	0.123584	0.164869	2074	ERCC excision repair 6, chromatin remodeling factor	protein-coding	-0.0317415	0.274699	0.446981	0.017805	0.130807	0.226828
MCM5	1	2	0.000486892	234	0.0372315	335375	0.000300401	0.258991	2.64562	0.00815415	0.0697424	1272.63	-0.163312	0.0576604	0.00342284	0.00626777	4174	minichromosome maintenance complex component 5	protein-coding	-0.00751598	0.698718	0.828065	-0.0319095	0.364017	0.561174
FANCB	1	3	0.000160257	64	0.010183	325936	4.17976e-08	0.550692	4.36504	1.27099e-05	0.000417398	27.3051	-0.118803	0.0783798	0.108181	0.14626	2187	FA complementation group B	protein-coding
FBXO5	1	2	0.000278626	144	0.0229117	328455	0	0.435319	2.69204	0.00710163	0.0628411	265.98	0.0017141	0.0561227	0.974919	0.980045	26271	F-box protein 5	protein-coding	-0.0539822	0.413516	0.607849
RRM1	1	2	0.000434014	207	0.0329356	250742	0.000896981	0.211966	5.1858	2.15087e-07	1.47823e-05	2306.56	0.206426	0.0432198	1.11454e-06	3.57816e-06	6240	ribonucleotide reductase catalytic subunit M1	protein-coding	-0.0304141	0.461169	0.649545
POLR2A	1	2	0.000800457	368	0.0585521	387337	0.030988	0.119817	5.23093	1.68659e-07	1.2017e-05									-0.006135	0.496982	0.679855	0.00457856	0.611586	0.767662
NCOR1	1	3	0.000413386	157	0.0249801	394223	0.0104942	0.201988	2.80395	0.00504802	0.0483848	5325.75	0.103791	0.0594894	0.0712195	0.100414	9611	nuclear receptor corepressor 1	protein-coding	0.106187	0.10581	0.238349
PNKP	1	3	0.000144881	52	0.00827367	282535	0.00375879	0.2393	8.43406	3.33882e-17	4.53579e-14	2332.01	0.207721	0.0759447	0.00373835	0.00679919	11284	polynucleotide kinase 3'-phosphatase	protein-coding	0.00198657	0.676879	0.807191
SUMO3	1	3	0.000313946	133	0.0211615	349610	0	0.208279	3.39187	0.000694168	0.0102503	4518.43	0.170721	0.0395866	1.18113e-05	3.2503e-05	6612	small ubiquitin like modifier 3	protein-coding	0.0922844	0.307646	0.385785
ERCC5	1	3	0.000267044	128	0.020366	188180	0	0.380128	3.11481	0.00184062	0.0222397	77.5338	-0.0256633	0.0662492	0.686705	0.735273	2073	ERCC excision repair 5, endonuclease	protein-coding	-0.0366706	0.348014	0.516817
C19orf40	1	3	0.000187607	82	0.0130469	324924	0.000317619	0.439971
RAD21	1	2	0.000291131	140	0.0222753	213798	1.19107e-05	0.23965	4.19861	2.68563e-05	0.000767553	6954.1	0.125288	0.0580952	0.0259107	0.0402337	5885	RAD21 cohesin complex component	protein-coding	-0.109116	0.0952535	0.226001	0.0035434	0.94796	0.974306
FOXM1	1	2	0.000314685	147	0.023389	262029	0.000318218	0.419588	3.52649	0.000421101	0.00692853	260.837	-0.138077	0.118328	0.184806	0.236025	2305	forkhead box M1	protein-coding	0.0101393	0.677543	0.813673
CENPN	1	2	0.000282831	144	0.0229117	292590	0.000318147	0.414995	2.57281	0.0100876	0.0819782	1386.14	0.960161	0.12728	1.19986e-14	1.10967e-13	55839	centromere protein N	protein-coding	-0.0389548	0.302599	0.498175
TTK	1	2	0.000420287	204	0.0324582	302229	0.00127163	0.35987	2.56255	0.0103905	0.0838216	190.978	0.076286	0.117792	0.463019	0.527033	7272	TTK protein kinase	protein-coding	-0.0284195	0.526615	0.701199
XRCC6	1	2	0.000447795	214	0.0340493	354894	0.00680888	0.214334	2.85319	0.00432825	0.0427735	12654.6	0.344166	0.0505167	2.20558e-12	1.54347e-11	2547	X-ray repair cross complementing 6	protein-coding	0.00892468	0.665641	0.806027
FANCF	1	3	0.00015527	61	0.00970565	327574	7.68973e-07	0.641831	2.6391	0.0083127	0.0706182	1012.32	0.136278	0.0578831	0.0150206	0.0244788	2188	FA complementation group F	protein-coding	-0.0940494	0.113173	0.255453
ESR1	1	2	0.000798769	306	0.0486874	429182	0.0459541	0.102039	2.98973	0.00279228	0.030682	771.022	-0.781536	0.129108	2.60858e-10	1.37592e-09	2099	estrogen receptor 1	protein-coding	0.0255436	0.332205	0.529101	0.224314	0.00251813	0.0140858
HELQ	1	3	8.29674e-05	38	0.00604614	47737	0	0.250031	3.9523	7.7404e-05	0.0018062	513.308	-0.128622	0.0345587	0.000166478	0.000382331	113510	helicase, POLQ like	protein-coding	-0.0304017	0.403606	0.598719
FANCM	1	2	0.000330867	154	0.0245028	332107	2.26889e-05	0.305285	4.49657	6.9058e-06	0.000252871	226.418	-0.116093	0.0568336	0.0351543	0.053103	57697	FA complementation group M	protein-coding	-0.081393	0.224433	0.373836
SMC4	1	2	0.000411087	216	0.0343675	281290	0.000318103	0.277676	2.6064	0.00914986	0.0759321	559.891	-0.0205011	0.104278	0.828246	0.858627	10051	structural maintenance of chromosomes 4	protein-coding	-0.0696466	0.209732	0.391163
DONSON	1	3	0.000152453	66	0.0105012	69673.4	0.000635899	0.39677	2.49977	0.0124273	0.0956876	257.114	-0.304576	0.0659255	1.23919e-06	3.94916e-06	29980	DNA replication fork stabilization factor DONSON	protein-coding	-0.0142672	0.636542	0.785117
CDK4	1	2	0.000398217	179	0.0284805	390150	0.0050476	0.194531	3.44912	0.000562416	0.00873856	2076.19	0.155634	0.0551085	0.00361695	0.00659535	1019	cyclin dependent kinase 4	protein-coding	0.00406992	0.299874	0.491675
ANLN	1	2	0.000282697	127	0.0202068	240105	0.00286009	0.443097	2.55057	0.0107547	0.0860947	211.531	-0.0950027	0.126333	0.385791	0.449779	54443	anillin, actin binding protein	protein-coding	-0.0179149	0.637524	0.782345	-0.0191006	0.571935	0.738407
MUS81	1	2	0.00033675	159	0.0252983	272821	0.000680082	0.28012	4.31624	1.58713e-05	0.000495279	1197.02	-0.0932355	0.0497895	0.0552559	0.0798208	80198	MUS81 structure-specific endonuclease subunit	protein-coding	-0.0214913	0.422423	0.615725
TERT	1	2	0.000364924	153	0.0243437	411005	0.0678072	0.152571	3.87427	0.000106945	0.00233952	11.5527	-0.165944	0.168602	0.215133	0.270253	7015	telomerase reverse transcriptase	protein-coding	0.293301	0.000437723	0.00320678	-0.00205934	0.346924	0.542875
KIF23	1	2	0.00042795	202	0.03214	325587	0.00577841	0.319166	2.54817	0.010829	0.0864499	148.864	-0.0695301	0.104334	0.461747	0.525867	9493	kinesin family member 23	protein-coding	-0.0278991	0.44393	0.634851
MCMBP	1	2	0.000118279	51	0.00811456	295670	0	0.420251	3.84176	0.000122155	0.002608	2398.08	0.0734114	0.0378334	0.0492387	0.0719556	79892	minichromosome maintenance complex binding protein	protein-coding	0.00451109	0.2581	0.448896	0.0734311	0.311234	0.507316
NCAPH	1	2	0.000311146	160	0.0254574	280624	0	0.454164	2.493	0.0126668	0.0968185	122.56	-0.180179	0.129156	0.104815	0.14229	23397	non-SMC condensin I complex subunit H	protein-coding	-0.0449474	0.289742	0.484276	0.00320603	0.94913	0.974996
CDC7	1	2	0.000250162	127	0.0202068	295233	0	0.378368	2.69323	0.00707637	0.0626951	127.114	-0.359493	0.090672	1.5773e-05	4.25768e-05	8317	cell division cycle 7	protein-coding	0.0305707	0.278531	0.471874	-0.0248983	0.573531	0.705525
NUSAP1	1	2	0.000317135	156	0.024821	215122	0	0.518756	2.87216	0.00407671	0.0408322	37.4612	-0.00705576	0.123105	0.947701	0.957816	51203	nucleolar and spindle associated protein 1	protein-coding	-0.0459479	0.410202	0.60469	-0.0110398	0.770021	0.873698
RACGAP1	1	2	0.000331321	161	0.0256165	290178	0.003811	0.404735	2.68932	0.00715977	0.0631457	494.3	0.0892626	0.0831107	0.252079	0.310942	29127	Rac GTPase activating protein 1	protein-coding	-0.0891398	0.0351427	0.108881
ZNF436	1	3	4.63331e-05	8	0.00127287	15345.9	0	0.170338	2.32057	0.0203102	0.137248									0.484533	0.000141946	0.00125616	-0.0354818	0.586985	0.749606
PRC1	1	2	0.000352083	179	0.0284805	323300	0.00126563	0.405535	2.87486	0.00404212	0.0405456	10.1626	-0.471415	0.146074	0.000164259	0.000377562	9055	protein regulator of cytokinesis 1	protein-coding	-0.0611679	0.312279	0.508427
RRM2	1	2	0.000473918	224	0.0356404	231288	0.000318218	0.300401	3.7721	0.000161879	0.00323719	246.273	0.198954	0.133789	0.0808665	0.112535	6241	ribonucleotide reductase regulatory subunit M2	protein-coding	-0.00466951	0.358208	0.555485	0.181374	0.169984	0.268701
TDP1	1	3	0.000137278	54	0.00859189	156914	0	0.344327	4.15879	3.19936e-05	0.000889427	716.69	0.0700625	0.0442006	0.106471	0.144261	55775	tyrosyl-DNA phosphodiesterase 1	protein-coding	-0.0260944	0.436662	0.628449
RNF165	1	3	3.10618e-05	4	0.000636436	17732.4	0	0.3647	2.34623	0.0189643	0.130178	175.879	-1.15871	0.138587	1.34625e-17	1.8603e-16	494470	ring finger protein 165	protein-coding	-0.083738	0.281019	0.474518	0.44492	4.85457e-05	0.000607099
ATRX	1	3	0.000340174	166	0.0264121	357604	5.7872e-05	0.203839	3.67015	0.000242411	0.00447035	4228.56	0.00761282	0.0687217	0.907902	0.925652	546	ATRX chromatin remodeler	protein-coding
GINS1	1	3	0.000194618	104	0.0165473	298898	7.62915e-07	0.454388	2.46039	0.0138785	0.103008	150.48	-0.195268	0.0905926	0.0194887	0.0310151	9837	GINS complex subunit 1	protein-coding	-0.069316	0.307683	0.503493	-0.0340412	0.486562	0.671301
HMMR	1	2	0.000312115	147	0.023389	164822	0.000655729	0.475765	2.62242	0.00873077	0.0733655	162.425	0.0994255	0.123306	0.355311	0.418979	3161	hyaluronan mediated motility receptor	protein-coding	-0.0388564	0.361302	0.558559
ZWILCH	1	2	0.000217167	111	0.0176611	154968	0	0.43142	3.9867	6.69977e-05	0.0016024	441.757	0.123738	0.057931	0.0274012	0.0422944	55055	zwilch kinetochore protein	protein-coding	-0.0244735	0.767678	0.872273
DTYMK	1	3	0.000162062	59	0.00938743	115834	0.000318446	0.225948	3.71908	0.000199948	0.00385655	1131.9	0.207064	0.0700587	0.00188935	0.00362549	1841	deoxythymidylate kinase	protein-coding	-0.0105443	0.648403	0.791337	-0.210409	0.133134	0.286348
C1orf86	1	3	9.896e-05	38	0.00604614	329760	0.000120481	0.73342
SPDL1	1	2	0.000160499	76	0.0120923	122620	0	0.525815	3.49459	0.000474789	0.00760315	307.53	0.053636	0.0584704	0.343727	0.406758	54908	spindle apparatus coiled-coil protein 1	protein-coding	-0.0192141	0.611908	0.76789	0.0854604	0.0226716	0.0781203
POLN	1	3	0.000101869	42	0.00668258	56308.9	0	0.555304	2.93709	0.00331307	0.034908	229.753	0.135186	0.0904071	0.106213	0.143939	353497	DNA polymerase nu	protein-coding	-0.0141589	0.150807	0.312445	-0.116306	0.100859	0.205127
TRIM28	1	3	0.00035188	135	0.0214797	267040	0.0043651	0.173307	4.14782	3.35651e-05	0.00092304	12503.3	0.280406	0.0545437	1.06539e-07	3.93746e-07	10155	tripartite motif containing 28	protein-coding	-0.0802191	0.156796	0.320949
TOP1	1	2	0.000292111	152	0.0241846	249862	0.000318218	0.19362	2.13567	0.0327061	0.193713	4520.64	0.469796	0.0553711	2.12448e-18	3.27466e-17	7150	DNA topoisomerase I	protein-coding	0.000673736	0.495771	0.678907	0.0354898	0.552193	0.723603
CTC1	1	3	0.000112527	43	0.00684169	277247	0	0.351196	4.33998	1.42495e-05	0.000456555	1214.78	-0.166289	0.0573944	0.00275771	0.00514027	80169	CST telomere replication complex component 1	protein-coding	-0.0343689	0.64813	0.793813
KIF4A	1	2	0.000371864	177	0.0281623	238353	0	0.371523	2.15118	0.0314618	0.188591	180.333	0.267757	0.145635	0.0272578	0.0421036	24137	kinesin family member 4A	protein-coding
CDCA5	1	2	0.000286885	147	0.023389	168287	0	0.476019	3.80203	0.000143515	0.00294509	241.501	0.136696	0.118948	0.191038	0.243209	113130	cell division cycle associated 5	protein-coding	0.0121985	0.799409	0.891652	0.182762	0.0952507	0.225999
CENPU	1	2	0.000293718	156	0.024821	324381	0.00222421	0.41928	3.89628	9.76795e-05	0.00217299	297.122	0.26328	0.113027	0.00844639	0.0144077	79682	centromere protein U	protein-coding	-0.0594552	0.293041	0.487076
NTHL1	1	3	0.000160263	66	0.0105012	151209	0.000317508	0.283905	2.52849	0.0114555	0.0900595	676.209	0.0606196	0.0960084	0.492078	0.554636	4913	nth like DNA glycosylase 1	protein-coding	0.0308061	0.21383	0.395959	-0.319708	1.91994e-05	0.000292608
DSCC1	1	3	0.000263793	138	0.021957	300160	0	0.35683	2.11222	0.0346678	0.202187	194.489	-0.0348376	0.0822102	0.652088	0.703781	79075	DNA replication and sister chromatid cohesion 1	protein-coding	-0.0100121	0.636809	0.785731	-0.0291556	0.562477	0.66394
ATAD5	1	3	0.000191865	97	0.0154336	300161	2.30259e-08	0.335625	2.28393	0.0223755	0.147654	124.378	-0.545496	0.0845422	1.0631e-11	6.73765e-11	79915	ATPase family AAA domain containing 5	protein-coding	-0.0274371	0.0262943	0.087463
HES1	1	3	0.000144189	49	0.00779634	129824	0	0.430021	2.12703	0.0334178	0.196813	4916.52	0.0469337	0.0935892	0.586917	0.643959	3280	hes family bHLH transcription factor 1	protein-coding	-0.0721735	0.101374	0.232967	-0.0939387	0.0546914	0.144031
SMC2	1	2	0.0003819	195	0.0310263	281290	0.000318103	0.313551	3.70347	0.000212674	0.00404555	826.36	0.168263	0.073525	0.0158129	0.0256474	10592	structural maintenance of chromosomes 2	protein-coding	-0.0970496	0.0360032	0.105548
ZNF569	1	3	4.38209e-05	8	0.00127287	15342.2	0	0.171654	3.82866	0.000128844	0.00270114	299.436	0.0861505	0.0511978	0.0845955	0.117225	148266	zinc finger protein 569	protein-coding	-0.0907495	0.0428812	0.12634
PLK1	1	1	0.000724018	327	0.0520286	377118	0.0608434	0.18334	2.89851	0.00374939	0.0382782	170.218	-0.0986104	0.112398	0.324943	0.387431	5347	polo like kinase 1	protein-coding	-0.0985204	0.102116	0.237419
NPM1	1	2	0.000514164	261	0.0415274	401309	0.0115494	0.116645	2.65447	0.00794328	0.0683981	23681.9	0.244481	0.0633133	5.57731e-05	0.0001386	4869	nucleophosmin 1	protein-coding	-0.0719786	0.0925817	0.221492	-0.384721	0.0112032	0.0387626
SHCBP1	1	2	0.000208195	103	0.0163882	121875	0.000317661	0.546399	2.12594	0.033508	0.197173	82.6278	0.065813	0.119854	0.532191	0.593326	79801	SHC binding and spindle associated 1	protein-coding	-0.0362537	0.221666	0.405819	-0.0463205	0.0210652	0.0692259
RNASEH2A	1	3	0.000211002	98	0.0155927	73069.8	0.00127237	0.370641	3.04505	0.00232643	0.026663									0.01075	0.39072	0.586804	-0.0178998	0.706152	0.81844
ESCO1	1	3	0.00010692	44	0.0070008	196719	0	0.377406	2.21015	0.0270945	0.169283	1147.01	0.0108507	0.0434475	0.799403	0.83369	114799	establishment of sister chromatid cohesion N-acetyltransferase 1	protein-coding	-0.0730835	0.125564	0.274748	-0.111096	0.247968	0.437307
POLA2	1	2	0.000267583	127	0.0202068	253009	2.63325e-07	0.396003	2.21562	0.0267172	0.167698	191.284	-0.117522	0.0812656	0.123773	0.16507	23649	DNA polymerase alpha 2, accessory subunit	protein-coding	-0.0474369	0.221306	0.405372	0.0697823	0.196859	0.374879
FAN1	1	2	0.00013486	53	0.00843278	320265	0.000318218	0.383666	2.67587	0.00745363	0.0650616	8.23334	0.055807	0.0994349	0.53905	0.599871	22909	FANCD2 and FANCI associated nuclease 1	protein-coding	-0.0860684	0.133366	0.282935	0.0383084	0.467047	0.613393
MLH3	1	3	0.000160694	79	0.0125696	165635	0	0.390153	2.17628	0.0295345	0.180326	1070.76	-0.0451686	0.0374392	0.22163	0.277626	27030	mutL homolog 3	protein-coding	-0.0311549	0.533669	0.709348
GINS2	1	2	0.000300124	155	0.0246619	299849	7.93822e-07	0.463876	2.10951	0.0349008	0.203048	257.839	-0.247652	0.108506	0.0105172	0.0176409	51659	GINS complex subunit 2	protein-coding	0.0149008	0.173025	0.343104
UNG	1	3	0.000161691	72	0.0114558	121598	0	0.309786	2.21844	0.0265251	0.166929	1605.42	0.14579	0.0446422	0.000868136	0.00176784	7374	uracil DNA glycosylase	protein-coding	-0.00660034	0.359136	0.5552
MND1	1	3	0.00024464	132	0.0210024	288774	0	0.389703	2.22315	0.0262056	0.165429	42.7102	-0.0564062	0.118511	0.589256	0.646155	84057	meiotic nuclear divisions 1	protein-coding	-0.0191548	0.215947	0.398588
CDCA7	1	2	0.000174263	92	0.014638	95692.6	0.000317539	0.532361	2.25538	0.0241097	0.155719	217.561	-1.41488	0.120268	6.79317e-33	1.37319e-30	83879	cell division cycle associated 7	protein-coding	0.290499	0.0190456	0.0684194	-0.0452245	0.441991	0.633204
PELI1	1	3	3.88089e-05	6	0.000954654	182727	0	0.733114	2.52694	0.0115062	0.0903362	1117.67	-0.0559893	0.0683093	0.39211	0.456059	57162	pellino E3 ubiquitin protein ligase 1	protein-coding	-0.0319425	0.246287	0.427402
KIF20A	1	2	0.000412587	197	0.0313445	326559	0.00489265	0.358543	2.87429	0.00404932	0.0405978	183.863	-0.0291191	0.12813	0.792685	0.827948	10112	kinesin family member 20A	protein-coding	-0.0424079	0.481964	0.667295
KIF2C	1	2	0.000422917	201	0.0319809	277627	0.000337922	0.342502	2.75889	0.00579978	0.0539324	147.839	0.0620503	0.109052	0.526209	0.587645	11004	kinesin family member 2C	protein-coding	-0.0354846	0.369392	0.55018	0.0215026	0.627167	0.779117
MNAT1	1	3	0.000275705	125	0.0198886	305142	4.57994e-06	0.312031	2.94116	0.00326987	0.0345511	584.39	0.0674789	0.039767	0.0850588	0.117806	4331	MNAT1 component of CDK activating kinase	protein-coding	-0.093765	0.0720148	0.184889	0.0334339	0.643573	0.790657
CENPA	1	2	0.000399197	198	0.0315036	331325	0.00325299	0.336582	3.4317	0.000599807	0.00915891	61.0068	0.0614312	0.133871	0.59107	0.647875	1058	centromere protein A	protein-coding	-0.0307092	0.546694	0.718747	-0.0237595	0.461395	0.58584
KNTC1	1	2	0.000246477	131	0.0208433	154968	0	0.468087	3.06816	0.00215383	0.0251584	399.365	-0.383076	0.0806295	3.56202e-07	1.22953e-06	9735	kinetochore associated 1	protein-coding	-0.0439221	0.374833	0.571645
NCAPD2	1	2	0.000232256	113	0.0179793	280624	0.000318117	0.429947	3.24014	0.00119471	0.0157804	1931.5	-0.0996236	0.0553662	0.0639937	0.0912016	9918	non-SMC condensin I complex subunit D2	protein-coding	-0.0338018	0.501974	0.677527
SLBP	1	2	0.000304904	143	0.0227526	147055	0.00138021	0.229118	3.72111	0.000198349	0.00383115	1890.34	0.22589	0.0478769	1.33345e-06	4.22931e-06	7884	stem-loop binding protein	protein-coding	-0.0732553	0.153372	0.31607	-0.0367135	0.462031	0.650492
SPAG5	1	2	0.000292703	143	0.0227526	88161.9	0.000318218	0.493555	3.35992	0.000779663	0.0112201	270.927	0.0451287	0.1017	0.625887	0.680904	10615	sperm associated antigen 5	protein-coding	-0.136244	0.03989	0.119707
ESCO2	1	2	0.000241733	121	0.0192522	196719	0	0.42288	3.43174	0.000599713	0.00915891	49.9629	-0.0356442	0.12512	0.743343	0.784909	157570	establishment of sister chromatid cohesion N-acetyltransferase 2	protein-coding	-0.0233895	0.449248	0.639355
KPNA2	1	2	0.00038502	186	0.0295943	261859	9.00297e-05	0.197277	3.53897	0.000401698	0.00668485	1085.88	0.517791	0.0840532	6.97538e-11	3.96018e-10	3838	karyopherin subunit alpha 2	protein-coding	-0.0428119	0.166603	0.334194
FANCD2	1	2	0.000337747	171	0.0272076	370455	0.00298425	0.325491	5.35165	8.71534e-08	7.03354e-06	322.148	0.0956363	0.0646443	0.123875	0.165185	2177	FA complementation group D2	protein-coding	0.0607873	0.368654	0.565683	0.0107642	0.805517	0.895323
BUB1	1	2	0.000532833	250	0.0397772	344013	0.00653213	0.297751	3.4794	0.000502536	0.00793524	182.443	0.121854	0.123462	0.25744	0.316598	699	BUB1 mitotic checkpoint serine/threonine kinase	protein-coding	0.0199086	0.499987	0.681311
TK1	1	2	0.000226592	110	0.017502	127327	7.69719e-06	0.386601	2.99849	0.00271321	0.0299992	700.77	0.312008	0.125329	0.00400876	0.00724443	7083	thymidine kinase 1	protein-coding	-0.317183	0.000219919	0.00201671	-0.534557	1.85031e-06	4.21024e-05
CHAF1A	1	3	0.000209385	108	0.0171838	265505	0.000281837	0.317687	3.21826	0.00128969	0.0167874	963.981	0.469518	0.0725656	1.00879e-11	6.41257e-11	10036	chromatin assembly factor 1 subunit A	protein-coding	-0.00599774	0.841248	0.916359
PBRM1	1	2	0.000180775	70	0.0111376	306947	0	0.271071	2.7718	0.0055747	0.0523495	3025.35	0.105186	0.0537473	0.0442854	0.0653747	55193	polybromo 1	protein-coding	-0.0607728	0.398433	0.593962	-0.0478028	0.630444	0.781259
TPX2	1	2	0.000384686	182	0.0289578	353506	0.00282502	0.393156	3.0411	0.00235717	0.026932	419.051	0.128585	0.128536	0.246092	0.304423	22974	TPX2 microtubule nucleation factor	protein-coding	-0.0697742	0.108072	0.247209	0.115146	0.0570497	0.155967
CCNB2	1	2	0.000563321	257	0.040891	335351	0.00063526	0.267013	3.20386	0.00135597	0.0174446	306.991	0.156958	0.104477	0.0959918	0.131413	9133	cyclin B2	protein-coding	-0.0460544	0.39122	0.587278
C1orf112	1	3	7.14131e-05	31	0.00493238	22616.3	0	0.585207	3.17432	0.00150188	0.0188691	159.888	-0.206397	0.0562061	0.000148244	0.000343165	55732	chromosome 1 open reading frame 112	protein-coding	-0.0585664	0.146933	0.306831	0.0376405	0.272085	0.46507
SLX4	1	2	0.000187233	78	0.0124105	276338	0.000567399	0.502022	4.42051	9.84663e-06	0.000338649	410.096	0.042208	0.0596287	0.464492	0.528397	84464	SLX4 structure-specific endonuclease subunit	protein-coding	-0.0494526	0.534424	0.70148	-0.0652185	0.155668	0.319285
FEN1	1	2	0.000544503	267	0.0424821	332220	0.0019419	0.245806	4.37332	1.22369e-05	0.000403491	824.304	0.276494	0.0685322	2.1788e-05	5.75403e-05	2237	flap structure-specific endonuclease 1	protein-coding	-0.0419097	0.274891	0.468265
CDC45	1	2	0.00046606	225	0.0357995	303230	0.000544974	0.346102	3.65263	0.000259567	0.00472894	106.446	0.16797	0.12744	0.126857	0.168716	8318	cell division cycle 45	protein-coding	-0.0566955	0.328738	0.525624
NDC80	1	2	0.000491354	224	0.0356404	332403	0.00331902	0.309641	3.14342	0.00166984	0.0205912	247.156	-0.496798	0.0959545	2.30057e-08	9.28673e-08	10403	NDC80 kinetochore complex component	protein-coding	0.012055	0.408113	0.596844
NCAPG	1	2	0.00042147	203	0.0322991	314440	0.00262507	0.387783	3.07018	0.00213931	0.0250475	108.33	0.117363	0.130811	0.296111	0.357567	64151	non-SMC condensin I complex subunit G	protein-coding	-0.0619666	0.378943	0.575689	0.0151168	0.749582	0.860915
LIG3	1	3	0.000194234	90	0.0143198	236807	0.000318117	0.386283	2.37699	0.0174547	0.122354	2778.44	0.496303	0.0661093	5.70372e-15	5.5355e-14	3980	DNA ligase 3	protein-coding	-0.0517687	0.110993	0.25193	-0.163045	0.129268	0.246024
DLGAP5	1	2	0.000356341	169	0.0268894	310855	0.00490887	0.448061	3.01497	0.00257008	0.0287916	113.057	0.161454	0.134466	0.158473	0.205812	9787	DLG associated protein 5	protein-coding	-0.115623	0.180081	0.352825	-0.179519	0.175708	0.347053
APEX1	1	3	0.000295684	130	0.0206842	194084	0.00130802	0.235837	2.89896	0.00374397	0.0382384	6609.77	0.188645	0.049586	9.58268e-05	0.000228994	328	apurinic/apyrimidinic endodeoxyribonuclease 1	protein-coding	-0.0257068	0.488646	0.672841
TRIP13	1	2	0.000300392	150	0.0238663	290526	0.00126745	0.419543	3.25261	0.00114349	0.015244	181.973	-0.0147219	0.0990463	0.870918	0.894612	9319	thyroid hormone receptor interactor 13	protein-coding	-0.0164231	0.66655	0.806199	0.0591334	0.365838	0.444462
SMARCA4	1	3	0.000554319	236	0.0375497	412811	0.0314454	0.135572	5.62527	1.85222e-08	1.88718e-06	7647.2	0.356441	0.0631573	3.50437e-09	1.56294e-08	6597	SWI/SNF related, matrix associated, actin dependent regulator of chromatin, subfamily a, member 4	protein-coding	-0.0481222	0.509075	0.689402	0.028289	0.578859	0.743544
WAPAL	1	2	9.71856e-05	34	0.00540971	196719	0	0.429897
CDCA8	1	2	0.000443978	212	0.0337311	292291	0	0.332223	2.62987	0.00854172	0.072089	182.109	0.108986	0.0952828	0.213282	0.268186	55143	cell division cycle associated 8	protein-coding	-0.0382381	0.270371	0.452377
PRIM1	1	3	0.000328255	170	0.0270485	253185	2.54729e-07	0.346484	3.21452	0.00130663	0.016967	92.3985	-0.238438	0.0757282	0.000832439	0.00170004	5557	DNA primase subunit 1	protein-coding	-0.079218	0.078789	0.196729
CEP55	1	2	0.000346592	165	0.026253	232396	0.00122449	0.415841	3.33777	0.000844547	0.0119803	117.807	-0.0927815	0.125184	0.393808	0.457804	55165	centrosomal protein 55	protein-coding	-0.0075466	0.463021	0.643598	-0.00157564	0.967744	0.984444
KIF15	1	2	0.000354602	172	0.0273667	309926	0	0.408582	2.91565	0.00354945	0.0366872									-0.0691399	0.410025	0.604517
CHAF1B	1	2	0.000180405	95	0.0151154	247052	4.36595e-06	0.416429	2.81958	0.00480859	0.0465497	378.059	0.189947	0.0616121	0.00135729	0.00267389	8208	chromatin assembly factor 1 subunit B	protein-coding	0.0515908	0.226147	0.407516	0.0180496	0.00719219	0.0314083
CENPF	1	2	0.000364406	171	0.0272076	268254	0	0.412713	3.53722	0.000404356	0.00671263	462.742	0.0604572	0.130361	0.589883	0.646758	1063	centromere protein F	protein-coding	-0.0855882	0.216224	0.398331	0.0101158	0.742685	0.856632
RAD23B	1	3	0.000417366	175	0.0278441	326479	0.00379926	0.189821	2.88862	0.00386932	0.0392372	10063.8	0.358901	0.0516271	7.32595e-13	5.4488e-12	5887	RAD23 homolog B, nucleotide excision repair protein	protein-coding	-0.0176653	0.168378	0.337153	0.117156	0.110971	0.251908
ASPM	1	2	0.000464499	202	0.03214	208972	0.00264147	0.342697	3.56411	0.000365092	0.00621265	137.484	-0.120041	0.134521	0.294995	0.356463	259266	assembly factor for spindle microtubules	protein-coding	-0.0718093	0.195181	0.358935	-0.0230127	0.704976	0.832245
MELK	1	2	0.000316819	157	0.0249801	166031	0	0.49866	2.91483	0.00355882	0.0367644	131.093	0.0423716	0.126069	0.698697	0.745722	9833	maternal embryonic leucine zipper kinase	protein-coding	-0.0433867	0.556374	0.723703	0.0358234	0.15047	0.294488
LIG1	1	3	0.000342235	171	0.0272076	330789	0	0.333302	2.72839	0.00636436	0.0579354	793.581	-0.0260986	0.06533	0.677787	0.727022	3978	DNA ligase 1	protein-coding	-0.0281832	0.0480749	0.124412
HMGB2	1	2	0.000157218	68	0.0108194	117806	0	0.252784	2.87001	0.00410459	0.0410107	2075.78	-0.148923	0.0755478	0.0372557	0.0559112	3148	high mobility group box 2	protein-coding	-0.0467357	0.276586	0.410484
ZWINT	1	2	0.000345633	168	0.0267303	271494	0.00492585	0.397635	4.03954	5.35562e-05	0.00134154	477.27	0.0522128	0.0982125	0.561532	0.620853	11130	ZW10 interacting kinetochore protein	protein-coding	-0.0407435	0.518634	0.69735
ATAD2	1	3	0.000216595	112	0.0178202	102704	0	0.353464	2.81217	0.00492089	0.0473668	1668.75	0.0320055	0.0766311	0.659357	0.710327	29028	ATPase family AAA domain containing 2	protein-coding	-0.0557007	0.232991	0.400176
POLA1	1	2	0.000372296	176	0.0280032	279706	0.00108791	0.294081	3.62385	0.000290245	0.00518131	748.33	-0.00225906	0.0455167	0.959655	0.967311	5422	DNA polymerase alpha 1, catalytic subunit	protein-coding
DNMT3A	1	3	0.000315784	130	0.0206842	291162	0	0.224758	2.7682	0.00563669	0.0527615	1516.7	-0.0667944	0.0601174	0.250542	0.309298	1788	DNA methyltransferase 3 alpha	protein-coding	-0.0301232	0.138434	0.294281	0.107861	0.0463632	0.133902
PMS1	1	3	0.000127471	57	0.00906921	243766	0	0.461895	2.00173	0.0453136	0.243122	745.464	-0.244383	0.0525481	1.65371e-06	5.17776e-06	5378	PMS1 homolog 1, mismatch repair system component	protein-coding	-0.00776421	0.527708	0.704574
SPC25	1	2	0.000188254	95	0.0151154	293138	0	0.535719	2.95293	0.00314776	0.0336359									-0.030302	0.654145	0.798064
PLK4	1	2	0.000339956	162	0.0257757	92680.3	4.29674e-05	0.352932	2.90028	0.0037283	0.0381106	120.037	-0.111222	0.0811686	0.144878	0.190029	10733	polo like kinase 4	protein-coding	-0.0671389	0.158621	0.32339
ANKRD32	1	3	0.000112641	55	0.00875099	76763.3	0	0.415373
ASF1B	1	2	0.000335382	173	0.0275259	294302	0.00227345	0.339949	2.88369	0.0039305	0.0396406	219.798	0.0581159	0.117848	0.576374	0.634486	55723	anti-silencing function 1B histone chaperone	protein-coding	-0.064536	0.288532	0.385944
OIP5	1	2	0.000338333	181	0.0287987	176005	0	0.364971	2.69416	0.00705661	0.0625608	23.4262	-0.0689708	0.107347	0.475537	0.538998	11339	Opa interacting protein 5	protein-coding	-0.0847532	0.141313	0.289127
NCAPG2	1	2	0.00028269	156	0.024821	233610	0	0.368288	3.09599	0.00196156	0.0234292	577.569	0.21011	0.0757233	0.00327405	0.00601868	54892	non-SMC condensin II complex subunit G2	protein-coding	0.0180258	0.52716	0.70413
RAD18	1	3	0.000277874	135	0.0214797	323862	0.00401524	0.29396	2.33559	0.0195128	0.133029	643.282	0.057033	0.0438191	0.185181	0.236434	56852	RAD18 E3 ubiquitin protein ligase	protein-coding	-0.075171	0.244112	0.432716	0.00132479	0.977643	0.989136
ERCC3	1	3	0.000380616	179	0.0284805	328683	0.00249653	0.251564	4.45754	8.29051e-06	0.000294577	2283.39	0.167052	0.0401009	2.30191e-05	6.06255e-05	2071	ERCC excision repair 3, TFIIH core complex helicase subunit	protein-coding	-0.055431	0.23785	0.420197	0.0397924	0.655375	0.798973
DUT	1	2	0.000319827	142	0.0225935	142196	0.000633828	0.194353	3.26591	0.00109111	0.0146954	2358.2	0.135297	0.0530081	0.00872207	0.014841	1854	deoxyuridine triphosphatase	protein-coding	-0.0575356	0.253191	0.443532
CKS2	1	2	0.000253303	128	0.020366	332012	0	0.457913	3.22948	0.00124015	0.0162829	624.79	0.121583	0.0979838	0.174759	0.224464	1164	CDC28 protein kinase regulatory subunit 2	protein-coding	-0.0509684	0.290648	0.485247
OGG1	1	3	0.00016705	72	0.0114558	156872	0.000317661	0.337212	2.11888	0.034101	0.19971	929.778	-0.0572573	0.0496245	0.237807	0.295466	4968	8-oxoguanine DNA glycosylase	protein-coding	-0.0331189	0.322697	0.519399
RHNO1	1	3	0.000128372	57	0.00906921	206621	0	0.439046	2.07641	0.0378557	0.214328	1247.26	0.0719137	0.0451792	0.104725	0.142195	83695	RAD9-HUS1-RAD1 interacting nuclear orphan 1	protein-coding	-0.0349726	0.227304	0.412659
DNAJC9	1	3	0.000140095	52	0.00827367	50020.2	0.000636233	0.262201	3.17899	0.00147787	0.0186588	380.382	0.105021	0.0545907	0.0478277	0.0701501	23234	DnaJ heat shock protein family (Hsp40) member C9	protein-coding
[truncated: 4,395 more rows]

## Sheet: 3B. PPI Clustering (PRIM deple)
	cluster_id	FOLH1_distance	page_rank	node_degree	degree_centrality	harmonic_centrality	betweenness_centrality	clustering_coefficient	mean_z_score	p_value	p_value_adj	diff_expr_baseMean	diff_expr_log2FoldChange	diff_expr_lfcSE	diff_expr_pvalue	diff_expr_padj	ENTREZID	GENENAME	GENETYPE	diff_meth_promoters_logFC	diff_meth_promoters_P.Value	diff_meth_promoters_adj.P.Val	diff_meth_exons_logFC	diff_meth_exons_P.Value	diff_meth_exons_adj.P.Val
[truncated: 5,447 more rows]

[truncated: 2 more sheets: 3C. PPI Clustering (MET enrich), 3D. PPI Clustering (MET deplet)]
