# Supplementary material for: Goistrat: gene-of-interest-based sample stratification for the evaluation of functional differences
Source: BMC Bioinformatics. 2025 Apr 5;26:97. doi: 10.1186/s12859-025-06109-0 (PMC11971790; doi:10.1186/s12859-025-06109-0)
Supplement: Supplementary file 1 — Additional file 1. [file 12859_2025_6109_MOESM1_ESM.zip › additional_file_4.xlsx]

## Sheet: 4A. ORA H Genes (PRIM enriched)
	gene	mean_z_score	diff_expr_log2FoldChange	diff_meth_promoters_logFC
MITOTIC SPINDLE	ABL1	3.35042	0.0367701	0.00816474
MITOTIC SPINDLE	APC	2.86633	0.0471531	0.0946282
MITOTIC SPINDLE	ARHGDIA	2.08156	0.514023	-0.00998796
MITOTIC SPINDLE	CDC42EP4	2.00891	-0.418988	-0.054309
MITOTIC SPINDLE	CDK5RAP2	3.02025	0.0229249	-0.0482504
MITOTIC SPINDLE	CENPJ	3.34709	-0.335083	-0.0120019
MITOTIC SPINDLE	CKAP5	2.83601	0.270427	-0.00840608
MITOTIC SPINDLE	CLASP1	3.38082	-0.0643851	0.11644
MITOTIC SPINDLE	CLIP2	3.54048	-0.449683	0.00980664
MITOTIC SPINDLE	CNTROB	2.26972	0.0786231	-0.0133962
MITOTIC SPINDLE	CYTH2	2.46905	0.26131	-0.019305
MITOTIC SPINDLE	DST	2.25586	-0.755522	-8.85068e-05
MITOTIC SPINDLE	DYNC1H1	5.07354	0.211098	-0.00420513
MITOTIC SPINDLE	DYNLL2	2.6641	0.313535	0.0394855
MITOTIC SPINDLE	HDAC6	4.05111	0.134049
MITOTIC SPINDLE	HOOK3	3.92684	-0.400768	-0.0475139
MITOTIC SPINDLE	KATNB1	3.31976	0.261964	-0.0471543
MITOTIC SPINDLE	KIF5B	2.01139	0.183547	-0.342939
MITOTIC SPINDLE	KIFAP3	2.02401	0.0425631	-0.0182924
MITOTIC SPINDLE	KPTN	2.86635	0.0872997	-0.0402116
MITOTIC SPINDLE	MAP3K11	2.55592	0.11453	-0.0216982
MITOTIC SPINDLE	MAPRE1	2.26756	0.0682265	-0.135418
MITOTIC SPINDLE	MARK4	2.68464	0.19636	-0.170324
MITOTIC SPINDLE	MYO9B	2.28972	-0.193607	-0.0688069
MITOTIC SPINDLE	NCK2	2.14008	-0.131866	-0.0393201
MITOTIC SPINDLE	NF1	2.00368	-0.00475133	-0.0581035
MITOTIC SPINDLE	NOTCH2	2.13057	-0.0326452	0.245524
MITOTIC SPINDLE	OPHN1	2.15087	0.147657
MITOTIC SPINDLE	PAFAH1B1	2.45219	-0.00268083	0.00164346
MITOTIC SPINDLE	PCM1	3.3166	-0.239696	0.00609634
MITOTIC SPINDLE	PCNT	3.65325	0.0716314	-0.0120768
MITOTIC SPINDLE	PPP4R2	2.29974	0.138382	-0.0567973
MITOTIC SPINDLE	RHOF	2.15945	-0.71069	-0.0473825
MITOTIC SPINDLE	RICTOR	3.35399	-0.269676	-0.0874278
MITOTIC SPINDLE	SASS6	3.07035	-0.0978936	-0.036349
MITOTIC SPINDLE	SOS1	2.43521	-0.270783	-0.0712451
MITOTIC SPINDLE	SSH2	2.16381	-0.350523	-0.0178691
MITOTIC SPINDLE	TBCD	4.65493	0.413202	0.0104974
MITOTIC SPINDLE	TRIO	2.10038	-0.0136116	0.0344767
MITOTIC SPINDLE	TSC1	2.48666	-0.0280333
MITOTIC SPINDLE	TUBD1	2.89783	-0.164455	-0.0931083
MITOTIC SPINDLE	TUBGCP2	2.56151	0.334182	-0.107642
MITOTIC SPINDLE	TUBGCP3	2.80875	-0.0858548	-0.0338698
MITOTIC SPINDLE	TUBGCP5	2.69634	0.155362	-0.256449
MITOTIC SPINDLE	TUBGCP6	2.75701	-0.145837	-0.0497683
MITOTIC SPINDLE	WASF1	2.62485	-0.102607	-0.0235851
MTORC1 SIGNALING	ACACA	2.22619	0.492156	-0.0448153
MTORC1 SIGNALING	ACSL3	2.23008	0.528988	-0.0751936
MTORC1 SIGNALING	ARPC5L	2.26126	0.250116	-0.0519181
MTORC1 SIGNALING	CALR	2.03452	0.756673	-0.0685683
MTORC1 SIGNALING	COPS5	5.36121	0.00410645	-0.0151477
MTORC1 SIGNALING	CYP51A1	2.91468	0.266109	-0.0421438
MTORC1 SIGNALING	DHCR24	2.09651	0.363368	-0.282651
MTORC1 SIGNALING	DHCR7	2.74028	0.535975	-0.0271242
MTORC1 SIGNALING	DHFR	3.74114	0.335712	-0.225115
MTORC1 SIGNALING	EBP	3.81717	0.345392
MTORC1 SIGNALING	FADS1	2.11025	0.258387	0.0152376
MTORC1 SIGNALING	FKBP2	3.09946	0.435372	0.079021
MTORC1 SIGNALING	GAPDH	3.4446	0.102356	-0.0446018
MTORC1 SIGNALING	GCLC	2.11048	-0.111237	0.00480524
MTORC1 SIGNALING	HMGCR	2.4996	0.279766	0.0127083
MTORC1 SIGNALING	HPRT1	2.68293	0.354895
MTORC1 SIGNALING	HSP90B1	3.31548	0.816061	-0.0329344
MTORC1 SIGNALING	HSPA4	3.62207	0.42687	0.00128714
MTORC1 SIGNALING	IDH1	2.43654	0.483109	-0.048173
MTORC1 SIGNALING	MTHFD2	2.3315	0.0733416	-0.0720493
MTORC1 SIGNALING	NFYC	4.32917	0.0398046	0.125256
MTORC1 SIGNALING	PPIA	2.58629	0.103945	-0.0190685
MTORC1 SIGNALING	PPP1R15A	1.97296	-0.170092	-0.0637046
MTORC1 SIGNALING	PRDX1	3.47059	0.131569	0.0212772
MTORC1 SIGNALING	PSAT1	2.7417	0.819264	-0.071168
MTORC1 SIGNALING	QDPR	2.4014	0.597595	0.0387977
MTORC1 SIGNALING	SC5D	2.46006	0.277149	-0.0128379
MTORC1 SIGNALING	SERPINH1	2.24195	-0.120025	-0.013937
MTORC1 SIGNALING	SLC2A1	2.86927	0.214382	0.00617554
MTORC1 SIGNALING	SQSTM1	2.5176	0.207	-0.0199974
MTORC1 SIGNALING	TMEM97	2.00015	0.169058	-0.0139947
MTORC1 SIGNALING	TUBG1	3.08339	0.362445	0.00499548
MTORC1 SIGNALING	UBE2D3	2.49359	0.186221	-0.0623435
PI3K AKT MTOR SIGNALING	ACACA	2.22619	0.492156	-0.0448153
PI3K AKT MTOR SIGNALING	AKT1	2.52293	0.146994	-0.0307305
PI3K AKT MTOR SIGNALING	AKT1S1	4.60062	0.307685	-0.069816
PI3K AKT MTOR SIGNALING	ARHGDIA	2.08156	0.514023	-0.00998796
PI3K AKT MTOR SIGNALING	CALR	2.03452	0.756673	-0.0685683
PI3K AKT MTOR SIGNALING	CAMK4	2.44395	-1.07237	0.138485
PI3K AKT MTOR SIGNALING	CFL1	2.18028	0.233139	-0.0543557
PI3K AKT MTOR SIGNALING	GRB2	2.87538	0.261234	-0.151304
PI3K AKT MTOR SIGNALING	HSP90B1	3.31548	0.816061	-0.0329344
PI3K AKT MTOR SIGNALING	MAPK1	2.19945	0.13367	-0.011343
PI3K AKT MTOR SIGNALING	MAPK8	2.4059	-0.0285738	0.033822
PI3K AKT MTOR SIGNALING	MAPK9	2.25691	0.237442	0.037183
PI3K AKT MTOR SIGNALING	NOD1	2.2901	-0.333491	0.0604179
PI3K AKT MTOR SIGNALING	PIN1	2.0347	0.302067	-0.0366577
PI3K AKT MTOR SIGNALING	PLCG1	2.9666	-0.0534426	-0.0273299
PI3K AKT MTOR SIGNALING	PPP1CA	2.13297	0.274974	-0.0430772
PI3K AKT MTOR SIGNALING	PPP2R1B	1.97166	0.22849	-0.0499744
PI3K AKT MTOR SIGNALING	PRKAA2	3.63673	0.204344	-0.18679
PI3K AKT MTOR SIGNALING	PRKAG1	3.53857	0.237092	-0.0741366
PI3K AKT MTOR SIGNALING	PTPN11	2.57838	0.0974579	-0.030831
PI3K AKT MTOR SIGNALING	RAF1	2.00656	0.208954	-0.0508466
PI3K AKT MTOR SIGNALING	RPS6KA3	2.49175	0.469097
PI3K AKT MTOR SIGNALING	RPTOR	2.35454	-0.00827631	-0.101804
PI3K AKT MTOR SIGNALING	SLC2A1	2.86927	0.214382	0.00617554
PI3K AKT MTOR SIGNALING	SQSTM1	2.5176	0.207	-0.0199974
PI3K AKT MTOR SIGNALING	TSC2	2.4085	0.0208638	-0.0138037
PI3K AKT MTOR SIGNALING	UBE2D3	2.49359	0.186221	-0.0623435
PI3K AKT MTOR SIGNALING	YWHAB	2.59994	0.297245	-0.0492823
PEROXISOME	ABCC8	2.74934	0.476962	0.0279236
PEROXISOME	ACSL4	2.26407	-0.540543
PEROXISOME	ATXN1	2.61394	-0.0445888	0.13337
PEROXISOME	CLN6	2.08522	0.204259	0.000912783
PEROXISOME	DHCR24	2.09651	0.363368	-0.282651
PEROXISOME	FADS1	2.11025	0.258387	0.0152376
PEROXISOME	FDPS	3.06048	0.0624518	-0.0290815
PEROXISOME	GNPAT	3.07597	0.130637	-0.00405404
PEROXISOME	IDH1	2.43654	0.483109	-0.048173
PEROXISOME	IDH2	3.18589	0.0590861	-0.0230756
PEROXISOME	ITGB1BP1	2.05204	0.0644244	0.0185211
PEROXISOME	PEX13	3.82471	0.190652	-0.00420528
PEROXISOME	PEX14	3.05165	-0.0726565	-0.0148744
PEROXISOME	PEX2	5.76928	-0.00809896	-0.0331418
PEROXISOME	PEX5	4.54479	0.108372	-0.00855845
PEROXISOME	PEX6	3.8282	0.154008	-0.0226512
PEROXISOME	PRDX1	3.47059	0.131569	0.0212772
PEROXISOME	SLC25A19	3.35947	0.0404079	-0.0476762
PEROXISOME	SOD1	2.61154	0.177528	-0.0229379
PEROXISOME	VPS4B	2.36117	0.0282699	-0.0375567
BILE ACID METABOLISM	ATXN1	2.61394	-0.0445888	0.13337
BILE ACID METABOLISM	BCAR3	2.157	-0.300599	-0.0268478
BILE ACID METABOLISM	CYP27A1	2.20353	-1.49418	1.05393
BILE ACID METABOLISM	DHCR24	2.09651	0.363368	-0.282651
BILE ACID METABOLISM	EFHC1	2.37003	-0.249855	-0.0163897
BILE ACID METABOLISM	FADS1	2.11025	0.258387	0.0152376
BILE ACID METABOLISM	GCLM	2.57994	0.36306	-0.0702089
BILE ACID METABOLISM	GNPAT	3.07597	0.130637	-0.00405404
BILE ACID METABOLISM	IDH1	2.43654	0.483109	-0.048173
BILE ACID METABOLISM	IDH2	3.18589	0.0590861	-0.0230756
BILE ACID METABOLISM	PEX1	5.95831	0.0383071	-0.0623634
BILE ACID METABOLISM	PEX12	3.84969	0.175619	-0.0199825
BILE ACID METABOLISM	PEX13	3.82471	0.190652	-0.00420528
BILE ACID METABOLISM	PEX19	4.09035	0.114164	-0.0223318
BILE ACID METABOLISM	PEX26	4.72384	0.163513	-0.0292064
BILE ACID METABOLISM	PEX6	3.8282	0.154008	-0.0226512
BILE ACID METABOLISM	PEX7	3.53425	0.47633	-0.0663526
BILE ACID METABOLISM	PNPLA8	2.23725	0.0905163	-0.0587951
BILE ACID METABOLISM	SLC29A1	2.08467	-0.341858	0.0273843
BILE ACID METABOLISM	SOD1	2.61154	0.177528	-0.0229379
CHOLESTEROL HOMEOSTASIS	ACTG1	2.27894	0.286344	0.00458304
CHOLESTEROL HOMEOSTASIS	AVPR1A	2.15163	-0.805635	-0.226398
CHOLESTEROL HOMEOSTASIS	CTNNB1	2.26675	0.188914	-0.0530221
CHOLESTEROL HOMEOSTASIS	CYP51A1	2.91468	0.266109	-0.0421438
CHOLESTEROL HOMEOSTASIS	DHCR7	2.74028	0.535975	-0.0271242
CHOLESTEROL HOMEOSTASIS	EBP	3.81717	0.345392
CHOLESTEROL HOMEOSTASIS	FASN	2.49099	0.384184	-0.128353
CHOLESTEROL HOMEOSTASIS	FDFT1	2.47191	0.0850923	-0.0324188
CHOLESTEROL HOMEOSTASIS	FDPS	3.06048	0.0624518	-0.0290815
CHOLESTEROL HOMEOSTASIS	HMGCR	2.4996	0.279766	0.0127083
CHOLESTEROL HOMEOSTASIS	MVK	2.76875	0.244481	-0.00899671
CHOLESTEROL HOMEOSTASIS	PCYT2	2.63898	0.16839	-0.0684726
CHOLESTEROL HOMEOSTASIS	PMVK	2.51947	0.198493	-0.0470861
CHOLESTEROL HOMEOSTASIS	SC5D	2.46006	0.277149	-0.0128379
CHOLESTEROL HOMEOSTASIS	SREBF2	3.77665	0.471075	0.0371545
CHOLESTEROL HOMEOSTASIS	TMEM97	2.00015	0.169058	-0.0139947
REACTIVE OXYGEN SPECIES PATHWAY	EGLN2	2.79867	-0.563572	0.0204138
REACTIVE OXYGEN SPECIES PATHWAY	GCLC	2.11048	-0.111237	0.00480524
REACTIVE OXYGEN SPECIES PATHWAY	GCLM	2.57994	0.36306	-0.0702089
REACTIVE OXYGEN SPECIES PATHWAY	IPCEF1	2.10011	-0.372001	0.00935234
REACTIVE OXYGEN SPECIES PATHWAY	LAMTOR5	2.56681	0.0737785
REACTIVE OXYGEN SPECIES PATHWAY	PDLIM1	2.46489	-0.741811	0.0898727
REACTIVE OXYGEN SPECIES PATHWAY	PRDX1	3.47059	0.131569	0.0212772
REACTIVE OXYGEN SPECIES PATHWAY	PRDX2	2.87285	0.457556	-0.0304552
REACTIVE OXYGEN SPECIES PATHWAY	PRDX4	2.89126	0.573246
REACTIVE OXYGEN SPECIES PATHWAY	PRDX6	1.97108	0.453387	0.0132899
REACTIVE OXYGEN SPECIES PATHWAY	SOD1	2.61154	0.177528	-0.0229379
REACTIVE OXYGEN SPECIES PATHWAY	TXN	2.22147	0.171945	-0.0566909

## Sheet: 4B. ORA H Genes (PRIM depleted)
	gene	mean_z_score	diff_expr_log2FoldChange	diff_meth_promoters_logFC
COMPLEMENT	ADRA2B	2.02217	-0.761286	-0.0212265
COMPLEMENT	APOBEC3G	2.13553	-1.23468
COMPLEMENT	APOC1	2.3483	-0.420397	-0.210942
COMPLEMENT	C1R	2.34545	-0.966465	0.0137403
COMPLEMENT	C1S	3.12823	-1.09981	0.234897
COMPLEMENT	CALM1	2.56945	-0.214272	-0.053704
COMPLEMENT	CALM3	2.29901	0.176252	-0.0335426
COMPLEMENT	CASP10	2.19857	-0.353847	0.0818729
COMPLEMENT	CASP3	2.56482	0.0154094	-0.13895
COMPLEMENT	CASP4	2.4681	-0.520563	-0.260518
COMPLEMENT	CASP9	2.08062	0.136477	-0.054119
COMPLEMENT	CBLB	2.20304	-0.166983	-0.136209
COMPLEMENT	CD59	2.63492	-0.190889	-0.0603551
COMPLEMENT	CEBPB	2.13829	-0.621878	-0.0513617
COMPLEMENT	CFH	3.40143	-1.01605
COMPLEMENT	CLU	2.25483	-1.04438	0.10235
COMPLEMENT	DUSP5	2.83442	-0.917565	0.108304
COMPLEMENT	DUSP6	2.00231	-0.21379	0.0259962
COMPLEMENT	F3	2.60575	1.28807	0.224464
COMPLEMENT	FN1	2.95402	-0.65279	0.0531991
COMPLEMENT	FYN	2.56843	-0.375591	0.0313454
COMPLEMENT	GNG2	2.25131	-1.07254	-0.199147
COMPLEMENT	GP1BA	2.36405	-0.573856	0.0125132
COMPLEMENT	IL6	5.03292	-0.887201	-0.19705
COMPLEMENT	JAK2	2.42923	-0.290774	0.0540058
COMPLEMENT	LCK	2.46991	-0.765773	0.0578644
COMPLEMENT	LGALS3	2.29204	-0.800721	0.355106
COMPLEMENT	LRP1	2.45866	-0.133806	-0.0262422
COMPLEMENT	LYN	3.66624	0.00968044	0.151379
COMPLEMENT	MAFF	2.20689	0.0684473	0.00563317
COMPLEMENT	PCLO	2.28186	-0.0653847	-0.167409
COMPLEMENT	PCSK9	2.15693	-0.750442	0.496149
COMPLEMENT	PIK3CA	3.26154	-0.0506664	-0.0226066
COMPLEMENT	PIK3CG	2.17183	-0.869476	-0.00293896
COMPLEMENT	PIK3R5	2.19835	-0.318873	-0.085424
COMPLEMENT	PIM1	1.96629	0.177332	0.0214555
COMPLEMENT	PLAT	2.12428	0.276122	0.194797
COMPLEMENT	PLAUR	2.48215	-0.481575	0.138223
COMPLEMENT	PLEK	2.45729	-0.758947	0.0577251
COMPLEMENT	PSEN1	2.09477	0.152859	0.0263472
COMPLEMENT	RAF1	2.69471	0.208954	-0.0508466
COMPLEMENT	RASGRP1	2.63364	-0.770443	0.124669
COMPLEMENT	SERPINA1	2.26544	-0.126862	0.0732295
COMPLEMENT	SERPINE1	2.81424	-0.345718	0.726073
COMPLEMENT	SERPING1	3.39772	-1.08519	0.371506
COMPLEMENT	SRC	2.12595	-0.00275163	0.0618782
COMPLEMENT	TNFAIP3	3.66265	-0.763982	0.00141601
COMPLEMENT	USP14	2.22444	0.256706	0.0137785
COMPLEMENT	USP8	2.06456	0.0393508	0.000971375
COMPLEMENT	WAS	2.21251	-0.783663
COMPLEMENT	XPNPEP1	2.01305	0.235669	0.0649337
MTORC1 SIGNALING	ACSL3	2.39166	0.528988	-0.0751936
MTORC1 SIGNALING	ALDOA	2.09137	-0.28673	0.00964199
MTORC1 SIGNALING	ATP2A2	2.56222	-0.181046	-0.0293566
MTORC1 SIGNALING	CACYBP	2.68923	0.226332	-0.0460142
MTORC1 SIGNALING	CANX	3.41339	0.372366	-0.0145899
MTORC1 SIGNALING	CCT6A	2.3055	0.281634	0.0384706
MTORC1 SIGNALING	CDKN1A	1.96823	0.116997	0.0112959
MTORC1 SIGNALING	CFP	2.13636	-0.566334
MTORC1 SIGNALING	COPS5	2.77302	0.00410645	-0.0151477
MTORC1 SIGNALING	CORO1A	2.19804	-0.860714	-0.0240213
MTORC1 SIGNALING	CXCR4	2.71475	-0.800488	0.0664813
MTORC1 SIGNALING	DHCR7	2.43102	0.535975	-0.0271242
MTORC1 SIGNALING	DHFR	3.36079	0.335712	-0.225115
MTORC1 SIGNALING	EBP	2.61512	0.345392
MTORC1 SIGNALING	ENO1	3.20135	0.267951	0.0102584
MTORC1 SIGNALING	FKBP2	2.15175	0.435372	0.079021
MTORC1 SIGNALING	GAPDH	2.65706	0.102356	-0.0446018
MTORC1 SIGNALING	GSK3B	2.3572	0.153568	-0.219467
MTORC1 SIGNALING	HSPD1	3.02833	0.44856	-0.0360168
MTORC1 SIGNALING	HSPE1	2.35546	0.0527894	-0.0442596
MTORC1 SIGNALING	LDHA	2.75098	0.187063	-0.102283
MTORC1 SIGNALING	NFYC	2.52193	0.0398046	0.125256
MTORC1 SIGNALING	PGK1	2.41866	0.218889
MTORC1 SIGNALING	PHGDH	2.14598	0.193987	-0.029527
MTORC1 SIGNALING	PPA1	2.09896	0.100584	0.0309681
MTORC1 SIGNALING	PPIA	2.14802	0.103945	-0.0190685
MTORC1 SIGNALING	PRDX1	3.24455	0.131569	0.0212772
MTORC1 SIGNALING	PSMA3	3.11405	0.173876	-0.0516411
MTORC1 SIGNALING	PSMA4	2.76107	0.220299	-0.0366469
MTORC1 SIGNALING	PSMB5	3.19288	0.364685	-0.000343827
MTORC1 SIGNALING	PSMC6	2.0338	0.0944959	-0.00293374
MTORC1 SIGNALING	PSMD12	5.17846	0.208792	-0.0632541
MTORC1 SIGNALING	PSMD13	3.03693	0.4653	-0.0360501
MTORC1 SIGNALING	PSMD14	3.02105	0.353521	-0.0894975
MTORC1 SIGNALING	SERP1	2.04738	0.45141	-0.0609296
MTORC1 SIGNALING	SHMT2	2.53071	0.405838	-0.0728194
MTORC1 SIGNALING	SLC2A1	2.30644	0.214382	0.00617554
MTORC1 SIGNALING	SLC2A3	2.3002	-0.406709	0.296623
MTORC1 SIGNALING	SSR1	2.17303	0.292753	-0.042056
MTORC1 SIGNALING	STC1	2.51139	0.18379	0.0658087
MTORC1 SIGNALING	SYTL2	2.47179	0.0606189	0.143472
MTORC1 SIGNALING	TFRC	2.50192	-0.217625	-0.0190402
MTORC1 SIGNALING	TOMM40	2.44967	0.392009	-0.045774
MTORC1 SIGNALING	TPI1	2.10842	0.321777	0.0326925
MTORC1 SIGNALING	TXNRD1	2.45998	0.152181	-0.0171987
MTORC1 SIGNALING	UCHL5	2.51634	0.0903668	-0.134325
TNFA SIGNALING VIA NFKB	ACKR3	1.96347	-0.369852	-0.200163
TNFA SIGNALING VIA NFKB	BCL2A1	2.60148	-0.901717
TNFA SIGNALING VIA NFKB	BCL6	3.43668	-0.292479	0.0513725
TNFA SIGNALING VIA NFKB	BIRC3	2.31246	-0.722058	0.0175321
TNFA SIGNALING VIA NFKB	CD44	2.15887	-0.0872856	0.0868705
TNFA SIGNALING VIA NFKB	CDKN1A	1.96823	0.116997	0.0112959
TNFA SIGNALING VIA NFKB	CEBPB	2.13829	-0.621878	-0.0513617
TNFA SIGNALING VIA NFKB	CFLAR	2.67214	-0.302827	0.0569893
TNFA SIGNALING VIA NFKB	DUSP1	2.18687	-0.599433
TNFA SIGNALING VIA NFKB	DUSP5	2.83442	-0.917565	0.108304
TNFA SIGNALING VIA NFKB	EDN1	3.34846	-0.749911	0.284722
TNFA SIGNALING VIA NFKB	EGR2	2.94039	-0.459733	0.170797
TNFA SIGNALING VIA NFKB	F2RL1	3.67648	0.197413	-0.012872
TNFA SIGNALING VIA NFKB	F3	2.60575	1.28807	0.224464
TNFA SIGNALING VIA NFKB	FOSL1	2.42726	-0.831309	-0.0416496
TNFA SIGNALING VIA NFKB	FOSL2	2.01635	-0.23945	-0.0383812
TNFA SIGNALING VIA NFKB	GADD45B	2.6389	-0.239644	-0.104117
TNFA SIGNALING VIA NFKB	GCH1	2.67925	0.182239	-0.0732854
TNFA SIGNALING VIA NFKB	GFPT2	2.29313	-1.06898	0.0360236
TNFA SIGNALING VIA NFKB	HBEGF	2.15269	-0.303193	-0.0368582
TNFA SIGNALING VIA NFKB	IL6	5.03292	-0.887201	-0.19705
TNFA SIGNALING VIA NFKB	JUN	2.29322	-0.475023
TNFA SIGNALING VIA NFKB	KLF2	3.35924	-0.823749	-0.00787288
TNFA SIGNALING VIA NFKB	MAFF	2.20689	0.0684473	0.00563317
TNFA SIGNALING VIA NFKB	NR4A1	2.35101	-0.138637	0.0398798
TNFA SIGNALING VIA NFKB	NR4A3	2.08603	-0.461768	0.00531689
TNFA SIGNALING VIA NFKB	PDE4B	2.30191	0.344636	0.376357
TNFA SIGNALING VIA NFKB	PLAU	2.30628	-0.806967	0.218234
TNFA SIGNALING VIA NFKB	PLAUR	2.48215	-0.481575	0.138223
TNFA SIGNALING VIA NFKB	PLEK	2.45729	-0.758947	0.0577251
TNFA SIGNALING VIA NFKB	PTGER4	2.49567	-0.0664853	-0.0507686
TNFA SIGNALING VIA NFKB	PTGS2	2.85846	-0.128205	0.219628
TNFA SIGNALING VIA NFKB	RIPK2	3.07287	0.300553	-0.0504024
TNFA SIGNALING VIA NFKB	SERPINE1	2.81424	-0.345718	0.726073
TNFA SIGNALING VIA NFKB	SIK1	2.37545	0.392205	0.100533
TNFA SIGNALING VIA NFKB	SLC2A3	2.3002	-0.406709	0.296623
TNFA SIGNALING VIA NFKB	SMAD3	2.91155	-0.426421	0.118251
TNFA SIGNALING VIA NFKB	SOCS3	2.47065	-0.720729	-0.0223812
TNFA SIGNALING VIA NFKB	SOD2	2.02637	-0.150201	-0.0692979
TNFA SIGNALING VIA NFKB	TNFAIP2	2.80517	-1.01895	-0.00729508
TNFA SIGNALING VIA NFKB	TNFAIP3	3.66265	-0.763982	0.00141601
TNFA SIGNALING VIA NFKB	TNFAIP6	3.33642	-0.791959	0.081203
TNFA SIGNALING VIA NFKB	TRAF1	2.75377	-0.897644	-0.144245
TNFA SIGNALING VIA NFKB	ZC3H12A	2.4981	-0.452903	-0.00506823
APOPTOSIS	ANXA1	2.55679	-0.224588	0.0833001
APOPTOSIS	AVPR1A	2.29197	-0.805635	-0.226398
APOPTOSIS	BCAP31	2.24172	0.38225
APOPTOSIS	BIRC3	2.31246	-0.722058	0.0175321
APOPTOSIS	BMF	1.97984	-0.346654	-0.0272954
APOPTOSIS	CASP3	2.56482	0.0154094	-0.13895
APOPTOSIS	CASP4	2.4681	-0.520563	-0.260518
APOPTOSIS	CASP8	2.08538	-0.109898	0.281621
APOPTOSIS	CASP9	2.08062	0.136477	-0.054119
APOPTOSIS	CAV1	2.59686	-1.06424	0.360575
APOPTOSIS	CD44	2.15887	-0.0872856	0.0868705
APOPTOSIS	CDKN1A	1.96823	0.116997	0.0112959
APOPTOSIS	CFLAR	2.67214	-0.302827	0.0569893
APOPTOSIS	CLU	2.25483	-1.04438	0.10235
APOPTOSIS	CYLD	2.0052	-0.113554	0.00390332
APOPTOSIS	DNM1L	2.50992	0.113122	-0.0711163
APOPTOSIS	DPYD	2.1117	-0.473537	-0.0549136
APOPTOSIS	EBP	2.61512	0.345392
APOPTOSIS	ERBB2	2.18527	0.399273	-0.0929075
APOPTOSIS	EREG	2.32352	-0.960083	0.315841
APOPTOSIS	F2R	2.64785	-0.258453	0.0134145
APOPTOSIS	FAS	2.80536	-0.380619	0.138776
APOPTOSIS	GADD45B	2.6389	-0.239644	-0.104117
APOPTOSIS	GCH1	2.67925	0.182239	-0.0732854
APOPTOSIS	GPX1	2.69337	0.161373	-0.132742
APOPTOSIS	GSTM1	2.27155	-0.52425
APOPTOSIS	HGF	2.34849	-0.876946	0.181243
APOPTOSIS	IGFBP6	2.71501	-1.42493	0.1898
APOPTOSIS	IL6	5.03292	-0.887201	-0.19705
APOPTOSIS	JUN	2.29322	-0.475023
APOPTOSIS	LGALS3	2.29204	-0.800721	0.355106
APOPTOSIS	LMNA	2.62873	-0.161347	0.103174
APOPTOSIS	MADD	3.10898	0.155527	0.0233163
APOPTOSIS	PLAT	2.12428	0.276122	0.194797
APOPTOSIS	PLCB2	2.32057	-0.69826	0.140228
APOPTOSIS	PPP3R1	2.41077	0.100854	0.0128976
APOPTOSIS	PSEN1	2.09477	0.152859	0.0263472
APOPTOSIS	SMAD7	2.67121	-0.448686	0.00319206
APOPTOSIS	SOD1	2.35541	0.177528	-0.0229379
APOPTOSIS	SOD2	2.02637	-0.150201	-0.0692979
APOPTOSIS	TXNIP	1.97557	-0.0291337	-0.00576957
APOPTOSIS	VDAC2	2.3164	0.202402	-0.0236341
MYC TARGETS V1	C1QBP	3.11953	0.194133	-0.0301312
MYC TARGETS V1	CAD	2.85944	0.0748272	-0.0258602
MYC TARGETS V1	CANX	3.41339	0.372366	-0.0145899
MYC TARGETS V1	CCT2	3.00167	0.340303	-0.0444333
MYC TARGETS V1	CCT3	1.97225	0.403244	0.0625636
MYC TARGETS V1	CCT4	3.15805	0.247612	-0.0454884
MYC TARGETS V1	CCT5	2.61361	0.301537	-0.0408364
MYC TARGETS V1	CCT7	2.03487	0.404888	-0.034314
MYC TARGETS V1	CNBP	2.05073	0.0856833	-0.0651143
MYC TARGETS V1	COPS5	2.77302	0.00410645	-0.0151477
MYC TARGETS V1	EIF2S1	2.0752	0.137445	-0.0862657
MYC TARGETS V1	GLO1	2.01428	0.702246	-0.0240772
MYC TARGETS V1	HDDC2	2.04108	0.0636077	-0.185356
MYC TARGETS V1	HSP90AB1	3.90573	0.48297	-0.0326076
MYC TARGETS V1	HSPD1	3.02833	0.44856	-0.0360168
MYC TARGETS V1	HSPE1	2.35546	0.0527894	-0.0442596
MYC TARGETS V1	IMPDH2	2.21487	0.328615	-0.0218406
MYC TARGETS V1	LDHA	2.75098	0.187063	-0.102283
MYC TARGETS V1	NME1	2.44131	0.0256611	-0.0433793
MYC TARGETS V1	PGK1	2.41866	0.218889
MYC TARGETS V1	PPIA	2.14802	0.103945	-0.0190685
MYC TARGETS V1	PRPS2	2.06267	0.00994719
MYC TARGETS V1	PSMA1	2.74096	-0.165871	-0.0308217
MYC TARGETS V1	PSMA2	3.08389	-0.308462	0.184652
MYC TARGETS V1	PSMA4	2.76107	0.220299	-0.0366469
MYC TARGETS V1	PSMA6	2.99934	-0.325494	-0.0506561
MYC TARGETS V1	PSMA7	3.54407	0.287368	-0.0500509
MYC TARGETS V1	PSMB2	3.33499	0.130432	-0.0760963
MYC TARGETS V1	PSMC6	2.0338	0.0944959	-0.00293374
MYC TARGETS V1	PSMD1	3.57492	0.302982	-0.0462446
MYC TARGETS V1	PSMD14	3.02105	0.353521	-0.0894975
MYC TARGETS V1	PSMD3	2.58181	0.398585	-0.0224436
MYC TARGETS V1	PSMD7	2.31006	-0.0686589	0.019523
MYC TARGETS V1	PSMD8	3.09355	0.284581	-0.0647203
MYC TARGETS V1	PTGES3	2.77021	0.210713	0.00119788
MYC TARGETS V1	SSBP1	2.66279	0.204504	-0.05869
MYC TARGETS V1	STARD7	2.88378	0.15703	-0.0435061
MYC TARGETS V1	TARDBP	2.93415	0.177518	-0.0111563
MYC TARGETS V1	TCP1	1.99115	0.381923	-0.164529
MYC TARGETS V1	VBP1	2.29941	0.31172
MYC TARGETS V1	YWHAQ	2.47792	0.245456	0.0158901
COAGULATION	A2M	2.40699	-0.595105	-0.616037
COAGULATION	ANXA1	2.55679	-0.224588	0.0833001
COAGULATION	APOC1	2.3483	-0.420397	-0.210942
COAGULATION	C1R	2.34545	-0.966465	0.0137403
COAGULATION	C1S	3.12823	-1.09981	0.234897
COAGULATION	CASP9	2.08062	0.136477	-0.054119
COAGULATION	CFH	3.40143	-1.01605
COAGULATION	CFI	2.04172	-1.09606
COAGULATION	CLU	2.25483	-1.04438	0.10235
COAGULATION	DUSP6	2.00231	-0.21379	0.0259962
COAGULATION	F2RL2	2.10646	-0.708496	0.294274
COAGULATION	F3	2.60575	1.28807	0.224464
COAGULATION	FGA	3.23851	0.632914	-0.625647
COAGULATION	FN1	2.95402	-0.65279	0.0531991
COAGULATION	FYN	2.56843	-0.375591	0.0313454
COAGULATION	GP1BA	2.36405	-0.573856	0.0125132
COAGULATION	HTRA1	2.11985	-0.22983	-0.0771544
COAGULATION	ITGB3	3.16391	-0.984732	0.184133
COAGULATION	LRP1	2.45866	-0.133806	-0.0262422
COAGULATION	MAFF	2.20689	0.0684473	0.00563317
COAGULATION	MMP7	2.21175	-0.888859	0.0378228
COAGULATION	MMP9	2.37461	-0.522059	0.252191
COAGULATION	PEF1	2.18801	0.102403	0.0287424
COAGULATION	PLAT	2.12428	0.276122	0.194797
COAGULATION	PLAU	2.30628	-0.806967	0.218234
COAGULATION	PLEK	2.45729	-0.758947	0.0577251
COAGULATION	PROC	2.05876	0.418799	-0.0934312
COAGULATION	SERPINA1	2.26544	-0.126862	0.0732295
COAGULATION	SERPINE1	2.81424	-0.345718	0.726073
COAGULATION	SERPING1	3.39772	-1.08519	0.371506
COAGULATION	VWF	2.62061	0.336169	0.577826

## Sheet: 4C. ORA H Genes (MET enriched)
	gene	mean_z_score	diff_expr_log2FoldChange	diff_meth_promoters_meth.diff
UNFOLDED PROTEIN RESPONSE	ALDH18A1	2.01355	0.316026	-1.18622
UNFOLDED PROTEIN RESPONSE	ATF6	2.02256	0.191758	-0.54079
UNFOLDED PROTEIN RESPONSE	DNAJB9	3.97939	0.735452	0.111938
UNFOLDED PROTEIN RESPONSE	DNAJC3	2.94391	0.671522
UNFOLDED PROTEIN RESPONSE	EDEM1	2.07416	0.181779	-0.553353
UNFOLDED PROTEIN RESPONSE	EIF2AK3	2.10095	0.340533	-0.112951
UNFOLDED PROTEIN RESPONSE	HERPUD1	2.64435	0.261786	-1.09213
UNFOLDED PROTEIN RESPONSE	HSP90B1	3.51346	0.676671	-0.38059
UNFOLDED PROTEIN RESPONSE	HSPA9	3.42486	0.59554	-0.0976562
UNFOLDED PROTEIN RESPONSE	NFYA	2.04403	-0.0647079	0.215401
UNFOLDED PROTEIN RESPONSE	NFYB	2.56955	0.066398	0.166977
UNFOLDED PROTEIN RESPONSE	NPM1	2.50963	0.214623	0.414993
UNFOLDED PROTEIN RESPONSE	PDIA6	3.50087	0.241315	0.440516
UNFOLDED PROTEIN RESPONSE	SERP1	3.20009	0.484624	-0.139732
UNFOLDED PROTEIN RESPONSE	SPCS1	2.6756	0.338428	0.155763
UNFOLDED PROTEIN RESPONSE	SPCS3	3.15546	0.29791	2.12378
UNFOLDED PROTEIN RESPONSE	SSR1	3.04363	0.331467	14.4018
UNFOLDED PROTEIN RESPONSE	YWHAZ	2.68005	0.0481799	-0.0145744
PROTEIN SECRETION	ARFIP1	3.51123	0.202479	-0.484662
PROTEIN SECRETION	ATP7A	2.30329	0.233113
PROTEIN SECRETION	CLCN3	3.66767	0.983691	-0.104407
PROTEIN SECRETION	CLN5	3.59148	-0.183053	3.55706
PROTEIN SECRETION	DNM1L	2.99931	0.112326	-0.919276
PROTEIN SECRETION	RPS6KA3	3.0697	0.143517
PROTEIN SECRETION	SCAMP1	3.61589	0.513201	-1.27797
PROTEIN SECRETION	TMX1	2.48607	-0.462855	1.16047
PROTEIN SECRETION	TSG101	2.51124	0.20359	-0.017287
ANDROGEN RESPONSE	ACSL3	2.36595	0.0716428	0.519768
ANDROGEN RESPONSE	DNAJB9	3.97939	0.735452	0.111938
ANDROGEN RESPONSE	GPD1L	2.26984	0.347161	-1.44337
ANDROGEN RESPONSE	HSD17B14	2.08705	0.0431094	-2.16455
ANDROGEN RESPONSE	NGLY1	3.11965	0.0395181	-3.2981
ANDROGEN RESPONSE	RPS6KA3	3.0697	0.143517
ANDROGEN RESPONSE	SLC38A2	1.97755	0.167076	-1.07295
ANDROGEN RESPONSE	SPCS3	3.15546	0.29791	2.12378
ANDROGEN RESPONSE	ZBTB10	2.35438	0.0350427	-0.106231

## Sheet: 4D. ORA H Genes (MET depleted)
	gene	mean_z_score	diff_expr_log2FoldChange	diff_meth_promoters_meth.diff
EPITHELIAL MESENCHYMAL TRANSITION	BDNF	2.34635	-1.59612	-0.213026
EPITHELIAL MESENCHYMAL TRANSITION	BGN	2.37792	-0.441246
EPITHELIAL MESENCHYMAL TRANSITION	BMP1	2.51011	-1.12405
EPITHELIAL MESENCHYMAL TRANSITION	CALD1	2.80271	0.148884	-0.643141
EPITHELIAL MESENCHYMAL TRANSITION	CDH11	1.97739	-0.399978	1.51497
EPITHELIAL MESENCHYMAL TRANSITION	COL16A1	2.07591	-0.822869	-4.40189
EPITHELIAL MESENCHYMAL TRANSITION	COL1A1	2.3867	-0.357754	2.99406
EPITHELIAL MESENCHYMAL TRANSITION	COL1A2	2.9145	-0.338112	16.9132
EPITHELIAL MESENCHYMAL TRANSITION	COL3A1	2.01802	-0.655375	0.296765
EPITHELIAL MESENCHYMAL TRANSITION	COL7A1	2.81827	-0.927029	-6.14035
EPITHELIAL MESENCHYMAL TRANSITION	CTHRC1	1.99104	-1.51184	-0.650243
EPITHELIAL MESENCHYMAL TRANSITION	DCN	2.53574	-0.522438	-4.08506
EPITHELIAL MESENCHYMAL TRANSITION	ELN	2.98797	-0.257923	-1.76438
EPITHELIAL MESENCHYMAL TRANSITION	FGF2	3.31312	-0.595454	-1.61704
EPITHELIAL MESENCHYMAL TRANSITION	FLNA	2.05003	-1.21963
EPITHELIAL MESENCHYMAL TRANSITION	FN1	2.58548	-0.722874	-0.628035
EPITHELIAL MESENCHYMAL TRANSITION	FOXC2	1.98918	-0.172192
EPITHELIAL MESENCHYMAL TRANSITION	ID2	2.23201	-1.10185	-0.2563
EPITHELIAL MESENCHYMAL TRANSITION	IGFBP4	2.08319	-0.562005	-3.70532
EPITHELIAL MESENCHYMAL TRANSITION	INHBA	2.33594	-0.610843	-1.23125
EPITHELIAL MESENCHYMAL TRANSITION	ITGA2	2.36613	-0.994959	-2.48551
EPITHELIAL MESENCHYMAL TRANSITION	ITGA5	2.36733	-0.640641	-4.96018
EPITHELIAL MESENCHYMAL TRANSITION	ITGAV	2.19615	-0.0449002	4.50514
EPITHELIAL MESENCHYMAL TRANSITION	ITGB1	2.37155	0.0252759	-0.17517
EPITHELIAL MESENCHYMAL TRANSITION	ITGB3	2.14239	-0.530218	1.15561
EPITHELIAL MESENCHYMAL TRANSITION	LAMA1	1.99234	-2.73048	0.628392
EPITHELIAL MESENCHYMAL TRANSITION	LAMA3	2.44487	-0.108453	0.077109
EPITHELIAL MESENCHYMAL TRANSITION	LAMC2	2.67143	-1.48195	-0.12524
EPITHELIAL MESENCHYMAL TRANSITION	LGALS1	2.32271	-1.07206
EPITHELIAL MESENCHYMAL TRANSITION	LRP1	3.04258	-0.932404	-2.13449
EPITHELIAL MESENCHYMAL TRANSITION	LUM	2.26144	-0.178039
EPITHELIAL MESENCHYMAL TRANSITION	MMP1	2.47646	-0.471193	17.3757
EPITHELIAL MESENCHYMAL TRANSITION	MMP14	2.07556	-1.01548	3.70141
EPITHELIAL MESENCHYMAL TRANSITION	MMP2	2.3909	-0.500009
EPITHELIAL MESENCHYMAL TRANSITION	MMP3	2.16108	0.332269	-2.8869
EPITHELIAL MESENCHYMAL TRANSITION	MSX1	2.04982	-0.109101	-8.64944
EPITHELIAL MESENCHYMAL TRANSITION	MYL9	1.98718	-0.565622	2.74878
EPITHELIAL MESENCHYMAL TRANSITION	PDGFRB	2.25806	-0.3247	-7.21171
EPITHELIAL MESENCHYMAL TRANSITION	PFN2	2.29291	-0.0783928	-0.144927
EPITHELIAL MESENCHYMAL TRANSITION	PLAUR	2.91107	-1.68924	-0.590319
EPITHELIAL MESENCHYMAL TRANSITION	SERPINE1	3.28709	-1.95971	-2.16958
EPITHELIAL MESENCHYMAL TRANSITION	SERPINE2	2.53883	-0.461005	-0.342266
EPITHELIAL MESENCHYMAL TRANSITION	SFRP1	2.34409	-0.417637
EPITHELIAL MESENCHYMAL TRANSITION	SPARC	3.28275	-0.242074	-5.55967
EPITHELIAL MESENCHYMAL TRANSITION	TAGLN	2.36671	-0.343397	-2.29796
EPITHELIAL MESENCHYMAL TRANSITION	TGFB1	3.12635	-0.671274	0.85234
EPITHELIAL MESENCHYMAL TRANSITION	TGM2	2.01039	-0.45759	-0.947743
EPITHELIAL MESENCHYMAL TRANSITION	THBS1	2.83575	-0.0508972	-1.0389
EPITHELIAL MESENCHYMAL TRANSITION	THY1	2.44365	-0.153832
EPITHELIAL MESENCHYMAL TRANSITION	TIMP1	2.57357	-1.27076	-5.96864
EPITHELIAL MESENCHYMAL TRANSITION	TPM1	2.24623	-0.0313477	0.151711
EPITHELIAL MESENCHYMAL TRANSITION	TPM2	2.5304	-0.94871	-1.12107
EPITHELIAL MESENCHYMAL TRANSITION	TPM4	2.68089	0.119513	-1.22992
EPITHELIAL MESENCHYMAL TRANSITION	VEGFC	2.13279	0.105772	-4.41344
EPITHELIAL MESENCHYMAL TRANSITION	WNT5A	2.28261	1.23444	0.100645
APICAL JUNCTION	ACTA1	2.31488	-3.22763
APICAL JUNCTION	ACTN1	2.15849	-0.685303	-1.05387
APICAL JUNCTION	ACTN3	1.99107	-1.61719	0.140241
APICAL JUNCTION	ADAM9	1.98459	-0.0500702	-0.0752082
APICAL JUNCTION	ARHGEF6	2.4524	-0.550592
APICAL JUNCTION	ARPC2	2.38777	-0.171107	0.156413
APICAL JUNCTION	BMP1	2.51011	-1.12405
APICAL JUNCTION	CDH11	1.97739	-0.399978	1.51497
APICAL JUNCTION	CLDN4	2.09561	-0.0383772	2.86244
APICAL JUNCTION	CLDN5	2.80545	-0.537515	-7.31069
APICAL JUNCTION	COL16A1	2.07591	-0.822869	-4.40189
APICAL JUNCTION	ITGA2	2.36613	-0.994959	-2.48551
APICAL JUNCTION	ITGA3	1.98279	-0.432527	-0.472051
APICAL JUNCTION	ITGB1	2.37155	0.0252759	-0.17517
APICAL JUNCTION	ITGB4	2.22238	-1.23875	-2.59757
APICAL JUNCTION	LAMA3	2.44487	-0.108453	0.077109
APICAL JUNCTION	LAMB3	2.33815	-2.77986	-3.07698
APICAL JUNCTION	LAMC2	2.67143	-1.48195	-0.12524
APICAL JUNCTION	LDLRAP1	2.14283	0.252049	0.0370406
APICAL JUNCTION	LIMA1	2.20311	0.318931	0.539568
APICAL JUNCTION	MAPK14	1.97542	-0.377695	0.0614424
APICAL JUNCTION	MDK	3.82492	-0.553886
APICAL JUNCTION	MMP2	2.3909	-0.500009
APICAL JUNCTION	MMP9	2.75564	-0.566806	7.20466
APICAL JUNCTION	MYH9	1.96894	-0.32122	-0.519647
APICAL JUNCTION	MYL12B	2.04667	0.0417501	0.0944661
APICAL JUNCTION	MYL9	1.98718	-0.565622	2.74878
APICAL JUNCTION	PECAM1	2.231	-0.0872571	0.311642
APICAL JUNCTION	PFN1	1.99993	-0.326086
APICAL JUNCTION	PTK2	2.2248	-0.294383	-1.16823
APICAL JUNCTION	RAC2	3.43267	-1.18783	-3.83935
APICAL JUNCTION	SPEG	2.1456	-1.14211	-3.56855
APICAL JUNCTION	SRC	3.03814	-0.245615	-1.22955
APICAL JUNCTION	THY1	2.44365	-0.153832
COAGULATION	ADAM9	1.98459	-0.0500702	-0.0752082
COAGULATION	ANXA1	2.57958	-0.992717	-2.73698
COAGULATION	APOA1	4.47247	-8.68053	-3.45649
COAGULATION	BMP1	2.51011	-1.12405
COAGULATION	DUSP6	1.99529	-0.444997	-0.0886064
COAGULATION	F2	4.06517	-4.86309	-0.931516
COAGULATION	FGA	3.81003	-10.447	5.13506
COAGULATION	FGG	3.21896	-9.44234	4.67142
COAGULATION	FN1	2.58548	-0.722874	-0.628035
COAGULATION	GP1BA	2.36387	-0.686466	3.40227
COAGULATION	HNF4A	1.9633	-6.13479	2.9815
COAGULATION	HPN	2.09573	0.706307	6.28205
COAGULATION	ITGA2	2.36613	-0.994959	-2.48551
COAGULATION	ITGB3	2.14239	-0.530218	1.15561
COAGULATION	LRP1	3.04258	-0.932404	-2.13449
COAGULATION	MMP1	2.47646	-0.471193	17.3757
COAGULATION	MMP14	2.07556	-1.01548	3.70141
COAGULATION	MMP2	2.3909	-0.500009
COAGULATION	MMP3	2.16108	0.332269	-2.8869
COAGULATION	MMP7	2.04679	-3.64901	-3.48046
COAGULATION	MMP9	2.75564	-0.566806	7.20466
COAGULATION	MST1	2.34751	-1.22452	-0.0756763
COAGULATION	PDGFB	2.68072	-0.057829
COAGULATION	PECAM1	2.231	-0.0872571	0.311642
COAGULATION	PLAT	2.67466	-0.950313
COAGULATION	PLG	2.78659	-4.77986	12.9249
COAGULATION	SERPINA1	2.71326	-5.52109	-5.52906
COAGULATION	SERPINE1	3.28709	-1.95971	-2.16958
COAGULATION	SH2B2	2.40479	-1.02623
COAGULATION	SPARC	3.28275	-0.242074	-5.55967
COAGULATION	THBS1	2.83575	-0.0508972	-1.0389
COAGULATION	TIMP1	2.57357	-1.27076	-5.96864
MYOGENESIS	ACTA1	2.31488	-3.22763
MYOGENESIS	ACTN3	1.99107	-1.61719	0.140241
MYOGENESIS	CD36	2.05445	-1.15322	-3.18574
MYOGENESIS	CKM	2.58164	-5.50911
MYOGENESIS	COL1A1	2.3867	-0.357754	2.99406
MYOGENESIS	COL3A1	2.01802	-0.655375	0.296765
MYOGENESIS	CSRP3	1.99293	-3.01522	5.49509
MYOGENESIS	DAPK2	1.99217	-0.179578	-1.12457
MYOGENESIS	DMD	2.2668	0.341621
MYOGENESIS	EPHB3	2.03562	-0.51492	-1.3348
MYOGENESIS	FGF2	3.31312	-0.595454	-1.61704
MYOGENESIS	IGF1	2.25457	1.49109	-5.80837
MYOGENESIS	IGFBP7	3.64834	-0.0956821	0.627614
MYOGENESIS	ITGB1	2.37155	0.0252759	-0.17517
MYOGENESIS	ITGB4	2.22238	-1.23875	-2.59757
MYOGENESIS	LDB3	2.09345	-1.38815	-0.300098
MYOGENESIS	MEF2A	2.01113	0.049866	-3.57594
MYOGENESIS	MYH3	2.09689	-0.5512	-2.50436
MYOGENESIS	MYH7	2.24117	-4.74633	0.429382
MYOGENESIS	MYH9	1.96894	-0.32122	-0.519647
MYOGENESIS	NOTCH1	2.03986	-0.594703	-0.338639
MYOGENESIS	SMTN	1.96333	-0.916179	3.05868
MYOGENESIS	SPARC	3.28275	-0.242074	-5.55967
MYOGENESIS	SPEG	2.1456	-1.14211	-3.56855
MYOGENESIS	TAGLN	2.36671	-0.343397	-2.29796
MYOGENESIS	TGFB1	3.12635	-0.671274	0.85234
MYOGENESIS	TNNC1	1.99416	-0.848538	-1.98256
MYOGENESIS	TNNI2	2.60067	-2.57211
MYOGENESIS	TNNT2	2.44881	-2.17341	-0.53539
MYOGENESIS	TPM2	2.5304	-0.94871	-1.12107
MYOGENESIS	TPM3	2.12752	-0.175765	0.292459
COMPLEMENT	ADAM9	1.98459	-0.0500702	-0.0752082
COMPLEMENT	CALM1	2.398	-0.175025	-0.356999
COMPLEMENT	CD36	2.05445	-1.15322	-3.18574
COMPLEMENT	DUSP5	2.82081	-0.994695
COMPLEMENT	DUSP6	1.99529	-0.444997	-0.0886064
COMPLEMENT	F2	4.06517	-4.86309	-0.931516
COMPLEMENT	FN1	2.58548	-0.722874	-0.628035
COMPLEMENT	GP1BA	2.36387	-0.686466	3.40227
COMPLEMENT	HNF4A	1.9633	-6.13479	2.9815
COMPLEMENT	JAK2	3.04974	-0.418508	-1.25783
COMPLEMENT	LRP1	3.04258	-0.932404	-2.13449
COMPLEMENT	LYN	4.29197	-0.332708	-7.45268
COMPLEMENT	MMP14	2.07556	-1.01548	3.70141
COMPLEMENT	PCSK9	2.0799	-3.62876
COMPLEMENT	PDGFB	2.68072	-0.057829
COMPLEMENT	PFN1	1.99993	-0.326086
COMPLEMENT	PIK3CA	2.31098	-0.206633	-0.0247757
COMPLEMENT	PIK3CG	2.36186	-1.17982	-0.389036
COMPLEMENT	PLAT	2.67466	-0.950313
COMPLEMENT	PLAUR	2.91107	-1.68924	-0.590319
COMPLEMENT	PLG	2.78659	-4.77986	12.9249
COMPLEMENT	PRKCD	2.48829	0.107754	1.67955
COMPLEMENT	RAF1	2.12827	0.0447869	-0.51201
COMPLEMENT	RASGRP1	2.04845	-0.579726	-1.60044
COMPLEMENT	SERPINA1	2.71326	-5.52109	-5.52906
COMPLEMENT	SERPINE1	3.28709	-1.95971	-2.16958
COMPLEMENT	SRC	3.03814	-0.245615	-1.22955
COMPLEMENT	TIMP1	2.57357	-1.27076	-5.96864
COMPLEMENT	WAS	3.27624	-1.16543	2.12162
INFLAMMATORY RESPONSE	ADM	2.77153	-2.00703	-3.12171
INFLAMMATORY RESPONSE	AXL	2.54942	-0.469066	-0.932064
INFLAMMATORY RESPONSE	DCBLD2	2.08811	-0.557666	0.142203
INFLAMMATORY RESPONSE	EDN1	3.75441	-1.08218
INFLAMMATORY RESPONSE	EREG	2.36686	-3.15887	0.799751
INFLAMMATORY RESPONSE	FFAR2	3.19863	0.121355	-6.95101
INFLAMMATORY RESPONSE	GP1BA	2.36387	-0.686466	3.40227
INFLAMMATORY RESPONSE	HIF1A	2.05381	0.155931	0.891753
INFLAMMATORY RESPONSE	HPN	2.09573	0.706307	6.28205
INFLAMMATORY RESPONSE	INHBA	2.33594	-0.610843	-1.23125
INFLAMMATORY RESPONSE	ITGA5	2.36733	-0.640641	-4.96018
INFLAMMATORY RESPONSE	ITGB3	2.14239	-0.530218	1.15561
INFLAMMATORY RESPONSE	LDLR	2.02622	-0.400957	-2.89982
INFLAMMATORY RESPONSE	LYN	4.29197	-0.332708	-7.45268
INFLAMMATORY RESPONSE	MMP14	2.07556	-1.01548	3.70141
INFLAMMATORY RESPONSE	PLAUR	2.91107	-1.68924	-0.590319
INFLAMMATORY RESPONSE	RAF1	2.12827	0.0447869	-0.51201
INFLAMMATORY RESPONSE	RASGRP1	2.04845	-0.579726	-1.60044
INFLAMMATORY RESPONSE	SEMA4D	2.64252	-0.272241	-1.86095
INFLAMMATORY RESPONSE	SERPINE1	3.28709	-1.95971	-2.16958
INFLAMMATORY RESPONSE	TIMP1	2.57357	-1.27076	-5.96864
INFLAMMATORY RESPONSE	TNFAIP6	3.05944	-0.923323	1.67351
KRAS SIGNALING UP	ADAM17	2.3179	-0.226953	-0.320829
KRAS SIGNALING UP	DCBLD2	2.08811	-0.557666	0.142203
KRAS SIGNALING UP	DUSP6	1.99529	-0.444997	-0.0886064
KRAS SIGNALING UP	ENG	2.33883	-0.142995	-1.51531
KRAS SIGNALING UP	EPHB2	3.14045	-1.31007	-2.00989
KRAS SIGNALING UP	EREG	2.36686	-3.15887	0.799751
KRAS SIGNALING UP	FGF9	2.04119	-3.48669	-0.0767879
KRAS SIGNALING UP	G0S2	2.00741	-0.946416	11.2186
KRAS SIGNALING UP	GNG11	2.23562	0.0396003	12.58
KRAS SIGNALING UP	ID2	2.23201	-1.10185	-0.2563
KRAS SIGNALING UP	IGF2	2.04901	-0.784403	1.99794
KRAS SIGNALING UP	INHBA	2.33594	-0.610843	-1.23125
KRAS SIGNALING UP	ITGA2	2.36613	-0.994959	-2.48551
KRAS SIGNALING UP	MMP9	2.75564	-0.566806	7.20466
KRAS SIGNALING UP	NR0B2	1.97579	-7.62052
KRAS SIGNALING UP	NR1H4	2.89509	-3.97518	2.65987
KRAS SIGNALING UP	PECAM1	2.231	-0.0872571	0.311642
KRAS SIGNALING UP	PLAT	2.67466	-0.950313
KRAS SIGNALING UP	PLAUR	2.91107	-1.68924	-0.590319
KRAS SIGNALING UP	PTGS2	2.55249	-0.2333	-17.2152
KRAS SIGNALING UP	TNNT2	2.44881	-2.17341	-0.53539
KRAS SIGNALING UP	TSPAN7	2.06065	0.129764
APOPTOSIS	ANXA1	2.57958	-0.992717	-2.73698
APOPTOSIS	BAX	2.01471	-0.514698	-5.59484
APOPTOSIS	BGN	2.37792	-0.441246
APOPTOSIS	BMF	2.64172	-0.613029	11.7908
APOPTOSIS	CAV1	2.31204	0.0510404	5.40021
APOPTOSIS	DCN	2.53574	-0.522438	-4.08506
APOPTOSIS	ERBB2	2.55654	0.696815	0.156561
APOPTOSIS	EREG	2.36686	-3.15887	0.799751
APOPTOSIS	F2	4.06517	-4.86309	-0.931516
APOPTOSIS	GPX1	2.31126	-0.173546	1.41984
APOPTOSIS	HGF	2.63927	-1.70484	0.675157
APOPTOSIS	LMNA	3.28877	-0.428519	-2.62739
APOPTOSIS	LUM	2.26144	-0.178039
APOPTOSIS	MMP2	2.3909	-0.500009
APOPTOSIS	PDGFRB	2.25806	-0.3247	-7.21171
APOPTOSIS	PLAT	2.67466	-0.950313
APOPTOSIS	PLCB2	2.01148	-1.15154	-0.618141
APOPTOSIS	PPP3R1	2.12093	-0.0599926	-0.0292557
APOPTOSIS	PTK2	2.2248	-0.294383	-1.16823
APOPTOSIS	TGFB2	2.64897	-0.352708	-0.251889
APOPTOSIS	TIMP1	2.57357	-1.27076	-5.96864
UV RESPONSE DN	ANXA2	2.14042	-0.874968	-6.21116
UV RESPONSE DN	BDNF	2.34635	-1.59612	-0.213026
UV RESPONSE DN	CAV1	2.31204	0.0510404	5.40021
UV RESPONSE DN	COL1A1	2.3867	-0.357754	2.99406
UV RESPONSE DN	COL1A2	2.9145	-0.338112	16.9132
UV RESPONSE DN	COL3A1	2.01802	-0.655375	0.296765
UV RESPONSE DN	ERBB2	2.55654	0.696815	0.156561
UV RESPONSE DN	IGFBP5	2.35052	-0.370309	-2.58558
UV RESPONSE DN	ITGB3	2.14239	-0.530218	1.15561
UV RESPONSE DN	KIT	3.13569	-1.95068	-2.8998
UV RESPONSE DN	LDLR	2.02622	-0.400957	-2.89982
UV RESPONSE DN	MAP2K5	2.2424	0.153889	-0.579151
UV RESPONSE DN	MAPK14	1.97542	-0.377695	0.0614424
UV RESPONSE DN	PDGFRB	2.25806	-0.3247	-7.21171
UV RESPONSE DN	PIK3CD	2.5068	-1.50353	-4.31447
UV RESPONSE DN	SERPINE1	3.28709	-1.95971	-2.16958
UV RESPONSE DN	TGFBR2	2.25994	-0.150438	-0.223576
TGF BETA SIGNALING	APC	2.24708	0.13175	-1.11724
TGF BETA SIGNALING	ENG	2.33883	-0.142995	-1.51531
TGF BETA SIGNALING	FKBP1A	2.13627	0.288927	6.30355
TGF BETA SIGNALING	ID2	2.23201	-1.10185	-0.2563
TGF BETA SIGNALING	ID3	2.45477	-0.115682	0.292479
TGF BETA SIGNALING	RHOA	2.53447	0.0240704	0.183824
TGF BETA SIGNALING	SERPINE1	3.28709	-1.95971	-2.16958
TGF BETA SIGNALING	TGFB1	3.12635	-0.671274	0.85234
TGF BETA SIGNALING	THBS1	2.83575	-0.0508972	-1.0389
ANGIOGENESIS	COL3A1	2.01802	-0.655375	0.296765
ANGIOGENESIS	FGFR1	2.35252	-1.29358	0.386568
ANGIOGENESIS	ITGAV	2.19615	-0.0449002	4.50514
ANGIOGENESIS	LUM	2.26144	-0.178039
ANGIOGENESIS	MSX1	2.04982	-0.109101	-8.64944
ANGIOGENESIS	PTK2	2.2248	-0.294383	-1.16823
ANGIOGENESIS	TIMP1	2.57357	-1.27076	-5.96864
ANGIOGENESIS	VTN	2.19693	-4.95361	6.9902
APICAL SURFACE	DCBLD2	2.08811	-0.557666	0.142203
APICAL SURFACE	GHRL	2.90169	-0.415069	-1.86937
APICAL SURFACE	LYN	4.29197	-0.332708	-7.45268
APICAL SURFACE	MDGA1	2.14554	-0.184374	-0.137397
APICAL SURFACE	NTNG1	2.3064	0.236978	1.53936
APICAL SURFACE	PCSK9	2.0799	-3.62876
APICAL SURFACE	PLAUR	2.91107	-1.68924	-0.590319
APICAL SURFACE	THY1	2.44365	-0.153832
